# Supplementary material for: Atypical rhizobia trigger nodulation and pathogenesis on the same legume hosts
Source: Nat Commun. 2024 Oct 26;15:9246. doi: 10.1038/s41467-024-53388-x (PMC11513132; doi:10.1038/s41467-024-53388-x)
Supplement: Supplementary file 4 — Supplementary Data 1 [file 41467_2024_53388_MOESM4_ESM.xlsx]

## Sheet: Supplementary Data 1
Supplementary Data 1. Bacterial strains isolated from M. littoralis R108 nodules and behaviors
Strains	Species	Nodulation ability	Pathogenic ability
T1	Ensifer adhaerens	Yes	Yes
T2	Sinorhizobium medicae	Yes	No
T3	Ensifer adhaerens	Yes	Yes
T4	Ensifer adhaerens	Yes	Yes
T5	Microbacterium sp.	No	No
T6	Microbacterium sp.	No	No
T7	Sinorhizobium medicae	Yes	No
T8	Microbacterium sp.	No	No
T9	Microbacterium sp.	No	No
T11	Microbacterium sp.	No	No
T12	Microbacterium sp.	No	No
T13	Microbacterium sp.	No	No
T14	Microbacterium sp.	No	No
T15	Microbacterium sp.	No	No
T16	Microbacterium sp.	No	No
T17	Microbacterium sp.	No	No
T18	Microbacterium sp.	No	No
T19	Microbacterium sp.	No	No
