# Supplementary material for: Atypical rhizobia trigger nodulation and pathogenesis on the same legume hosts
Source: Nat Commun. 2024 Oct 26;15:9246. doi: 10.1038/s41467-024-53388-x (PMC11513132; doi:10.1038/s41467-024-53388-x)
Supplement: Supplementary file 5 — Supplementary Data 2 [file 41467_2024_53388_MOESM5_ESM.xlsx]

## Sheet: Supplementary Data 2
Supplementary Data 2. Genome size of Ensifer adhaerens strains
Species	strains	Total genome size (bp)
E. adhaerens	T4	8451442
E. adhaerens	T173	8094229
E. adhaerens	OV14	7709009
E. adhaerens	CasidaA	7267502
E. adhaerens	Corn53	7422972
E. adhaerens	E-60	7489550
E. adhaerens	M8	7725399
E. adhaerens	NER9	7716609
E. adhaerens	W2-A	8432773
E. adhaerens	W2-B	8124499
E. adhaerens	W2B-9	8125528
