# Supplementary material for: Atypical rhizobia trigger nodulation and pathogenesis on the same legume hosts
Source: Nat Commun. 2024 Oct 26;15:9246. doi: 10.1038/s41467-024-53388-x (PMC11513132; doi:10.1038/s41467-024-53388-x)
Supplement: Supplementary file 6 — Supplementary Data 3 [file 41467_2024_53388_MOESM6_ESM.xlsx]

## Sheet: Supplementary Data 3
Supplementary Data 3. Ensifer adhaerens general genome features
Genomic Tools - MicroScope - Web Interface System & Specialized Databases for (re)Annotation and Analysis of Microbial Genomes
	Replicon	Seq length	Undetermined bases	% GC	Contig nb	Scaffold nb	CDS nb	Average CDS length	Average intergenic length	% Protein coding density	% Nosferatu Repeated Regions	Pseudogene	Artefact	Finished	Curated	inProgress	chkSeq	chkStart
T4	chromosome EADHa.2	4084077	0	61.76	0	0	4207	847.5	149.14	86.15	2.93	18	0	0	0	0	0	0
	chromid EADHb.2	1890886	0	61.3	0	0	1918	879.58	147.72	87.65	2.44	8	0	0	0	0	0	0
	plasmid Pls1.2	1003692	0	59.94	0	0	1068	837.03	148.66	86.65	2.21	10	0	0	0	0	0	0
	plasmid Pls2.2	799101	0	58.85	0	0	1032	665.23	172.62	82.4	1.99	8	0	0	0	0	0	0
	plasmid Pls3.2	295573	0	58.58	0	0	389	666.51	166.66	84.15	26.94	2	0	0	0	0	0	0
	plasmid Pls4.2	196663	0	57.99	0	0	170	1061.29	151.24	90.26	1.49	0	0	0	0	0	0	0
	plasmid Pls5.2	181450	0	58.13	0	0	199	839.05	143.08	88.87	1.55	0	0	0	0	0	0	0
T173	chromosome CP083370.1	4051102	0	61.75	0	0	4115	866.54	149.43	85.39	3.01	88	0	0	0	0	0	0
	plasmid CP083371.1	1913930	0	61.24	0	0	1958	890.83	144.62	86.38	2.66	74	0	0	0	0	0	0
	plasmid CP083374.1	946878	0	60.08	0	0	962	885.18	151.39	86.11	1.4	26	0	0	0	0	0	0
	plasmid CP083373.1	782207	0	58.62	0	0	983	690.67	179.97	79.27	3.88	57	0	0	0	0	0	0
	plasmid CP083372.1	204278	0	58.36	0	0	303	669.01	171.44	70.19	11.06	76	0	0	0	0	0	0
	plasmid CP083375.1	195834	0	57.99	0	0	163	1117.25	166.88	83.59	1.5	14	0	0	0	0	0	0
OV14	chromosome CP007236.1	3956045	784	61.91	0	0	3942	871.65	156.49	86.01	2.73	0	0	0	0	0	0	0
	chromosome CP007237.1	2012811	371	61.2	0	0	1987	901.32	154.92	87.68	2.72	0	0	0	0	0	0	0
	plasmid CP007239.1	1614950	3020	60.12	0	0	1644	848.07	177.36	85.22	5.08	0	0	0	0	0	0	0
	plasmid CP007238.1	125203	0	57.95	0	0	138	814.39	165.72	86.2	10.26	0	0	0	0	0	0	0
CasidaA	chromosome CP015880.1	4071185	0	62.83	0	0	4103	875.72	140.93	86.6	3.08	41	0	0	0	0	0	0
	plasmid CP015881.1	1736943	0	62.8	0	0	1670	945.06	133.39	88.27	3.53	30	0	0	0	0	0	0
	plasmid CP015882.1	1459374	0	60.33	0	0	1608	798.57	162.91	83.6	3.7	54	0	0	0	0	0	0
Corn53	chromosome CP030262.1	4049947	0	62.82	0	0	4067	882.15	138.93	86.89	2.78	44	0	0	0	0	0	0
	plasmid CP030263.1	1790007	0	62.66	0	0	1750	947.98	129.31	88.25	3.61	71	0	0	0	0	0	0
	plasmid CP030264.1	1583018	0	60.33	0	0	1777	803.76	155.11	84.33	4.04	86	0	0	0	0	0	0
E-60	chromosome CP084486.1	4107670	0	62.73	0	0	4099	886.97	140.32	87.31	2.65	18	0	0	0	0	0	0
	plasmid CP084487.1	1681071	0	63	0	0	1550	991.05	126.56	89.84	2.92	15	0	0	0	0	0	0
	plasmid CP084488.1	1568420	0	60.69	0	0	1612	882.34	140.84	86.93	6.55	51	0	0	0	0	0	0
	plasmid CP084489.1	132389	0	59.72	0	0	149	807.53	127.72	88.43	0.11	1	0	0	0	0	0	0
M8	chromosome CP098807.1	3979936	0	62.92	0	0	3972	884.09	140.08	87.16	2.45	18	0	0	0	0	0	0
	plasmid CP098808.1	1753114	0	62.67	0	0	1653	964.07	134.6	89.1	3.14	21	0	0	0	0	0	0
	plasmid CP098809.1	1701077	0	59.99	0	0	1859	816.37	168.42	83.7	4.05	80	0	0	0	0	0	0
	plasmid CP098810.1	148523	0	59.25	0	0	150	885.67	153.16	86.85	0	3	0	0	0	0	0	0
	plasmid CP098811.1	142749	0	59.86	0	0	163	780.43	145.78	87.08	0	1	0	0	0	0	0	0
NER9	chromosome CP101517.1	4051054	0	62.86	0	0	4058	879.84	141.08	87.01	2.61	27	0	0	0	0	0	0
	plasmid CP101518.1	1781172	0	62.61	0	0	1713	946.8	133.53	88.87	3.47	29	0	0	0	0	0	0
	plasmid CP101519.1	1586769	0	60.15	0	0	1817	782.85	161.48	83.34	6.85	87	0	0	0	0	0	0
	plasmid CP101520.1	167324	0	58.78	0	0	197	803.45	166.16	80.12	1.93	27	0	0	0	0	0	0
	plasmid CP101521.1	130290	0	59.62	0	0	110	720.8	346.67	52.7	36.21	12	0	0	0	0	0	0
W2-A	chromosome CP083343.1	4191027	0	62.42	0	0	4194	882.51	143.02	86.85	2.45	33	0	0	0	0	0	0
	chromosome CP083344.1	3505762	0	60.99	0	0	3407	937.91	140.01	88.31	5.79	61	0	0	0	0	0	0
	plasmid CP083345.1	735984	0	59.1	0	0	888	722.66	181.95	80.97	3.99	41	0	0	0	0	0	0
W2-B	chromosome CP083346.1	4190960	0	62.42	0	0	4196	881.56	143.29	86.83	2.45	33	0	0	0	0	0	0
	chromosome CP083347.1	3197555	0	60.95	0	0	3111	939.37	138.5	88.49	4.41	56	0	0	0	0	0	0
	plasmid CP083348.1	735984	0	59.1	0	0	887	722.63	181.9	80.95	3.99	41	0	0	0	0	0	0
W2B-9	chromosome CP083349.1	4191017	0	62.42	0	0	4206	880.37	142.33	86.89	2.45	35	0	0	0	0	0	0
	chromosome CP083350.1	3198802	0	60.95	0	0	3118	938.45	138.68	88.43	4.45	61	0	0	0	0	0	0
	plasmid CP083351.1	735709	0	59.1	0	0	882	727.18	184.27	80.89	3.91	41	0	0	0	0	0	0
