# Supplementary material for: Atypical rhizobia trigger nodulation and pathogenesis on the same legume hosts
Source: Nat Commun. 2024 Oct 26;15:9246. doi: 10.1038/s41467-024-53388-x (PMC11513132; doi:10.1038/s41467-024-53388-x)
Supplement: Supplementary file 7 — Supplementary Data 4 [file 41467_2024_53388_MOESM7_ESM.xlsx]

## Sheet: Supplementary Data 4
Supplementary Data 4. Primers used
Primers used for RTqPCR
Gene name	Gene accessions MtrunA17r5.0	Gene accessions Mt4.0v1	Primer names	Primer sequences 5'-> 3'	Amplicon lentgh	Origin
MtACTIN11	MtrunA17_Chr2g0278591	Medtr2g008050	actin-F qPCR	TGGCATCACTCAGTACCTTTCAACAG	304 bp	Plet et al., 2011
			actin-R qPCR	ACCCAAAGCATCAAATAATAAGTCAACC
MtRRM	MtrunA17_Chr6g0463441	Medtr6g034835	RBP1-D qPCR	AGGGGCAAGTTCCTTCATTT	317 bp	Plet et al., 2011
			RBP1-R qPCR	AAACGGACGGAAAATGTGAG
MtCP2	MtrunA17_Chr5g0405751	Medtr5g022560	CP2-F qPCR	CTTACCCTACTGCTTAAATGC	115 bp	Perez Guerra et al., 2010
			CP2-R qPCR	AACTAGAAACCATGATGAATGTAG
MtCP3	MtrunA17_Chr4g0060251	Medtr4g107930	CP3-F qPCR	GTGGATGCCGCTGAAGG	119 bp	Perez Guerra et al., 2010
			CP3-R qPCR	TCAATCACAGTTTTGCTCAAATTAC
MtCP5	MtrunA17_Chr4g0040881	Medtr4g079470	CP5-F qPCR	TGGAAGCATCTTACCCTACTG	136 bp	Perez Guerra et al., 2010
			CP5-R qPCR	ATATACATAAATCGCAAATCACATTC
MtNAC969	MtrunA17_Chr4g0042561	Medtr4g081870	NAC969-F qPCR	GTGCAAGCTCTGAACTCCCT	101 pb	de Zélicourt et al., 2012
			NAC969-R qPCR	AGGGCATGGCTTTGATGTAG
MtACO2	MtrunA17_Chr5g0439011	Medtr5g085330	ACO2-F	TGGACACATTGGAGAGGTTGA	155 bp	This study
			ACO2-R	TTCAGGGAGGTGACGAACAT
MtACO5	MtrunA17_Chr8g0348081	Medtr8g028435	ACO5-F	GCTCTATGGACCTATAAAGG	217 bp	This study
			ACO5-R	AGGTTCATATAACTACACAAG
MtACO6	MtrunA17_Chr1g0161111	Medtr1g032250	ACO6-F	ATCCCCACAATCGACCTCTC	190 bp	This study
			ACO6-R	ACACCTTCTTCCTCTCCTCC
MtNDR1	MtrunA17_Chr5g0433201	Medtr5g076170	NDR1-F	AACAACAACACCCTCCTCCA	274 pb	Berrabah et al., 2014a
			NDR1-R	TTGAATGTGACTGCCAAACTG
MtCHITINASE	MtrunA17_Chr3g0145981	Medtr3g118390	chitinase-F	GCAATGCGGTAAACAAGCTG	51 bp	Gao et al., 2007
			chitinase-R	CAACATAATCCCCCTGGGC
MtSymCRK	MtrunA17_Chr3g0119041	Medtr3g079850	Mtcys Recp2	ACATCAGAAGTGAACTCTCTGCAA	229 bp	Berrabah et al., 2014b
			Mtcys Recp1	GATTTCTGTGTTGAAGCTTGGCT
MtDNF2	MtrunA17_Chr4g0044681	Medtr4g085800	217Ase4-2c	CGACACCGAACTGAGATAGTCA	229 bp	Bourcy et al., 2013
			dnf2c	AGGCAATGCGTTCAGAAGCCT
MtRSD	MtrunA17_Chr7g0239441	Medtr7g063220	MtRSD-F	GAAAGATGGAATACACCCAAAACC	69 bp	Sinharoy et al., 2013
			MtRSD-R	AACTTGACCTGGGTCGTCAGA
MtLEGH1	MtrunA17_Chr5g0427351	Medtr5g066070	MtLb1-30	AGTTGCCAGTGCATCATAAGCT	201 bp	Magne et al., 2018
			MtLb1-50	GCTTCTCAACTTCGAGCAACA
Primers used to sequence bacterial strains
Gene name	Primer names	Primer sequences 5'-> 3'	Origin
16S Rrna	16S Rrna PA2	AGTTTGATCMTGGCTCAG	This study
	16S Rrna 1390 R2	ACGGGCGGTGTGTRCAA
gyrB	gyrB F	CAGCGCCGAATATGGTGCCGAT	This study
	gyrB R	CGCGCTCGACGTTGAGGATCTT
rpoD	rpoD F	AACGACGACGACATCACCAATGTC	This study
	rpoD R	CGATCTTGTTGATCGTCTCGATCA
recA	recA 63F	ATCGAGCGGTCGTTCGGCAAGGG	This study
	recA 504R	TTGCGCAGCGCCTGGCTCAT
Primers used for bacterial gene replacement (restriction sites are underlined)
Target	Primer names	Primer sequences 5'-> 3'	Origin
nifD	OCB1684	GGATCCTTGGGCCTGCCCATTTCACG	This study
	OCB1685	GTCGACGGGAACTCGACCTCGCCGA
	OCB1682	GAGCTCACGGCTCCTTGAAATGGCGC
	OCB1683	GGATCCAGTCCGATCTCTCCCCCGC
	OCB1866	TATTGGCTAAGCCATCGACC
	OCB1867	CATCGCCAAGGGTATCCTG
nodABC	OCB2262	GAGCTCGTATAGTTGCTATGCGGTTAG	This study
	OCB2263	CCATGGATATAAGAACTCCAGTGTGTTG
	OCB2264	CCATGGAGTGACAGTAGCATGACTGG
	OCB2265	GTCGACGGACGCTGCAGAAAGCGC
	OCB2266	ACAATGCGCAGTGGTACCG
	OCB2267	ACATGGTTCAGTCCTTCAGC
References
Plet J, Wasson A, Ariel F, Le Signor C, Baker D, Mathesius U, Crespi M and Frugier F (2011). MtCRE1-dependent cytokinin signaling integrates bacterial and plant cues to coordinate symbiotic nodule organogenesis in Medicago truncatula. The Plant Journal 65, 622–63. http://doi: 10.1111/j.1365-313X.2010.04447.
Pérez Guerra JC, Coussens G, De Keyser A, De Rycke R, De Bodt S, Van De Velde W, Goormachtig S, Holsters M. (2010) Comparison of developmental and stress-induced nodule senescence in Medicago truncatula. Plant Physiol. 152(3):1574-84. doi: 10.1104/pp.109.151399.
de Zélicourt A, Diet A, Marion J, Laffont C, Ariel F, Moison M, Zahaf O, Crespi M, Gruber V, Frugier F. (2012) Dual involvement of a Medicago truncatula NAC transcription factor in root abiotic stress response and symbiotic nodule senescence. Plant J., 70(2):220-30. doi: 10.1111/j.1365-313X.2011.04859.x.
Berrabah F, Bourcy M, Cayrel A, Eschstruth A, Mondy S, Ratet P, Gourion B. (2014a) Growth conditions determine the DNF2 requirement for symbiosis. PLoS One. 2014 Mar 14;9(3):e91866. doi: 10.1371/journal.pone.0091866.
Gao L, Anderson JP, Klingler JP, Nair RM, Edwards OR and Singh KB (2007). Involvement of the Octadecanoid Pathway in Bluegreen Aphid Resistance in Medicago truncatula. MPMI, Vol. 20, No. 1, 2007, pp. 82–93. http://doi:10.1094 / M PM I -20-0082.
Berrabah F, Bourcy M, Eschstruth A, Cayrel A, Guefrachi I, Mergaert P, Wen J, Jean V, Mysore KS, Gourion B, Ratet P (2014b). A nonRD receptor-like kinase prevents nodule early senescence and defense-like reactions during symbiosis. New Phytologist 203: 1305-1314.
Bourcy M, Brocard L, Pislariu CI, Cosson V, Mergaert P, Tadege M, Mysore KS, Udvardi MK, Gourion B and Ratet P (2013). Medicago truncatula DNF2 is a PI-PLC-XD-containing protein required for bacteroid persistence and prevention of nodule early senescence and defense-like reactions. New Phytologist 197, 1250–1261. http://doi:10.1111/nph.12091.
Sinharoy S, Torres-Jerez I, Bandyopadhyay K, Kereszt A, Pislariu CI, Nakashima J, Benedito VA, Kondorosi E and Udvardi MK (2013). The C2H2 Transcription Factor REGULATOR OF SYMBIOSOME DIFFERENTIATION Represses Transcription of the secretory pathway gene VAMP721a and promotes symbiosome development in Medicago truncatula. The Plant Cell, Vol. 25: 3584–3601. http://doi/10.1105/tpc.113.114017.
Magne K, Couzigou JM, Schiessl K, Liu S, George J, Zhukov V, Sahl L, Boyer F, Iantcheva A, Mysore KS, Wen J, Citerne S, Oldroyd GED, Ratet P. (2018) MtNODULE ROOT1 and MtNODULE ROOT2 Are Essential for Indeterminate Nodule Identity. Plant Physiol. 178(1):295-316. doi: 10.1104/pp.18.00610.
