# Supplementary material for: Atypical rhizobia trigger nodulation and pathogenesis on the same legume hosts
Source: Nat Commun. 2024 Oct 26;15:9246. doi: 10.1038/s41467-024-53388-x (PMC11513132; doi:10.1038/s41467-024-53388-x)
Supplement: Supplementary file 8 — Supplementary Data 5 [file 41467_2024_53388_MOESM8_ESM.xlsx]

## Sheet: Supplementary Data 5
Supplementary Data 5. matK sequences used to reconstruct the evolutionary history of IRLC species
Sequence accession	matK sequence
MZ964145.1	>Glycin_max ACACATTTCTATGAAGCAATCGGTTCGTCCATACCATTGGTAGAGCTTGTAAAACCACGACTGATCCATAAAGGAATGAATGGAAAAAGTAGCATGTCGTATCGATGAAGAATTCTAAAAATATTTCATTCTCTTATAGGATCCGGCCAGAATTTTTGTTTGTGAATTCTTGGCTCGGAACAAAAAAATTCAGTTGGGTTTAATTAATAAAGGGATAGAGCTTGGTGACTCCAATTATAATAGGGAAACAAAAAGCAACGAGCTTTCATTTTTTTTATTTGAATGATTACCCCATCTAATTGTACGTTAAAAAGATATTAGTGCTTGATATGGGAAAAGCTTTTCCGGTGAATGGATTATTTATTTTTGTTATGAGTCCTAACTATA…
NC_002694.1	>Lotus_japonicus GGGTTGCTAACTCAACGGTAGAGTACTCGGCTTTTAAGCGCGACTCCATTTTTTACACATTTTATGAAGAATTTGGTTCATCCATACCATCAGTAGAGTTTGTAAGACCACGACTGATCCAGAAAGGAATAAATGGAAAAAGCAGCATGTCGTATAAATGTTGAATTCTAAAAATGTTTTATTCTTATTGGATCCGGTCCAAATTTTTGTTTGAATTCTTGGTTCGGAACAAAAAAATTCAGTTAGGTTGGATTAATAAAGGGATAGAGCTTGGTGGCTCCAATGATAGGTAAACAAAAAGCAACGAGCTTTCATTTAAAATTGGAATGATTACCCCATCTAATTGTACGTTAAAAAGAAATTAGAGCTTTCTGGGGAAAAG…
JX453727.1	>Sesbania_rostrata ACACATTTCTATGAAGTAATTGGTTCATCCCATACCCATCAGTAGAGTTTGTAAGACCACGACTGATCCAGAAAGGAATGAATGGAAAAAGCAGCATGTCGTATCAATGGCGAATTCTAAAAATATTTCATTCTTATTGAAATCGACTCATATTTTTGTTTGRATTCGTGTCTTGAAATAAAAAAAATTCCGTTGGGTTGAATTAATAAAGGGATAGAGCCTAGCGGCTCCAATTATAAGTAAACAAAAAGCAACGAGCTTTCATTTTCAATTTGAATGATTACCCCATCTAATTGTACGTTAAAAAGAGATTAGTGCTTGCTGTGGGATAAGTTTTTTCCMTGAATGGATTTATGGATTTTTGTTATGAGTCCTAACTA…
OM287552.1	>Astralagus_sinicus ACACAATTCTATGAACTAATTGGTTCATCCATACCATCGGTAGGGTTTGTAAGACCGCGACTGATCCAGAAAGGAATGAATGGAAAAAGCAGCATGTCGTATCAATGGCGAATTCTAAAAATTTTTCATTCGTATTGGACCCGGCCCAAATTTTTGTTTGAATTGTTGGCTCGGAACAAAAGAATTCAGTTGGGTTGAATTAATAAAGGGATAGAGCTTAGCTGCTCCAATTATAGGGAAACAAAAAGCAACGAGCTTTCATTTTTTATTTGAATGATTACCCCATCTAATTTTACGTTAAAAAAAAATTAGTGCTTGCTGTGGAAAAAGTTTTTCTCACGAATGGATTTTGGATTTTTGTTATGAGTCCTAACTATAT…
NC_069214.1	>Galega_orientalis GGGTTGCTAACTCAATGGTAGAGTACTCGGCTTTTAAGTGCGACTCCATTTTTTACACATTTCTATGAACGAATTGGTTCATCCATACCATCGGTAGGGTTTGTAAGACCACGACTGATCCAGAAAGGAATGAATGGAAAAAGCAGCATGTCGTATCAATGGCGAATTCTAAAAATTTTTCATTCGTATTGGACCCGGCCCAAATTTTTTTTTGAATTGTTGGCTCGGAACAAATGAATTCAGTTGGGTTGAATTAATAAAGGGATAGAGCTTAGCTGCTCCAATTATAGGGAAACAAAAAGCAACGAGCTTTCATTTTTTATTAGAATGATTACCACATCTAATCATATGTTAAAAAAAGATTAGTGCTTACTGTGGAA…
NC_051885.1	>Galega_officinalis GGGTTGCTAACTCAATGGTAGAGTACTCGGCTTTTAAGTGCGACTCCATTTTTTACACATTTCTATGAACGAATTGGTTCATCCATACCATCGGTAGGGTTTGTAAGACCACGACTGATCCAGAAAGGAATGAATGGAAAAAGCAGCATGTCGTATCAATGGCGAATTCTAACAATTTTTCATTCGTATTGGACCCGGCCCAAATTTTTGTTTGAATTGTTGGCTCGGAACAAATGAATTCAGTTGGGTTGAATTAATAAAGGGATAGAGCTTAGCTGCTCCAATTATAGGGAAACAAAAAGCAACGAGCTTTCATTTTTTATTTGAATGATTACCACATCTAATCATATGTTAAAAAAAGATTAGTGCTTGCTGTGGA…
NC_003119.8	>Medicago_truncatula GGGTTGCTAACTCAATGGTAGAGTACTCGGCTTTTAAGTGCGACTCCATTTTTTACACATTTCTATGAACTAATTGGTTCATCCATACCATCGGTAGGGTTTGTAAGACCACGACTGATCCAGAAAGGAATGAATGGAAAAAGCAGCATGTCGTATCAATGGTGAATTCTAAAAATTTTTATTGGACCCGGCCCAAATTTTCGTTTGAATTGTTGGCTCGGAACAAATGAATTCAGTTGGGTTTAATTAATAAAAGGATAGAGCTTAGATGCTCCAATTATAGGGAAACAAAAAGCAACGAGCTTTCATTTTTTATTTGAATGATTACCACATCTAATTATACGTTAAAAAAGGATTAGTGCTTGCTGTGGAAAAAGT…
HM159568.1	>Medicago_littoralis GTGCGACTCCATTTTTTACACATTTCTATGAACTAATTGGTTCATCCATACCATCGGTAGGGTTTGTAAGACCACGACTGATCCAGAAAGGAATGAATGGAAAAAGCAGCATGTCGTATCAATGGTGAATTCTAAAAATTTTTATTGGACCCAGCCCAAATTTTCGTTTGAATTGTTGGCTCGGAACAAATGAATTCAGTTGGGTTTAATTAATAAAAGGATAGAGCTTAGATGCTCCAATTATAGGGAAACAAAAAGCAACGAGCTTTCATTTTTTATTTGAATGATTACCACATCTAATTATACGTTAAAAAAGGATTAGTGCTTGCTGTGGAAAAAGTTTTTCCAACGAATGGATTAAGGATTTTTGTTATGAGT…
AF169289.1	>Medicago_sativa GGGTTGCTAACTCAATGGTAGAGTACTCGGCTTTTAAGTGCGACTCCATTTTTTACACATTTCTATGAACTAATTGGTTCATCCATACCATCGGTAGGGTTTGTAAGACCACGACTGATCCAGAAAGGAATGAATGGAAAAAGCAGCATGTCGTATCAATGGTGAATTCTAAAAATTTTTATTGGACCTGGCCCAAATTTTCGTTTGAATTGTTGGCTCGGAACAAATGAATTCAGTTGGGTTTAATTAATAAAAGGATAGAGCTTAGATGCTCCAATTATAGGGAAACAAAAAGCAACGAGCTTTCATTTTTTATTTGAATGATTACCACATCTAATTATACGTTAAAAAAGGATTAGTGCTTGCTGTGGAAAAAGTTTTT…
AF522104.2	>Medicago_polymorpha_ciliaris GTGCGATCCATTTTTTACACATTTCTATGAACTAATGGGTTCATCCATACCATCGGTAGGGTTTGTAAGACCACGACTGATCCAGAAAGGAATGAATGGAAAAAGCAGCATGTCGTATCAATGGTGAATTCTAAAAATTTTTCTTGGACCCGGCCCAAATTTTCGTTTGAATTGTTGGCTCGGAACAAATGAATTCAGTTGGGTTTAATTAATAAAAGGATAGAGCTTAGATGCTCCAATTATAGGGAAACAAAAAAAAAGCAACGAGCTTTCATTTTTTATTTGAATGATTACCACATCTAATTATACGTTAAAAAAGGATTAGTGCTTGCTGTGGAAAAAGTTTTTCCAACGAATGGATTAAGCATT…
AF522142.2	>Trigonella_calliceras TTTTTACACATTTCTATGAACGAATTGGTTCATCCATACCATCGGTAGGGTTTGTAAGACCACGACTGATCCAGAAAGGAATGAATGGAAAAAGCAGCATGTCGTATCAATGGTGAATTCTAAAAATTTTTCATTCCTATTAGACCCGGCCCCAATTTTTGTTTGAATTGTTGGCTCGGAACAAATGAATTCAGTTGGGTTTAATTAATAAAGGGATAGAGCTTAGCTGCTCCAATTATAGGGAAACAAAAAGCAACGAGCTTTCATTTTTTATTTGAATGATTACCACATCTAATTATACGTTAAAAAAGGATTAGTGCTTGCTGTGGAAAAAGTTTTTCCAATGAATGGATTAAGGATTTTTGTTATGAGTCCT…
AF522110.2	>Melilotus_albus TCCATTTTTTACACATTTCTATGAACTAATCGGTTCATCCATACCATCGGTAGGGTTTATAAGACCACGACTGATCCAGAAAGGAATGAATGGAAAAAGCAGCATGTCGTATCAATGGTGAATTCTAAAAATTTTTCATTCGTATTAGACCCGGCCCCAACTTTTGTTTGAATTGTTGGCTCGGAACAAATGAATTCAGTTGGGTTTAATTAATAAAGGGATAGAGCTTAGCTGCTCCAATTATAGGGAAACAAAAAGCAACGAGCTTTCATTTTTTAATGATTACCACATCTAATTATACGTTAAAAAGGGATTAGTGCTTGCTGTGGAAAAACTTTTTCCAATGAATGGATTAAGGATTTTTGTTATGAGTCCTAATTAT…
MW241821.1	>Melilotus_officinalis CTAATCGGTTCATCCATACCATCGGTAGGGTTTATAAGACCACGACTGATCCAGAAAGGAATGAATGGAAAAAGCAGCATGTCGTATCAATGGTGAATTCTAAAAATTTTTCATTCGTATTAGACCCGGCCCCAATTTTTGTTTGAATTGTTGGCTCGGAACAAATGAATTCAGTTGGGTTTAATTAATAAAGGGATAGAGCTTAGCTGCTCCAATTATAGGGAAACAAAAAGCAACGAGCTTTCATTTTTTAATGATTACCACATCTAATTATACGTTAAAAAGGGATTAGTGCTTGCTGTGGAAAAACTTTTTCCAATGAATGGATTAAGGATTTTTGTTATGAGTCCTAATTATTAGCTATTCTCCATTATGT…
OQ694003.1	>Trifolium_pratense GGGTTGCTAACTCAATGGTAGAGTACTCGGCTTTTAAGTGCGACTCCATTATTTTACACATTTCTATGAACTAATCGGTTCATCCATACCATCGGTAGGGTTTGTAAGACCACGACTGATCCATAAAGGAATGAATGGAAAAAGCAGCATGTCGTATCAATGGCGAATTCTTAAAATTTATCATTCGTATTGGATCCGGCCAAAATTTTAGTTCGAATTAATTATTGGTTCGGAACAAATGAATTCCGTTGGGTTTAATTAATAAAGGGATAGAGCTTAGATGTTCCAATTATAGGGAAACAAAAAGCAACGAGCTTTCATTTTTTATTTAAATGATTACCACATCTAATTATACGTTAAAAAATGATTAGTGCTTGCT…
NC_024036.1	>Trifolium_repens GGGTTGCTAACTCAATGGTAGAGTACTCGGCTTTTAAGTGCGACTCCATTATTTTACACATTTCTATGAACTAATCGGTTCATCCATACCATCGGTAGGGTTTGTAAGACCACGACTGATCCATAAAGGAATGAATGGAAAAAGCAGCATGTCGTATCAATGTCGAATTCTTAAAATTTATCATTCGTATTGGATCCGGCCAAAATTTTAGTTCAAATTAATTATTGGTTCGGAACAAATGAATTCCGTTGGGTTTAATTAATAAAGGGATAGAGCTTAGATGTTCCAATTATAGGGAAACAAAAAGCAACGAGCTTTCATTTTTTATTTGAATGATTACCACATCTAATTATAGGTTAAAAAATGATTAGTGCTTGCTGT…
NC_011828.1	>Trifolium_subterraneum GGGTTGCTAACTCAATGGTAGAGTACTCGGCTTTTAAGTGCGACTCCATTTTTTACACATTTCTATGAACTAATCGGTTCATCCATACCATCGGTATGGTTTGTAAGACCACGACTGATCCATAAAGGAATGAATGGAAAAAGCAGCATGTCGTATCAATGGCGAATTCTTAAAATTTATCATTCGTATTGGATCCGTCCAAAATTTTAGTTCGAATTAATTGTTGGTTCGTAACAAACGAATTCCGTTGGGTTTAATTAATAAAGGGATAGAGCTTGGATGCTCCAATTATAGGGAACCAAAAAGCAACGAGCTTTCATTTTTTATTTATTTGAATGATTACCACATCTAATTATACGTTAAAAAATGATTAGT…
MW292562.1	>Pisum_sativum GGGTTGCTAACTCAATGGTAGAGTACTCGGCTTTTAAGTGCGACTCCATTTTTTACACATTTCTATGAACTAATTGGTTCATCCCTACCATCGGTAGGGTTTGTAAGACCACGACTGATCCAGAAAGGAATGAATGGAAAAAGCAGCATGTCGTATCAACGGTGAATTCTAAAAATTTTTCATTCATATTGGATCCGACCAATATTTTTCTTTGAATTGTTGACTCGGAACAAATGAATTACGTTGGGTTGAATTAATAAAGGGATAGAGCTTAGCTGCTCCAATTATAAGGAAACAAAAAGCAACGAGCTTTCATTTTTTATTTGAATGATTACCACATCTAATTATACGTTAAAAAAGGATTAGTGCTTGCTGTGGAAAAAC…
HM026382.1	>Vicia_hirsuta ATGAAGGAATATCAAGTATATTTAGAACGAGCTAGATCTCGCCAACAGGACTTCCTATACCCACTTATTTTTAGGGAGTATATTTATGGACTTGCTTATAGTCATAATTTTAAGAGATCCATTTTTGTCGAAAATGTAGGTTATGACAGTAAATATAGTTTACTAATTGTAAAACGGTTAATTACTCGAATGTATGAACAGAATCATTTAATCATTTCGGCTAATGATTCTAACAAAAATACATTTTGGGGGTATAATAATAAATTTTATTCTAAAATAATATCAGAGGGTTTTGCCATCATCGTGGAAATTCCATTTTTCCTACAATTAAGCTCCTCCTTAGAGGAGGCAGAAATCATCCAATCTTATAAAAATTTGAGATCC…
KF186232.1	>Lens_culinaris GGGTTGCTAACTCAATGGTAGAGTACTCGGCTTTTAAGTGCGACTCCATTTTTTACACATTTCTATGAACTAATTGGTTCATCCATACCATCGGTAGGGTTTGTAAGACCACGACTGATCCAGAAAGGAATGAATGGAAAAAGCAGCATGTCGTATCAACGGTGAATTCTAAAAATTTTTCATTCATATTGGATCCGACCAAGATTTTTCTTTGAATTTTTGGCTCGGAACAAATGAATTCCGTTGGGTTTCATTAATAAAGGGATAGAGCTTAGCTGCTCCAATTATAGGGAAACAAAAAGCAACGAGCTTTCATTTTTTATTTGAATGATTACCACATCTAATTATGCGTTAAAAAAGGATTAGTGCTTGCTGTGGAAAAA…
