# Supplementary material for: Atypical rhizobia trigger nodulation and pathogenesis on the same legume hosts
Source: Nat Commun. 2024 Oct 26;15:9246. doi: 10.1038/s41467-024-53388-x (PMC11513132; doi:10.1038/s41467-024-53388-x)
Supplement: Supplementary file 9 — Supplementary Data 6 [file 41467_2024_53388_MOESM9_ESM.xlsx]

## Sheet: Supplementary Data 6
Supplementary Data 6. Biolog data normalized means PM1 and PM2
Phenotype microarray data (Biolog plate 1 and 2) from this study and from Fagorzi et al., 2020 used to build the heatmap of the Figure 4Q. The data corresponds to the mean of the area under the curve for the replicates (data from this study) and the value from Fagorzi et al., 2020. The data were normalised by the maximal value on the plate. # indicate biolog data retrieved from Fagorzi et al., 20…
Phenotype Microarray Plate	PM1	PM1	PM1	PM1	PM1	PM1	PM1	PM1	PM1	PM1	PM1	PM1	PM1	PM1	PM1	PM1	PM1	PM1	PM1	PM1	PM1	PM1	PM1	PM1	PM1	PM1	PM1	PM1	PM1	PM1	PM1	PM1	PM1	PM1	PM1	PM1	PM1	PM1	PM1	PM1	PM1	PM1	PM1	PM1	PM1	PM1	PM1	PM1	PM1
strain	A01 (Negative Control)	A02 (L-Arabinose)	A03 (N-Acetyl-D-Glucosamine)	A04 (D-Saccharic Acid)	A05 (Succinic Acid)	A06 (D-Galactose)	A07 (L-Aspartic Acid)	A08 (L-Proline)	A09 (D-Alanine)	A10 (D-Trehalose)	A11 (D-Mannose)	A12 (Dulcitol)	B01 (D-Serine)	B02 (D-Sorbitol)	B03 (Glycerol)	B04 (L-Fucose)	B05 (D-Glucuronic Acid)	B06 (D-Gluconic Acid)	B07 (D,L-a-Glycerol-Phosphate)	B08 (D-Xylose)	B09 (L-Lactic Acid)	B10 (Sodium Formate)	B11 (D-Mannitol)	B12 (L-Glutamic Acid)	C01 (D-Glucose-6-Phosphate)	C02 (D-Galactonic Acid-g-Lactone)	C03 (D,L-Malic Acid)	C04 (D-Ribose)	C05 (Tween 20)	C06 (L-Rhamnose)	C07 (D-Fructose)	C08 (Acetic Acid)	C09 (D-Glucose)	C10 (D-Maltose)	C11 (D-Melibiose)	C12 (Thymidine)	D01 (L-Asparagine)	D02 (D-Aspartic Acid)	D03 (D-Glucosaminic Acid)	D04 (1,2-Propanediol)	D05 (Tween 40)	D06 (a-Keto-Glutaric Acid)	D07 (a-Keto-Butyric Acid)	D08 (a-Methyl-D-Galactoside)	D09 (a-D-Lactose)	D10 (Lactulose)	D11 (Sucrose)	D12 (Uridine)	E01 (L-Glutamine)
S. americanum CFNEI 156#	49.8	41.4	71	32.4	55.8	71.7	43.1	71.1	2024-05-23	75.7	73.8	43.8	31.9	62.2	78.3	80.6	33.6	2024-07-27	2024-09-27	34.6	54.8	2024-09-24	91	67.4	36	2024-07-30	2024-05-24	42.6	39.2	91.9	90.5	2024-05-16	75	92.1	86	59.8	84.3	2024-03-21	2024-07-16	2024-06-25	35.5	2024-03-27	2024-08-16	84.1	80.9	63.1	92	60	90.6
E. adhaerens Casida A#	2024-09-24	82.6	78.8	2024-07-17	64.8	76.8	76.2	70.5	2024-02-12	81.8	83.4	32.9	2024-08-15	76.8	75.6	79.2	2024-03-14	2024-02-16	2024-01-14	72.9	56.6	83	76.3	73.6	86.6	32.6	67.5	90.7	2024-01-31	81.9	74.8	60	78.3	82.2	82.1	50.8	63.4	13	32.6	2024-04-13	2024-07-18	2024-09-10	2024-04-08	80.4	77.8	81.4	83	78.8	75.5
S. fredii NGR234#	39.9	34.3	87.7	2024-09-29	85.1	60.2	62	64.4	2024-07-18	100	92.1	38.3	2024-08-24	80.3	80.4	70.7	2024-03-20	2024-03-22	2024-03-22	2024-03-27	46.4	77.2	78.9	62	2024-03-31	2024-07-22	33.6	34.5	2024-07-27	86	65.9	31.4	79.9	75.2	60.5	47	46.9	2024-06-15	2024-05-11	2024-09-22	2024-06-22	2024-04-10	2024-02-19	66.2	71.7	50.4	77.3	76.6	2024-06-27
E. morelense Lc04#	2024-01-24	71.6	78.9	2024-02-18	71.1	80.6	48.8	74.8	2024-01-11	91.3	88.4	48.3	2024-02-13	79.1	77.3	72.7	2024-04-13	2024-04-14	2024-04-14	69.5	58.7	76.8	81.8	76.6	2024-01-21	2024-02-14	79.4	2024-09-19	40.9	78.2	80.4	55.2	83.2	86.2	81.2	58	59.1	2024-09-12	2024-03-11	2024-06-13	2024-07-21	2024-09-11	54.3	82.1	79.3	78.9	87.6	80.9	72.8
E. adhaerens Casida A	2024-04-19	94.2	89.9	2024-05-14	93.7	93.6	86.8	82.7	2024-04-14	90.8	93.5	2024-09-24	2024-09-11	92.5	83.4	94.4	2024-07-17	2024-04-26	2024-08-16	88.7	80.6	87	90.6	82	85.8	32.1	88.7	97.1	36.8	91.3	92.9	78.3	92.3	89.5	80.2	70.1	68.1	2024-08-15	57.1	2024-05-16	2024-09-17	2024-05-17	2024-05-25	87.6	88.4	87.9	90.5	84	73.1
E. adhaerens BR819	2024-01-21	87.6	91.6	21	99.8	94.9	98.7	80.7	2024-03-14	94.7	88.3	34.6	10	83.2	73.5	91.3	61.4	2024-08-23	2024-09-23	88.6	75.5	84.5	90.3	89.7	74	2024-09-17	87.7	83.7	2024-08-30	83.2	90.3	82.6	91.1	89.3	83.8	59.6	72.9	12	2024-03-19	2024-06-23	2024-01-20	2024-07-23	2024-06-13	87.4	91	85.9	91.2	81.9	80.6
E. sp. M14#	31.4	94	91.1	2024-06-18	81.9	84.4	64.4	78.7	2024-04-09	97.6	90	2024-06-25	2024-03-24	80.5	83.3	86.3	2024-07-16	2024-01-14	2024-06-13	77.3	68.1	51.5	74	86.2	2024-01-27	2024-07-20	88.7	2024-07-22	2024-09-25	80.8	69.2	55.1	90.1	95.9	2024-08-19	65.1	69.9	2024-09-19	2024-08-16	2024-08-20	2024-07-18	2024-07-17	46.8	76.8	81.5	68.6	99.1	93.1	83.7
S. medicae WSM419#	2024-09-22	65.1	84.2	2024-06-12	79	86	65.6	39.5	2024-08-07	82	78.4	49	2024-08-14	72.4	58.5	72.7	2024-02-12	2024-01-12	2024-01-11	2024-05-18	57.2	77.4	82	47.3	2024-09-19	2024-01-13	70.1	2024-07-21	2024-02-21	66.6	68.5	59.2	73.9	78	80.1	2024-04-25	22	2024-02-11	2024-05-18	2024-07-18	2024-07-14	2024-03-13	2024-02-16	73	77.6	71.7	78.8	2024-06-24	43.6
E. adhaerens OV14#	2024-09-19	81.6	82.1	2024-05-16	86.8	91.9	27	76.2	2024-05-10	95.8	87	35.5	2024-06-13	89.2	84.6	88.6	2024-09-23	2024-02-13	2024-07-13	88.4	60.2	78.4	91	76.5	2024-09-19	2024-02-15	84.1	2024-04-19	2024-09-27	74.7	89.8	60	91.8	95	85	44.2	61.7	14	2024-03-13	2024-06-16	2024-03-21	2024-01-15	50.6	84.5	84	79.1	99.3	68.9	70.1
S. psoraleae CCBAU 65732#	33	58.7	81.8	2024-04-16	68.7	71.4	38.5	54.5	2024-01-09	87.1	65	2024-04-22	2024-02-22	85.8	73.1	64.6	2024-01-19	2024-03-14	12	34.6	56.3	2024-06-24	83	51.7	2024-04-26	2024-08-20	51.8	2024-04-23	32.7	70.9	70.7	43	73.5	77.4	66	2024-03-27	47	2024-01-13	2024-08-18	2024-03-17	2024-07-16	2024-08-15	2024-07-10	74.9	78.6	77.3	83.9	42.7	46.7
E. sesbaniae CCBAU 65729#	2024-06-25	84.3	91	2024-01-17	80.5	99	95.3	79.8	2024-09-07	95.4	94.7	18	2024-08-21	88.1	83.3	84.3	65.8	2024-04-11	2024-08-10	81	64.7	71.6	89.9	93.2	92.6	2024-01-17	83.2	2024-06-20	52.1	91.1	85.8	67.5	94.6	93.3	68.8	50.5	89	2024-06-19	2024-04-14	2024-07-16	2024-07-18	2024-04-16	2024-02-27	79.7	90.5	86.8	94.6	70.5	89.2
S. sojae CCBAU 05684#	2024-07-27	2024-08-21	100	83.9	84.8	91.6	67.3	92.4	2024-04-14	91	31.6	2024-02-25	2024-06-17	85.3	87.1	88.9	2024-02-25	84.3	17	17	73.3	51.7	95.2	99.6	94.1	2024-07-23	85.3	2024-04-21	30.2	87.7	88.3	70	93.2	91.9	94.3	45.9	93	2024-02-17	2024-04-25	2024-04-17	2024-06-20	80.5	15	88.5	84.1	77.9	91.7	66.1	97.1
E. adhaerens T173	14	94.6	89.5	2024-06-11	92.7	84.4	65.9	66.9	2024-09-10	91.1	87.5	2024-09-21	2024-01-09	85.6	77.9	93.5	2024-03-18	2024-01-11	2024-06-10	83.2	65.9	90.5	84.3	46.7	2024-09-12	2024-06-09	88	91	32.4	77.1	85.3	64.3	90.3	86.1	77.6	55	2024-01-21	2024-02-10	2024-07-09	2024-01-10	2024-03-10	2024-08-10	49.6	85.4	71	64.9	86.2	76.4	34.1
E. adhaerens T4	2024-07-22	96.2	89.5	2024-02-20	93.6	88.2	82.1	71.7	2024-08-16	90.2	87.3	2024-03-26	2024-04-15	88.4	82.1	94.2	2024-08-22	2024-02-24	2024-08-22	93.1	68.4	94.5	87.6	59.4	2024-02-21	2024-07-15	89.3	96.3	38.3	75.7	89	64.3	90.9	89.3	73.2	54	35.5	2024-08-18	2024-07-20	2024-05-20	21	2024-02-24	56.5	90.6	74.2	35.1	89	75	37
S. medicae WSM419	2024-05-17	91.7	83.8	2024-05-14	88.1	89	73.7	68.9	13	88.9	82.9	37	2024-09-10	82	76.4	84.9	2024-05-13	2024-09-17	2024-05-13	80.1	68.3	79.9	84.1	70.7	2024-05-14	2024-02-12	79.5	87.3	34.2	82	86.7	63.6	86.6	85.5	76	2024-05-27	36.1	2024-08-10	2024-06-24	2024-06-26	2024-01-11	2024-04-12	2024-04-21	81.4	86	81	85.6	48.5	60.5
Fagorzi C, Ilie A, Decorosi F, Cangioli L, Viti C, Mengoni A, diCenzo GC. (2020) Symbiotic and Nonsymbiotic Members of the Genus Ensifer (syn. Sinorhizobium) Are Separated into Two Clades Based on Comparative Genomics and High-Throughput Phenotyping. Genome Biol Evol. 12(12):2521-2534. doi: 10.1093/gbe/evaa221.
[truncated: 143 more columns]
