# Supplementary material for: Atypical rhizobia trigger nodulation and pathogenesis on the same legume hosts
Source: Nat Commun. 2024 Oct 26;15:9246. doi: 10.1038/s41467-024-53388-x (PMC11513132; doi:10.1038/s41467-024-53388-x)
Supplement: Supplementary file 10 — Supplementary Data 7 [file 41467_2024_53388_MOESM10_ESM.xlsx]

## Sheet: Supplementary Data 7
Supplementary Data 7. List of T4-T173 specific coding sequences
MICFAM_Id	NbOrganismsFAM	Organism	GO_id	Label	Type	Evidence	Gene	Product	ECnumber	Mutation	ProductType	Localization	Roles	BioProcess	PubmedID	AmigeneStatus	Class	CreationDate	Frame	Begin	End	Length	COGclassID	ClassDescription	COGprocess
23160	2	Ensifer adhaerens T4	101184825	EADH_v2_pd0029	CDS	automatic/finished		Insertion element IS401 uncharacterized 12.4 kDa protein		no						no		45027	-3	22380	22706	327	L	Replication, recombination and repair	INFORMATION STORAGE AND PROCESSING
23160	2	Ensifer adhaerens T4	101185249	EADH_v2_pc0283	CDS	automatic/finished		Insertion element IS401 uncharacterized 12.4 kDa protein		no						no		45027	3	214737	215063	327	L	Replication, recombination and repair	INFORMATION STORAGE AND PROCESSING
23160	2	Ensifer sp. T173	97480733	J3R84_38160	CDS	automatic/finished		transposase		no						COMMON		44813	-1	156007	156333	327	L	Replication, recombination and repair	INFORMATION STORAGE AND PROCESSING
32395	2	Ensifer adhaerens T4	101185723	EADH_v2_pb0368	CDS	automatic/finished	lsrB	Autoinducer-2 ABC transporter periplasmic binding protein	7.6.2.13	no						no		45027	-1	289255	290286	1032	G	Carbohydrate transport and metabolism	METABOLISM
32395	2	Ensifer sp. T173	97482445	J3R84_32515	CDS	automatic/finished	lsrB	autoinducer 2 ABC transporter substrate-binding protein LsrB	7.6.2.-	no						COMMON		44813	3	620067	621098	1032	G	Carbohydrate transport and metabolism	METABOLISM
46324	2	Ensifer adhaerens T4	101186320	EADH_v2_pb0965	CDS	automatic/finished		Plasmid stabilization protein		no						no		45027	-2	757209	757523	315	S	Function unknown	POORLY CHARACTERIZED
46324	2	Ensifer sp. T173	97481560	J3R84_30310	CDS	automatic/finished		plasmid stabilization protein		no						COMMON		44813	1	176932	177246	315	S	Function unknown	POORLY CHARACTERIZED
46445	2	Ensifer adhaerens T4	101185398	EADH_v2_pb0043	CDS	automatic/finished		AhpC/TSA family protein		no						no		45027	3	24945	25586	642	O	Posttranslational modification, protein turnover, chaperones	CELLULAR PROCESSES AND SIGNALING
46445	2	Ensifer sp. T173	97481383	J3R84_29870	CDS	automatic/finished		AhpC/TSA family protein		no						COMMON		44813	-1	92499	93140	642	O	Posttranslational modification, protein turnover, chaperones	CELLULAR PROCESSES AND SIGNALING
48591	2	Ensifer adhaerens T4	101188200	EADH_v2_b0742	CDS	automatic/finished		Glutathione S-transferase family protein		no						no		45027	1	765343	766371	1029	S	Function unknown	POORLY CHARACTERIZED
48591	2	Ensifer sp. T173	97484351	J3R84_25740	CDS	automatic/finished		glutathione S-transferase		no						COMMON		44813	-3	1309363	1310391	1029	S	Function unknown	POORLY CHARACTERIZED
51627	2	Ensifer adhaerens T4	101185430	EADH_v2_pb0075	CDS	automatic/finished		BrnA antitoxin family protein		no						no		45027	-1	44728	45054	327	S	Function unknown	POORLY CHARACTERIZED
51627	2	Ensifer sp. T173	97481311	J3R84_29725	CDS	automatic/finished		BrnA antitoxin family protein		no						COMMON		44813	2	65774	66100	327	S	Function unknown	POORLY CHARACTERIZED
53020	2	Ensifer adhaerens T4	101185727	EADH_v2_pb0372	CDS	automatic/finished	lsrR	DNA-binding transcriptional repressor LsrR		no						no		45027	2	294062	295009	948	K	Transcription	INFORMATION STORAGE AND PROCESSING
53020	2	Ensifer sp. T173	97482437	J3R84_32495	CDS	automatic/finished		sugar-binding transcriptional regulator		no						COMMON		44813	-2	615344	616291	948	K	Transcription	INFORMATION STORAGE AND PROCESSING
56758	2	Ensifer adhaerens T4	101186050	EADH_v2_pb0695	CDS	automatic/finished		CobQ/CobB/MinD/ParA nucleotide binding domain-containing protein		no						no		45027	3	556140	556823	684	D	Cell cycle control, cell division, chromosome partitioning	CELLULAR PROCESSES AND SIGNALING
56758	2	Ensifer adhaerens T4	101187323	EADH_v2_pa0936	CDS	automatic/finished		CobQ/CobB/MinD/ParA nucleotide binding domain-containing protein		no						no		45027	2	893408	894124	717	D	Cell cycle control, cell division, chromosome partitioning	CELLULAR PROCESSES AND SIGNALING
56758	2	Ensifer sp. T173	97480747	J3R84_28440	CDS	automatic/finished		ParA family protein		no						COMMON		44813	-1	17022	17705	684	D	Cell cycle control, cell division, chromosome partitioning	CELLULAR PROCESSES AND SIGNALING
56758	2	Ensifer sp. T173	97481897	J3R84_31155	CDS	automatic/finished		ParA family protein		no						COMMON		44813	-1	340761	341444	684	D	Cell cycle control, cell division, chromosome partitioning	CELLULAR PROCESSES AND SIGNALING
58638	2	Ensifer adhaerens T4	101187212	EADH_v2_pa0825	CDS	automatic/finished	vapB	Antitoxin VapB32		no						no		45027	1	805912	806112	201	S	Function unknown	POORLY CHARACTERIZED
58638	2	Ensifer sp. T173	97482681	J3R84_36525	CDS	automatic/finished		type II toxin-antitoxin system VapB family antitoxin		no						COMMON		44813	3	733098	733298	201	S	Function unknown	POORLY CHARACTERIZED
63692	2	Ensifer adhaerens T4	101185724	EADH_v2_pb0369	CDS	automatic/finished	lsrD	Autoinducer-2 ABC transporter membrane subunit LsrD	7.6.2.13	no						no		45027	-2	290283	291299	1017	G	Carbohydrate transport and metabolism	METABOLISM
63692	2	Ensifer sp. T173	97482443	J3R84_32510	CDS	automatic/finished		autoinducer 2 import system permease LsrD		no						COMMON		44813	1	619054	620070	1017	G	Carbohydrate transport and metabolism	METABOLISM
70336	2	Ensifer adhaerens T4	101189291	EADH_v2_b1833	CDS	automatic/finished	ilvD	Dihydroxy-acid dehydratase 2	4.2.1.9	no						no		45027	-2	1818667	1820340	1674	E	Amino acid transport and metabolism	METABOLISM
70336	2	Ensifer sp. T173	97483331	J3R84_20620	CDS	automatic/finished	ilvD	dihydroxy-acid dehydratase	4.2.1.9	no						COMMON		44813	2	214097	215770	1674	E	Amino acid transport and metabolism	METABOLISM
70398	2	Ensifer adhaerens T4	101186161	EADH_v2_pb0806	CDS	automatic/finished		3-keto-5-aminohexanoate cleavage protein		no						no		45027	2	636743	637561	819	S	Function unknown	POORLY CHARACTERIZED
70398	2	Ensifer adhaerens T4	101186229	EADH_v2_pb0874	CDS	automatic/finished		3-keto-5-aminohexanoate cleavage protein		no						no		45027	2	697949	698767	819	S	Function unknown	POORLY CHARACTERIZED
70398	2	Ensifer sp. T173	97481678	J3R84_30605	CDS	automatic/finished		3-keto-5-aminohexanoate cleavage protein		no						COMMON		44813	-2	234446	235189	744	S	Function unknown	POORLY CHARACTERIZED
70398	2	Ensifer sp. T173	97481788	J3R84_30880	CDS	automatic/finished		3-keto-5-aminohexanoate cleavage protein		no						COMMON		44813	-1	298116	298859	744	S	Function unknown	POORLY CHARACTERIZED
72141	2	Ensifer adhaerens T4	101188686	EADH_v2_b1228	CDS	automatic/finished	rfbC	dTDP-4-dehydrorhamnose 3,5-epimerase	5.1.3.13	no						no		45027	-1	1194257	1194820	564	M	Cell wall/membrane/envelope biogenesis	CELLULAR PROCESSES AND SIGNALING
72141	2	Ensifer sp. T173	97483918	J3R84_23565	CDS	automatic/finished	rfbC	dTDP-4-dehydrorhamnose 3,5-epimerase	5.1.3.13	no						COMMON		44813	1	867682	868245	564	M	Cell wall/membrane/envelope biogenesis	CELLULAR PROCESSES AND SIGNALING
83137	2	Ensifer adhaerens T4	101188390	EADH_v2_b0932	CDS	automatic/finished		Lipoprotein		no						no		45027	-3	943638	944225	588	S	Function unknown	POORLY CHARACTERIZED
83137	2	Ensifer sp. T173	97484183	J3R84_24900	CDS	automatic/finished		hypothetical protein		no						COMMON		44813	2	1134638	1135222	585	S	Function unknown	POORLY CHARACTERIZED
87253	2	Ensifer adhaerens T4	101186178	EADH_v2_pb0823	CDS	automatic/finished		protein ImuB		no						no		45027	-3	653123	654541	1419	L	Replication, recombination and repair	INFORMATION STORAGE AND PROCESSING
87253	2	Ensifer sp. T173	97481762	J3R84_30815	fCDS	automatic/finished		DNA polymerase Y family protein		pseudo						COMMON		44813	2	281165	282334	1170	L	Replication, recombination and repair	INFORMATION STORAGE AND PROCESSING
91834	2	Ensifer adhaerens T4	101185725	EADH_v2_pb0370	CDS	automatic/finished	lsrC	Autoinducer-2 ABC transporter membrane subunit LsrC	7.6.2.13	no						no		45027	-3	291296	292327	1032	G	Carbohydrate transport and metabolism	METABOLISM
91834	2	Ensifer sp. T173	97482441	J3R84_32505	CDS	automatic/finished	lsrC	autoinducer 2 ABC transporter permease LsrC	7.6.2.-	no						COMMON		44813	2	618026	619057	1032	G	Carbohydrate transport and metabolism	METABOLISM
93617	2	Ensifer adhaerens T4	101185929	EADH_v2_pb0574	CDS	automatic/finished		conserved protein of unknown function		no	u : unknown	1 : Unknown				no	4 : Unknown function but conserved in other organisms	45027	-1	457438	457536	99
93617	2	Ensifer sp. T173	97481094	J3R84AM_0578	CDS	automatic/finished		conserved protein of unknown function		no	u : unknown	1 : Unknown				UNIQUE_AMIGA	4 : Unknown function but conserved in other organisms	44813	2	443240	443338	99
97662	2	Ensifer adhaerens T4	101189357	EADH_v2_b1899	CDS	automatic/finished		DUF1127 domain-containing protein		no						no		45027	3	1878000	1878251	252
97662	2	Ensifer sp. T173	97483276	J3R84_20345	CDS	automatic/finished		DUF1127 domain-containing protein		pseudo						COMMON		44813	-1	156180	156371	192
103573	2	Ensifer adhaerens T4	101188543	EADH_v2_b1085	CDS	automatic/finished		mannopine transport system permease protein		no						no		45027	2	1090352	1091251	900	P	Inorganic ion transport and metabolism	METABOLISM
103573	2	Ensifer sp. T173	97484049	J3R84_24225	CDS	automatic/finished		ABC transporter permease		no						COMMON		44813	-1	987339	988238	900	P	Inorganic ion transport and metabolism	METABOLISM
104815	2	Ensifer adhaerens T4	101188957	EADH_v2_b1499	CDS	automatic/finished		Sugar ABC transporter permease		no						no		45027	3	1454115	1455137	1023	G	Carbohydrate transport and metabolism	METABOLISM
104815	2	Ensifer sp. T173	97483652	J3R84_22230	CDS	automatic/finished		ABC transporter permease		no						COMMON		44813	-1	582891	583913	1023	G	Carbohydrate transport and metabolism	METABOLISM
104997	2	Ensifer adhaerens T4	101186302	EADH_v2_pb0947	CDS	automatic/finished		Plasmid stabilization system protein ParE		no						no		45027	3	748710	749054	345	S	Function unknown	POORLY CHARACTERIZED
104997	2	Ensifer sp. T173	97481582	J3R84_30365	CDS	automatic/finished		type II toxin-antitoxin system RelE/ParE family toxin		no						COMMON		44813	-3	188002	188352	351	S	Function unknown	POORLY CHARACTERIZED
108531	2	Ensifer adhaerens T4	101189001	EADH_v2_b1543	CDS	automatic/finished		protein of unknown function		no	u : unknown	1 : Unknown				no	5 : Unknown function	45027	-1	1503368	1503580	213
108531	2	Ensifer sp. T173	97483610	J3R84_22020	CDS	automatic/finished		hypothetical protein		no						COMMON		44813	1	534433	534645	213
109868	2	Ensifer adhaerens T4	101190239	EADH_v2_a0847	CDS	automatic/finished		protein of unknown function		no	u : unknown	1 : Unknown				no	5 : Unknown function	45027	-1	858643	858828	186
109868	2	Ensifer sp. T173	97485066	J3R84AM_2896	CDS	automatic/finished		protein of unknown function		no	u : unknown	1 : Unknown				UNIQUE_AMIGA	5 : Unknown function	44813	3	2849172	2849357	186
115229	2	Ensifer adhaerens T4	101185726	EADH_v2_pb0371	CDS	automatic/finished	lsrA	Autoinducer-2 ABC transporter ATP binding subunit	7.6.2.13	no						no		45027	-2	292320	293822	1503	P	Inorganic ion transport and metabolism	METABOLISM
115229	2	Ensifer sp. T173	97482439	J3R84_32500	CDS	automatic/finished	lsrA	autoinducer 2 ABC transporter ATP-binding protein LsrA	7.6.2.-	no						COMMON		44813	1	616531	618033	1503	P	Inorganic ion transport and metabolism	METABOLISM
115553	2	Ensifer adhaerens T4	101185196	EADH_v2_pc0230	CDS	automatic/finished		protein of unknown function		no	u : unknown	1 : Unknown				no	5 : Unknown function	45027	-3	182142	182339	198
115553	2	Ensifer sp. T173	97480652	J3R84AM_0138	CDS	automatic/finished		protein of unknown function		no	u : unknown	1 : Unknown				UNIQUE_AMIGA	5 : Unknown function	44813	-1	99066	99284	219
118931	2	Ensifer adhaerens T4	101187255	EADH_v2_pa0868	CDS	automatic/finished		protein of unknown function		no	u : unknown	1 : Unknown				no	5 : Unknown function	45027	1	845458	846036	579
118931	2	Ensifer sp. T173	97482749	J3R84_36700	CDS	automatic/finished		ProQ/FinO family protein		no						COMMON		44813	1	770089	770616	528
121258	2	Ensifer adhaerens T4	101186184	EADH_v2_pb0829	CDS	automatic/finished		NIPSNAP family protein		no						no		45027	2	658649	658975	327	S	Function unknown	POORLY CHARACTERIZED
121258	2	Ensifer sp. T173	97481754	J3R84_30795	CDS	automatic/finished		NIPSNAP family protein		no						COMMON		44813	-1	276705	277031	327	S	Function unknown	POORLY CHARACTERIZED
131948	2	Ensifer adhaerens T4	101184866	EADH_v2_pd0070	CDS	automatic/finished		transposase		no						no		45027	-2	110863	111804	942	L	Replication, recombination and repair	INFORMATION STORAGE AND PROCESSING
131948	2	Ensifer sp. T173	97480742	J3R84_37625	fCDS	automatic/finished		IS3 family transposase		pseudo						COMMON		44813	-1	48667	49608	942	L	Replication, recombination and repair	INFORMATION STORAGE AND PROCESSING
132413	2	Ensifer adhaerens T4	101185947	EADH_v2_pb0592	CDS	automatic/finished		protein of unknown function		no	u : unknown	1 : Unknown				no	5 : Unknown function	45027	3	468126	468503	378	L	Replication, recombination and repair	INFORMATION STORAGE AND PROCESSING
132413	2	Ensifer sp. T173	97482081	J3R84_31610	fCDS	automatic/finished		tyrosine-type recombinase/integrase		pseudo						COMMON		44813	-1	432273	432650	378	L	Replication, recombination and repair	INFORMATION STORAGE AND PROCESSING
135187	2	Ensifer adhaerens T4	101184855	EADH_v2_pd0059	CDS	automatic/finished		protein of unknown function		no	u : unknown	1 : Unknown				no	5 : Unknown function	45027	-3	103251	103382	132	S	Function unknown	POORLY CHARACTERIZED
135187	2	Ensifer adhaerens T4	101184856	EADH_v2_pd0060	CDS	automatic/finished		transposase		no						no		45027	-3	103401	103529	129	S	Function unknown	POORLY CHARACTERIZED
135187	2	Ensifer sp. T173	97480504	J3R84AM_0022	CDS	automatic/finished		protein of unknown function		no	u : unknown	1 : Unknown				UNIQUE_AMIGA	5 : Unknown function	44813	-2	41052	41183	132	S	Function unknown	POORLY CHARACTERIZED
135187	2	Ensifer sp. T173	97480540	J3R84_37585	CDS	automatic/finished		transposase		no						COMMON		44813	-2	41202	41330	129	S	Function unknown	POORLY CHARACTERIZED
139349	2	Ensifer adhaerens T4	101185917	EADH_v2_pb0562	CDS	automatic/finished		TetR/AcrR family transcriptional regulator		no						no		45027	1	447970	448614	645	K	Transcription	INFORMATION STORAGE AND PROCESSING
139349	2	Ensifer sp. T173	97482117	J3R84_31700	CDS	automatic/finished		TetR family transcriptional regulator		no						COMMON		44813	-1	452166	452810	645	K	Transcription	INFORMATION STORAGE AND PROCESSING
139865	2	Ensifer adhaerens T4	101192900	EADH_v2_a3508	CDS	automatic/finished		protein of unknown function		no	u : unknown	1 : Unknown				no	5 : Unknown function	45027	2	3390824	3391090	267
139865	2	Ensifer sp. T173	97485426	J3R84_01510	CDS	automatic/finished		hypothetical protein		no						COMMON		44813	-2	308071	308337	267
143505	2	Ensifer adhaerens T4	101186652	EADH_v2_pa0265	CDS	automatic/finished	vapC	Ribonuclease VapC	3.1.-.-	no						no		45027	-2	265254	265685	432	S	Function unknown	POORLY CHARACTERIZED
143505	2	Ensifer sp. T173	97481625	J3R84_33895	CDS	automatic/finished		PIN domain-containing protein		no						COMMON		44813	-1	148141	148572	432	S	Function unknown	POORLY CHARACTERIZED
163057	2	Ensifer adhaerens T4	101184934	EADH_v2_pd0138	CDS	automatic/finished		Peptidase T-like protein RB0614	3.4.11.-	no						no		45027	3	171747	173018	1272	E	Amino acid transport and metabolism	METABOLISM
163057	2	Ensifer sp. T173	97480605	J3R84_37910	CDS	automatic/finished	pepT	peptidase T	3.4.11.4	no						COMMON		44813	3	108729	109976	1248	E	Amino acid transport and metabolism	METABOLISM
166885	2	Ensifer adhaerens T4	101186095	EADH_v2_pb0740	CDS	automatic/finished		type IV secretion system protein VirB4	7.4.2.8	no						no		45027	1	577810	580221	2412	U	Intracellular trafficking, secretion, and vesicular transport	CELLULAR PROCESSES AND SIGNALING
166885	2	Ensifer sp. T173	97480763	J3R84_28515	CDS	automatic/finished		VirB4 family type IV secretion/conjugal transfer ATPase		no						COMMON		44813	-3	31771	34182	2412	U	Intracellular trafficking, secretion, and vesicular transport	CELLULAR PROCESSES AND SIGNALING
166885	2	Ensifer sp. T173	97481834	J3R84_30995	CDS	automatic/finished		VirB4 family type IV secretion/conjugal transfer ATPase		no						COMMON		44813	-2	320621	323032	2412	U	Intracellular trafficking, secretion, and vesicular transport	CELLULAR PROCESSES AND SIGNALING
168793	2	Ensifer adhaerens T4	101185777	EADH_v2_pb0422	CDS	automatic/finished		conserved protein of unknown function		no	u : unknown	1 : Unknown				no	4 : Unknown function but conserved in other organisms	45027	1	334882	335124	243
168793	2	Ensifer sp. T173	97482351	J3R84_32280	CDS	automatic/finished		hypothetical protein		no						COMMON		44813	-1	567132	567374	243
168945	2	Ensifer adhaerens T4	101188223	EADH_v2_b0765	CDS	automatic/finished		PhnA-like protein		no						no		45027	-2	777217	778119	903	S	Function unknown	POORLY CHARACTERIZED
168945	2	Ensifer sp. T173	97484338	J3R84_25675	CDS	automatic/finished		PhnA-like protein		no						COMMON		44813	3	1300743	1301645	903	S	Function unknown	POORLY CHARACTERIZED
169439	2	Ensifer adhaerens T4	101186181	EADH_v2_pb0826	CDS	automatic/finished		Abasic site processing protein	3.4.-.-	no						no		45027	2	656717	657490	774	S	Function unknown	POORLY CHARACTERIZED
169439	2	Ensifer sp. T173	97481756	J3R84_30800	CDS	automatic/finished		SOS response-associated peptidase		no						COMMON		44813	-2	278186	278959	774	S	Function unknown	POORLY CHARACTERIZED
176901	2	Ensifer adhaerens T4	101184882	EADH_v2_pd0086	CDS	automatic/finished		protein of unknown function		no	u : unknown	1 : Unknown				no	5 : Unknown function	45027	-3	121938	122165	228	L	Replication, recombination and repair	INFORMATION STORAGE AND PROCESSING
176901	2	Ensifer sp. T173	97480557	J3R84_37670	CDS	automatic/finished		IS6 family transposase		no						COMMON		44813	-1	59743	59970	228	L	Replication, recombination and repair	INFORMATION STORAGE AND PROCESSING
179017	2	Ensifer adhaerens T4	101185825	EADH_v2_pb0470	CDS	automatic/finished	nodW	Nodulation protein W		no						no		45027	-2	379056	379706	651	T	Signal transduction mechanisms	CELLULAR PROCESSES AND SIGNALING
179017	2	Ensifer sp. T173	97482271	J3R84_32085	CDS	automatic/finished		response regulator transcription factor		no						COMMON		44813	2	521384	522034	651	T	Signal transduction mechanisms	CELLULAR PROCESSES AND SIGNALING
181788	2	Ensifer adhaerens T4	101184857	EADH_v2_pd0061	CDS	automatic/finished		putative integrase/recombinase y4rC		no						no	3 : Putative function from multiple computational evidences	45027	-2	103666	104655	990	L	Replication, recombination and repair	INFORMATION STORAGE AND PROCESSING
181788	2	Ensifer adhaerens T4	101185193	EADH_v2_pc0227	CDS	automatic/finished		putative integrase/recombinase y4rC		no						no	3 : Putative function from multiple computational evidences	45027	1	178828	179817	990	L	Replication, recombination and repair	INFORMATION STORAGE AND PROCESSING
181788	2	Ensifer sp. T173	97480541	J3R84_37590	CDS	automatic/finished		site-specific integrase		no						COMMON		44813	-1	41467	42456	990	L	Replication, recombination and repair	INFORMATION STORAGE AND PROCESSING
184550	2	Ensifer adhaerens T4	101192953	EADH_v2_a3561	CDS	automatic/finished		protein of unknown function		no	u : unknown	1 : Unknown				no	5 : Unknown function	45027	-1	3435391	3435705	315
184550	2	Ensifer sp. T173	97484904	J3R84AM_0251	CDS	automatic/finished		protein of unknown function		no	u : unknown	1 : Unknown				UNIQUE_AMIGA	5 : Unknown function	44813	3	263454	263759	306
185811	2	Ensifer adhaerens T4	101187997	EADH_v2_b0539	CDS	automatic/finished		protein of unknown function		no	u : unknown	1 : Unknown				no	5 : Unknown function	45027	1	555478	555672	195
185811	2	Ensifer sp. T173	97483092	J3R84AM_1561	CDS	automatic/finished		protein of unknown function		no	u : unknown	1 : Unknown				UNIQUE_AMIGA	5 : Unknown function	44813	-2	1520063	1520257	195
185896	2	Ensifer adhaerens T4	101188525	EADH_v2_b1067	CDS	automatic/finished		DUF1508 domain-containing protein		no						no		45027	2	1075994	1076539	546
185896	2	Ensifer sp. T173	97483051	J3R84AM_1044	CDS	automatic/finished		conserved protein of unknown function		no	u : unknown	1 : Unknown				UNIQUE_AMIGA	4 : Unknown function but conserved in other organisms	44813	-2	998021	998488	468
198942	2	Ensifer adhaerens T4	101186049	EADH_v2_pb0694	CDS	automatic/finished		conserved protein of unknown function		no	u : unknown	1 : Unknown				no	4 : Unknown function but conserved in other organisms	45027	-3	555284	555754	471
198942	2	Ensifer adhaerens T4	101187321	EADH_v2_pa0934	CDS	automatic/finished		conserved protein of unknown function		no	u : unknown	1 : Unknown				no	4 : Unknown function but conserved in other organisms	45027	-2	892581	893051	471
198942	2	Ensifer sp. T173	97480749	J3R84_28445	CDS	automatic/finished		MobC family plasmid mobilization relaxosome protein		no						COMMON		44813	1	18085	18555	471
198942	2	Ensifer sp. T173	97481899	J3R84_31160	CDS	automatic/finished		plasmid mobilization relaxosome protein MobC		no						COMMON		44813	1	341932	342300	369
199018	2	Ensifer adhaerens T4	101185466	EADH_v2_pb0111	CDS	automatic/finished		conserved protein of unknown function		no	u : unknown	1 : Unknown				no	4 : Unknown function but conserved in other organisms	45027	-2	63822	64097	276
199018	2	Ensifer sp. T173	97481236	J3R84_29595	CDS	automatic/finished		hypothetical protein		no						COMMON		44813	2	44105	44380	276
212862	2	Ensifer adhaerens T4	101185994	EADH_v2_pb0639	CDS	automatic/finished		polar amino acid transport system permease protein		no						no		45027	-3	502046	502894	849	E	Amino acid transport and metabolism	METABOLISM
212862	2	Ensifer sp. T173	97482001	J3R84_31425	CDS	automatic/finished		amino acid ABC transporter permease		no						COMMON		44813	2	394694	395542	849	E	Amino acid transport and metabolism	METABOLISM
216382	2	Ensifer adhaerens T4	101185452	EADH_v2_pb0097	CDS	automatic/finished		protein of unknown function		no	u : unknown	1 : Unknown				no	5 : Unknown function	45027	-3	57107	57283	177
216382	2	Ensifer sp. T173	97481262	J3R84_29640	CDS	automatic/finished		hypothetical protein		no						COMMON		44813	3	50916	51092	177
218965	2	Ensifer adhaerens T4	101185728	EADH_v2_pb0373	CDS	automatic/finished	lsrK	autoinducer-2 kinase	2.7.1.189	no						no		45027	1	295018	296580	1563	G	Carbohydrate transport and metabolism	METABOLISM
218965	2	Ensifer sp. T173	97482435	J3R84_32490	CDS	automatic/finished	lsrK	autoinducer-2 kinase	2.7.1.189	no						COMMON		44813	-1	613773	615335	1563	G	Carbohydrate transport and metabolism	METABOLISM
222275	2	Ensifer adhaerens T4	101186103	EADH_v2_pb0748	CDS	automatic/finished		conserved exported protein of unknown function		no	u : unknown	1 : Unknown				no	4 : Unknown function but conserved in other organisms	45027	2	583607	583978	372
222275	2	Ensifer sp. T173	97481824	J3R84_30970	CDS	automatic/finished		hypothetical protein		no						COMMON		44813	-1	316863	317234	372
225184	2	Ensifer adhaerens T4	101185818	EADH_v2_pb0463	CDS	automatic/finished		protein of unknown function		no	u : unknown	1 : Unknown				no	5 : Unknown function	45027	1	374293	374478	186
225184	2	Ensifer sp. T173	97481111	J3R84AM_0687	CDS	automatic/finished		protein of unknown function		no	u : unknown	1 : Unknown				UNIQUE_AMIGA	5 : Unknown function	44813	-2	527774	527959	186
227317	2	Ensifer adhaerens T4	101185690	EADH_v2_pb0335	CDS	automatic/finished		Glycosyl transferase family 1		no						no		45027	1	252589	253782	1194	M	Cell wall/membrane/envelope biogenesis	CELLULAR PROCESSES AND SIGNALING
227317	2	Ensifer sp. T173	97482504	J3R84_32660	CDS	automatic/finished		glycosyltransferase	2.4.-.-	no						COMMON		44813	-3	656560	657753	1194	M	Cell wall/membrane/envelope biogenesis	CELLULAR PROCESSES AND SIGNALING
230687	2	Ensifer adhaerens T4	101186401	EADH_v2_pa0014	CDS	automatic/finished		magnesium transporter		no						no		45027	-1	11440	12405	966	P	Inorganic ion transport and metabolism	METABOLISM
230687	2	Ensifer sp. T173	97482824	J3R84_37010	CDS	automatic/finished		magnesium and cobalt transport protein CorA		no						COMMON		44813	-1	831580	832545	966	P	Inorganic ion transport and metabolism	METABOLISM
242577	2	Ensifer adhaerens T4	101187276	EADH_v2_pa0889	CDS	automatic/finished		OMP_b-brl domain-containing protein		no						no		45027	-2	863322	864251	930	S	Function unknown	POORLY CHARACTERIZED
242577	2	Ensifer sp. T173	97482781	J3R84_36790	CDS	automatic/finished		hypothetical protein		no						COMMON		44813	-1	787951	788880	930	S	Function unknown	POORLY CHARACTERIZED
243617	2	Ensifer adhaerens T4	101191686	EADH_v2_a2294	CDS	automatic/finished		protein of unknown function		no	u : unknown	1 : Unknown				no	5 : Unknown function	45027	1	2217532	2217747	216
243617	2	Ensifer sp. T173	97484948	J3R84AM_1434	CDS	automatic/finished		protein of unknown function		no	u : unknown	1 : Unknown				UNIQUE_AMIGA	5 : Unknown function	44813	-2	1446748	1446963	216
245054	2	Ensifer adhaerens T4	101186217	EADH_v2_pb0862	CDS	automatic/finished		Hydroxycinnamoyl-CoA hydratase-lyase	4.1.2.61	no						no		45027	-2	689673	690503	831	I	Lipid transport and metabolism	METABOLISM
245054	2	Ensifer sp. T173	97481696	J3R84_30650	CDS	automatic/finished		p-hydroxycinnamoyl CoA hydratase/lyase	4.1.2.61, 4.2.1.101	no						COMMON		44813	3	242718	243548	831	I	Lipid transport and metabolism	METABOLISM
247455	2	Ensifer adhaerens T4	101188193	EADH_v2_b0735	CDS	automatic/finished		amidase	3.5.1.4	no						no		45027	3	759231	760658	1428	J	Translation, ribosomal structure and biogenesis	INFORMATION STORAGE AND PROCESSING
247455	2	Ensifer sp. T173	97484357	J3R84_25770	CDS	automatic/finished		amidase		no						COMMON		44813	-1	1315110	1316504	1395	J	Translation, ribosomal structure and biogenesis	INFORMATION STORAGE AND PROCESSING
253457	2	Ensifer adhaerens T4	101184944	EADH_v2_pd0148	CDS	automatic/finished		protein of unknown function		no	u : unknown	1 : Unknown				no	5 : Unknown function	45027	-2	180838	181059	222
253457	2	Ensifer sp. T173	97480624	J3R84_37950	CDS	automatic/finished		hypothetical protein		no						COMMON		44813	-2	117798	118019	222
257885	2	Ensifer adhaerens T4	101186104	EADH_v2_pb0749	CDS	automatic/finished		type IV secretion system protein VirB8		no						no		45027	2	584132	584866	735	U	Intracellular trafficking, secretion, and vesicular transport	CELLULAR PROCESSES AND SIGNALING
257885	2	Ensifer sp. T173	97480756	J3R84_28480	CDS	automatic/finished		type VI secretion protein		no						COMMON		44813	-1	27114	27848	735	U	Intracellular trafficking, secretion, and vesicular transport	CELLULAR PROCESSES AND SIGNALING
257885	2	Ensifer sp. T173	97481822	J3R84_30965	CDS	automatic/finished		type VI secretion protein		no						COMMON		44813	-3	315979	316686	708	U	Intracellular trafficking, secretion, and vesicular transport	CELLULAR PROCESSES AND SIGNALING
260670	2	Ensifer adhaerens T4	101185668	EADH_v2_pb0313	CDS	automatic/finished		RidA family protein		no						no		45027	-1	232564	233037	474	J	Translation, ribosomal structure and biogenesis	INFORMATION STORAGE AND PROCESSING
260670	2	Ensifer sp. T173	97482544	J3R84_32760	CDS	automatic/finished		RidA family protein		no						COMMON		44813	3	677307	677780	474	J	Translation, ribosomal structure and biogenesis	INFORMATION STORAGE AND PROCESSING
264199	2	Ensifer adhaerens T4	101185597	EADH_v2_pb0242	CDS	automatic/finished		Alpha/beta hydrolase		no						no		45027	-1	166729	167511	783	S	Function unknown	POORLY CHARACTERIZED
264199	2	Ensifer sp. T173	97482620	J3R84_32950	CDS	automatic/finished		alpha/beta hydrolase		no						COMMON		44813	1	722914	723696	783	S	Function unknown	POORLY CHARACTERIZED
274477	2	Ensifer adhaerens T4	101184686	EADH_v2_pe0089	CDS	automatic/finished		protein of unknown function		no	u : unknown	1 : Unknown				no	5 : Unknown function	45027	3	75978	77162	1185	L	Replication, recombination and repair	INFORMATION STORAGE AND PROCESSING
274477	2	Ensifer adhaerens T4	101185846	EADH_v2_pb0491	CDS	automatic/finished		adenine-specific DNA-methyltransferase	2.1.1.72	no						no		45027	2	397898	399562	1665	L	Replication, recombination and repair	INFORMATION STORAGE AND PROCESSING
274477	2	Ensifer sp. T173	97482235	J3R84_31995	CDS	automatic/finished		N-6 DNA methylase		no						COMMON		44813	-2	502688	504352	1665	L	Replication, recombination and repair	INFORMATION STORAGE AND PROCESSING
274479	2	Ensifer adhaerens T4	101188508	EADH_v2_b1050	CDS	automatic/finished	virB	Type IV secretion system protein VirB11		no						no		45027	-2	1061287	1062276	990	U	Intracellular trafficking, secretion, and vesicular transport	CELLULAR PROCESSES AND SIGNALING
274479	2	Ensifer sp. T173	97484075	J3R84_24355	CDS	automatic/finished	virB11	P-type DNA transfer ATPase VirB11		no						COMMON		44813	1	1011355	1012350	996	U	Intracellular trafficking, secretion, and vesicular transport	CELLULAR PROCESSES AND SIGNALING
293738	2	Ensifer adhaerens T4	101185957	EADH_v2_pb0602	CDS	automatic/finished	metC	putative cystathionine beta-lyase	4.4.1.13	no						no	3 : Putative function from multiple computational evidences	45027	-2	476262	477506	1245	E	Amino acid transport and metabolism	METABOLISM
293738	2	Ensifer sp. T173	97482061	J3R84_31560	CDS	automatic/finished		PLP-dependent aspartate aminotransferase family protein		no						COMMON		44813	2	420689	421885	1197	E	Amino acid transport and metabolism	METABOLISM
295121	2	Ensifer adhaerens T4	101186597	EADH_v2_pa0210	CDS	automatic/finished		conserved exported protein of unknown function		no	u : unknown	1 : Unknown				no	4 : Unknown function but conserved in other organisms	45027	-2	204468	204935	468
295121	2	Ensifer sp. T173	97481519	J3R84_33620	CDS	automatic/finished		hypothetical protein		no						COMMON		44813	-3	79157	79624	468
296483	2	Ensifer adhaerens T4	101189729	EADH_v2_a0337	CDS	automatic/finished		conserved protein of unknown function		no	u : unknown	1 : Unknown				no	4 : Unknown function but conserved in other organisms	45027	3	353145	353480	336
296483	2	Ensifer sp. T173	97487737	J3R84_13055	CDS	automatic/finished		hypothetical protein		no						COMMON		44813	-3	2675223	2675570	348
296680	2	Ensifer adhaerens T4	101188568	EADH_v2_b1110	CDS	automatic/finished		protein of unknown function		no	u : unknown	1 : Unknown				no	5 : Unknown function	45027	-1	1102049	1102414	366
296680	2	Ensifer sp. T173	97483040	J3R84AM_1009	CDS	automatic/finished		protein of unknown function		no	u : unknown	1 : Unknown				UNIQUE_AMIGA	5 : Unknown function	44813	3	974496	974861	366
299559	2	Ensifer adhaerens T4	101185396	EADH_v2_pb0041	CDS	automatic/finished		Trehalose 6-phosphate phosphatase (modular protein)	3.1.3.12	no						no		45027	3	23955	24551	597	G	Carbohydrate transport and metabolism	METABOLISM
299559	2	Ensifer sp. T173	97481385	J3R84_29875	CDS	automatic/finished	otsB	trehalose-phosphatase	3.1.3.12	no						COMMON		44813	-3	93334	94128	795	G	Carbohydrate transport and metabolism	METABOLISM
301388	2	Ensifer adhaerens T4	101184859	EADH_v2_pd0063	CDS	automatic/finished		Integrase		no						no		45027	-1	105560	106789	1230	L	Replication, recombination and repair	INFORMATION STORAGE AND PROCESSING
301388	2	Ensifer adhaerens T4	101185191	EADH_v2_pc0225	CDS	automatic/finished		Integrase		no						no		45027	3	176694	177923	1230	L	Replication, recombination and repair	INFORMATION STORAGE AND PROCESSING
301388	2	Ensifer sp. T173	97480543	J3R84_37600	CDS	automatic/finished		tyrosine-type recombinase/integrase		no						COMMON		44813	-3	43361	44590	1230	L	Replication, recombination and repair	INFORMATION STORAGE AND PROCESSING
301752	2	Ensifer adhaerens T4	101186653	EADH_v2_pa0266	CDS	automatic/finished		Regulatory protein RecX		no						no		45027	-3	265682	265984	303	S	Function unknown	POORLY CHARACTERIZED
301752	2	Ensifer sp. T173	97481627	J3R84_33900	CDS	automatic/finished		hypothetical protein		no						COMMON		44813	-2	148569	148871	303	S	Function unknown	POORLY CHARACTERIZED
304297	2	Ensifer adhaerens T4	101185515	EADH_v2_pb0160	CDS	automatic/finished		protein of unknown function		no	u : unknown	1 : Unknown				no	5 : Unknown function	45027	-3	106664	106855	192
304297	2	Ensifer sp. T173	97480967	J3R84AM_0002	CDS	automatic/finished		protein of unknown function		no	u : unknown	1 : Unknown				UNIQUE_AMIGA	5 : Unknown function	44813	2	1358	1549	192	Q	Secondary metabolites biosynthesis, transport and catabolism	METABOLISM
309800	2	Ensifer adhaerens T4	101187699	EADH_v2_b0241	CDS	automatic/finished		ABC transporter substrate-binding protein		no						no		45027	1	232249	233391	1143	P	Inorganic ion transport and metabolism	METABOLISM
309800	2	Ensifer sp. T173	97484806	J3R84_28015	CDS	automatic/finished		ABC transporter substrate-binding protein		no						COMMON		44813	-1	1843191	1844333	1143	P	Inorganic ion transport and metabolism	METABOLISM
312813	2	Ensifer adhaerens T4	101186191	EADH_v2_pb0836	CDS	automatic/finished	paoD	Molybdenum cofactor insertion chaperone PaoD		no						no		45027	-1	663202	664254	1053	O	Posttranslational modification, protein turnover, chaperones	CELLULAR PROCESSES AND SIGNALING
312813	2	Ensifer sp. T173	97481744	J3R84_30770	CDS	automatic/finished		XdhC family protein		no						COMMON		44813	2	271427	272479	1053	O	Posttranslational modification, protein turnover, chaperones	CELLULAR PROCESSES AND SIGNALING
315539	2	Ensifer adhaerens T4	101188863	EADH_v2_b1405	CDS	automatic/finished		putative Ig domain-containing protein		no						no	3 : Putative function from multiple computational evidences	45027	-1	1357208	1363666	6459	S	Function unknown	POORLY CHARACTERIZED
315539	2	Ensifer sp. T173	97483747	J3R84_22705	CDS	automatic/finished		putative Ig domain-containing protein		no						COMMON		44813	3	687702	694106	6405	S	Function unknown	POORLY CHARACTERIZED
315700	2	Ensifer adhaerens T4	101188190	EADH_v2_b0732	CDS	automatic/finished		NAD(P)H dehydrogenase (quinone)	1.6.5.2	no						no		45027	-3	755970	756599	630	S	Function unknown	POORLY CHARACTERIZED
315700	2	Ensifer sp. T173	97484360	J3R84_25785	CDS	automatic/finished	wrbA	NAD(P)H:quinone oxidoreductase	1.6.5.2	no						COMMON		44813	3	1319136	1319765	630	S	Function unknown	POORLY CHARACTERIZED
324267	2	Ensifer adhaerens T4	101189955	EADH_v2_a0563	CDS	automatic/finished		protein of unknown function		no	u : unknown	1 : Unknown				no	5 : Unknown function	45027	3	572409	572585	177
324267	2	Ensifer sp. T173	97485079	J3R84AM_3177	CDS	automatic/finished		protein of unknown function		no	u : unknown	1 : Unknown				UNIQUE_AMIGA	5 : Unknown function	44813	-1	3135236	3135412	177
356125	2	Ensifer adhaerens T4	101185610	EADH_v2_pb0255	CDS	automatic/finished		two-component system, LuxR family, sensor kinase FixL	2.7.13.3	no						no		45027	-1	178951	182007	3057	T	Signal transduction mechanisms	CELLULAR PROCESSES AND SIGNALING
356125	2	Ensifer sp. T173	97482600	J3R84_32900	CDS	automatic/finished		PAS domain-containing protein		no						COMMON		44813	1	708448	711474	3027	T	Signal transduction mechanisms	CELLULAR PROCESSES AND SIGNALING
370825	2	Ensifer adhaerens T4	101185456	EADH_v2_pb0101	CDS	automatic/finished		hyperosmotically inducible periplasmic protein		no						no		45027	-2	58839	59477	639	S	Function unknown	POORLY CHARACTERIZED
370825	2	Ensifer sp. T173	97481256	J3R84_29630	CDS	automatic/finished		BON domain-containing protein		no						COMMON		44813	2	48668	49360	693	S	Function unknown	POORLY CHARACTERIZED
373095	2	Ensifer adhaerens T4	101185596	EADH_v2_pb0241	CDS	automatic/finished		conserved membrane protein of unknown function		no	u : unknown	1 : Unknown				no	4 : Unknown function but conserved in other organisms	45027	-3	166079	166519	441	S	Function unknown	POORLY CHARACTERIZED
373095	2	Ensifer sp. T173	97482622	J3R84_32955	CDS	automatic/finished		hypothetical protein		no						COMMON		44813	3	723906	724346	441	S	Function unknown	POORLY CHARACTERIZED
376561	2	Ensifer adhaerens T4	101185896	EADH_v2_pb0541	CDS	automatic/finished		conserved protein of unknown function		no	u : unknown	1 : Unknown				no	4 : Unknown function but conserved in other organisms	45027	-1	435121	435252	132
376561	2	Ensifer sp. T173	97481100	J3R84AM_0606	CDS	automatic/finished		protein of unknown function		no	u : unknown	1 : Unknown				UNIQUE_AMIGA	5 : Unknown function	44813	1	465520	465651	132
388287	2	Ensifer adhaerens T4	101184818	EADH_v2_pd0022	CDS	automatic/finished		conserved protein of unknown function		no	u : unknown	1 : Unknown				no	4 : Unknown function but conserved in other organisms	45027	3	14298	17450	3153	L	Replication, recombination and repair	INFORMATION STORAGE AND PROCESSING
388287	2	Ensifer sp. T173	97480717	J3R84_38120	CDS	automatic/finished		DEAD/DEAH box helicase		no						COMMON		44813	3	147924	151076	3153	L	Replication, recombination and repair	INFORMATION STORAGE AND PROCESSING
389645	2	Ensifer adhaerens T4	101186058	EADH_v2_pb0703	CDS	automatic/finished		protein of unknown function		no	u : unknown	1 : Unknown				no	5 : Unknown function	45027	-1	561031	561276	246
389645	2	Ensifer sp. T173	97481076	J3R84AM_0451	CDS	automatic/finished		protein of unknown function		no	u : unknown	1 : Unknown				UNIQUE_AMIGA	5 : Unknown function	44813	2	336308	336553	246
393695	2	Ensifer adhaerens T4	101188403	EADH_v2_b0945	CDS	automatic/finished		BON domain-containing protein		no						no		45027	-3	952911	953159	249
393695	2	Ensifer sp. T173	97484172	J3R84_24845	CDS	automatic/finished		BON domain-containing protein		no						COMMON		44813	1	1125700	1125948	249
396703	2	Ensifer adhaerens T4	101185852	EADH_v2_pb0497	CDS	automatic/finished		protein of unknown function		no	u : unknown	1 : Unknown				no	5 : Unknown function	45027	-1	402148	402510	363	L	Replication, recombination and repair	INFORMATION STORAGE AND PROCESSING
396703	2	Ensifer sp. T173	97482225	J3R84_31970	CDS	automatic/finished		transposase		pseudo						COMMON		44813	3	499854	500102	249	L	Replication, recombination and repair	INFORMATION STORAGE AND PROCESSING
410346	2	Ensifer adhaerens T4	101185318	EADH_v2_pc0352	CDS	automatic/finished		protein of unknown function		no	u : unknown	1 : Unknown				no	5 : Unknown function	45027	1	266509	266751	243
410346	2	Ensifer sp. T173	97480900	J3R84_29185	CDS	automatic/finished		hypothetical protein		no						COMMON		44813	1	163477	163719	243
410429	2	Ensifer adhaerens T4	101185426	EADH_v2_pb0071	CDS	automatic/finished		protein of unknown function		no	u : unknown	1 : Unknown				no	5 : Unknown function	45027	2	42878	43222	345
410429	2	Ensifer sp. T173	97480985	J3R84AM_0091	CDS	automatic/finished		protein of unknown function		no	u : unknown	1 : Unknown				UNIQUE_AMIGA	5 : Unknown function	44813	-3	67606	67950	345
416165	2	Ensifer adhaerens T4	101184800	EADH_v2_pd0004	CDS	automatic/finished		ParB family transcriptional regulator, chromosome partitioning protein		no						no		45027	1	2170	3210	1041	K	Transcription	INFORMATION STORAGE AND PROCESSING
416165	2	Ensifer sp. T173	97480692	J3R84_38060	CDS	automatic/finished	repB	plasmid partitioning protein RepB		no						COMMON		44813	2	135794	136834	1041	K	Transcription	INFORMATION STORAGE AND PROCESSING
424647	2	Ensifer adhaerens T4	101184858	EADH_v2_pd0062	CDS	automatic/finished		putative integrase/recombinase y4rB		no						no	3 : Putative function from multiple computational evidences	45027	-3	104652	105566	915	L	Replication, recombination and repair	INFORMATION STORAGE AND PROCESSING
424647	2	Ensifer adhaerens T4	101185192	EADH_v2_pc0226	CDS	automatic/finished		putative integrase/recombinase y4rB		no						no	3 : Putative function from multiple computational evidences	45027	2	177917	178831	915	L	Replication, recombination and repair	INFORMATION STORAGE AND PROCESSING
424647	2	Ensifer sp. T173	97480542	J3R84_37595	CDS	automatic/finished		tyrosine-type recombinase/integrase		no						COMMON		44813	-2	42453	43367	915	L	Replication, recombination and repair	INFORMATION STORAGE AND PROCESSING
425042	2	Ensifer adhaerens T4	101188959	EADH_v2_b1501	CDS	automatic/finished		conserved protein of unknown function		no	u : unknown	1 : Unknown				no	4 : Unknown function but conserved in other organisms	45027	2	1456283	1457536	1254	S	Function unknown	POORLY CHARACTERIZED
425042	2	Ensifer sp. T173	97483650	J3R84_22220	CDS	automatic/finished		hypothetical protein		no						COMMON		44813	-3	580492	581745	1254	S	Function unknown	POORLY CHARACTERIZED
427814	2	Ensifer adhaerens T4	101185440	EADH_v2_pb0085	CDS	automatic/finished		Transcriptional regulator		no						no		45027	-1	49987	50514	528
427814	2	Ensifer sp. T173	97481279	J3R84_29670	CDS	automatic/finished		hypothetical protein		no						COMMON		44813	3	57810	58211	402
433194	2	Ensifer adhaerens T4	101188206	EADH_v2_b0748	CDS	automatic/finished		protein of unknown function		no	u : unknown	1 : Unknown				no	5 : Unknown function	45027	1	770497	770760	264
433194	2	Ensifer sp. T173	97484350	J3R84_25735	CDS	automatic/finished		hypothetical protein		no						COMMON		44813	-2	1308104	1308463	360
433402	2	Ensifer adhaerens T4	101188563	EADH_v2_b1105	CDS	automatic/finished		conserved protein of unknown function		no	u : unknown	1 : Unknown				no	4 : Unknown function but conserved in other organisms	45027	-3	1099218	1099409	192
433402	2	Ensifer sp. T173	97484036	J3R84_24160	CDS	automatic/finished		hypothetical protein		no						COMMON		44813	3	979062	979253	192
443210	2	Ensifer adhaerens T4	101185758	EADH_v2_pb0403	CDS	automatic/finished	athL	Pyrogallol hydroxytransferase large subunit	1.97.1.2	no						no		45027	1	320695	323709	3015	C	Energy production and conversion	METABOLISM
443210	2	Ensifer sp. T173	97482387	J3R84_32370	CDS	automatic/finished		molybdopterin-dependent oxidoreductase		no						COMMON		44813	-2	586673	589666	2994	C	Energy production and conversion	METABOLISM
444223	2	Ensifer adhaerens T4	101188685	EADH_v2_b1227	CDS	automatic/finished	rffG	dTDP-glucose 4,6-dehydratase 2	4.2.1.46	no						no		45027	-2	1193137	1194198	1062	M	Cell wall/membrane/envelope biogenesis	CELLULAR PROCESSES AND SIGNALING
444223	2	Ensifer sp. T173	97483919	J3R84_23570	CDS	automatic/finished	rfbB	dTDP-glucose 4,6-dehydratase	4.2.1.46	no						COMMON		44813	1	868303	869364	1062	M	Cell wall/membrane/envelope biogenesis	CELLULAR PROCESSES AND SIGNALING
445505	2	Ensifer adhaerens T4	101188209	EADH_v2_b0751	CDS	automatic/finished		protein of unknown function		no	u : unknown	1 : Unknown				no	5 : Unknown function	45027	-3	771516	771794	279
445505	2	Ensifer sp. T173	97483080	J3R84AM_1360	CDS	automatic/finished		protein of unknown function		no	u : unknown	1 : Unknown				UNIQUE_AMIGA	5 : Unknown function	44813	2	1307069	1307368	300
454291	2	Ensifer adhaerens T4	101188690	EADH_v2_b1232	CDS	automatic/finished		conserved protein of unknown function		no	u : unknown	1 : Unknown				no	4 : Unknown function but conserved in other organisms	45027	3	1198530	1198901	372	S	Function unknown	POORLY CHARACTERIZED
454291	2	Ensifer sp. T173	97483912	J3R84_23535	CDS	automatic/finished		hypothetical protein		no						COMMON		44813	-1	863373	863744	372	S	Function unknown	POORLY CHARACTERIZED
458075	2	Ensifer adhaerens T4	101188072	EADH_v2_b0614	CDS	automatic/finished		protein of unknown function		no	u : unknown	1 : Unknown				no	5 : Unknown function	45027	-1	633956	634018	63
458075	2	Ensifer sp. T173	97483088	J3R84AM_1489	CDS	automatic/finished		protein of unknown function		no	u : unknown	1 : Unknown				UNIQUE_AMIGA	5 : Unknown function	44813	1	1441720	1441782	63
465875	2	Ensifer adhaerens T4	101185417	EADH_v2_pb0062	CDS	automatic/finished		protein of unknown function		no	u : unknown	1 : Unknown				no	5 : Unknown function	45027	3	36933	37235	303
465875	2	Ensifer sp. T173	97480990	J3R84AM_0100	CDS	automatic/finished		protein of unknown function		no	u : unknown	1 : Unknown				UNIQUE_AMIGA	5 : Unknown function	44813	-3	73702	73923	222
471591	2	Ensifer adhaerens T4	101188801	EADH_v2_b1343	CDS	automatic/finished		FecR domain-containing protein		no						no		45027	2	1295702	1299352	3651	S	Function unknown	POORLY CHARACTERIZED
471591	2	Ensifer sp. T173	97483807	J3R84_23005	CDS	automatic/finished		FecR domain-containing protein		no						COMMON		44813	-1	756993	760643	3651	S	Function unknown	POORLY CHARACTERIZED
471789	2	Ensifer adhaerens T4	101187282	EADH_v2_pa0895	CDS	automatic/finished		conserved protein of unknown function		no	u : unknown	1 : Unknown				no	4 : Unknown function but conserved in other organisms	45027	2	868676	869398	723	S	Function unknown	POORLY CHARACTERIZED
471789	2	Ensifer adhaerens T4	101187350	EADH_v2_pa0963	CDS	automatic/finished		conserved protein of unknown function		no	u : unknown	1 : Unknown				no	4 : Unknown function but conserved in other organisms	45027	3	917310	918032	723	S	Function unknown	POORLY CHARACTERIZED
471789	2	Ensifer sp. T173	97482787	J3R84_36820	fCDS	automatic/finished		hypothetical protein		pseudo						COMMON		44813	3	793077	793796	720	S	Function unknown	POORLY CHARACTERIZED
473397	2	Ensifer adhaerens T4	101186180	EADH_v2_pb0825	CDS	automatic/finished		bifunctional non-homologous end joining protein LigD	6.5.1.1	no						no		45027	2	655700	656653	954	L	Replication, recombination and repair	INFORMATION STORAGE AND PROCESSING
473397	2	Ensifer sp. T173	97481758	J3R84_30805	CDS	automatic/finished	ligD	non-homologous end-joining DNA ligase		no						COMMON		44813	-2	279023	280087	1065	L	Replication, recombination and repair	INFORMATION STORAGE AND PROCESSING
485597	2	Ensifer adhaerens T4	101185514	EADH_v2_pb0159	CDS	automatic/finished		conserved protein of unknown function		no	u : unknown	1 : Unknown				no	4 : Unknown function but conserved in other organisms	45027	3	106194	106493	300
485597	2	Ensifer sp. T173	97481160	J3R84_29390	CDS	automatic/finished		hypothetical protein		no						COMMON		44813	-3	1720	2019	300
493691	2	Ensifer adhaerens T4	101188515	EADH_v2_b1057	CDS	automatic/finished	virB	Type IV secretion system protein virB3		no						no		45027	-3	1069470	1069796	327	U	Intracellular trafficking, secretion, and vesicular transport	CELLULAR PROCESSES AND SIGNALING
493691	2	Ensifer sp. T173	97484067	J3R84_24315	CDS	automatic/finished		type IV secretion system protein VirB3		no						COMMON		44813	1	1003846	1004163	318	U	Intracellular trafficking, secretion, and vesicular transport	CELLULAR PROCESSES AND SIGNALING
504589	2	Ensifer adhaerens T4	101186932	EADH_v2_pa0545	CDS	automatic/finished		protein of unknown function		no	u : unknown	1 : Unknown				no	5 : Unknown function	45027	3	529332	529886	555
504589	2	Ensifer sp. T173	97481254	J3R84AM_0413	CDS	automatic/finished		protein of unknown function		no	u : unknown	1 : Unknown				UNIQUE_AMIGA	5 : Unknown function	44813	3	418488	419042	555
511138	2	Ensifer adhaerens T4	101189747	EADH_v2_a0355	CDS	automatic/finished		N-acetyltransferase domain-containing protein		no						no		45027	1	366808	367254	447	J	Translation, ribosomal structure and biogenesis	INFORMATION STORAGE AND PROCESSING
511138	2	Ensifer sp. T173	97487722	J3R84_12980	CDS	automatic/finished		GNAT family N-acetyltransferase		no						COMMON		44813	-3	2663892	2664338	447	J	Translation, ribosomal structure and biogenesis	INFORMATION STORAGE AND PROCESSING
513640	2	Ensifer adhaerens T4	101185527	EADH_v2_pb0172	CDS	automatic/finished		protein of unknown function		no	u : unknown	1 : Unknown				no	5 : Unknown function	45027	-1	114613	114783	171	C	Energy production and conversion	METABOLISM
513640	2	Ensifer sp. T173	97482728	J3R84_33220	CDS	automatic/finished		glutathione-dependent formaldehyde dehydrogenase		pseudo						COMMON		44813	1	775663	775815	153	C	Energy production and conversion	METABOLISM
515837	2	Ensifer adhaerens T4	101186090	EADH_v2_pb0735	CDS	automatic/finished		protein of unknown function		no	u : unknown	1 : Unknown				no	5 : Unknown function	45027	1	575563	575793	231
515837	2	Ensifer sp. T173	97481843	J3R84_31020	CDS	automatic/finished		helix-turn-helix transcriptional regulator		no						COMMON		44813	-2	325049	325279	231
517139	2	Ensifer adhaerens T4	101188691	EADH_v2_b1233	CDS	automatic/finished	cysA	sulfate/thiosulfate ABC transporter ATP binding subunit	7.3.2.3, 7.3.2.5	no						no		45027	-3	1199211	1200236	1026	P	Inorganic ion transport and metabolism	METABOLISM
517139	2	Ensifer sp. T173	97483911	J3R84_23530	CDS	automatic/finished		sulfate/molybdate ABC transporter ATP-binding protein		no						COMMON		44813	2	862037	863062	1026	P	Inorganic ion transport and metabolism	METABOLISM
517771	2	Ensifer adhaerens T4	101186019	EADH_v2_pb0664	CDS	automatic/finished		Alpha-hydroxy-acid oxidizing protein		no						no		45027	2	526790	527953	1164	C	Energy production and conversion	METABOLISM
517771	2	Ensifer sp. T173	97481951	J3R84_31300	CDS	automatic/finished		alpha-hydroxy-acid oxidizing protein		no						COMMON		44813	-2	369629	370849	1221	C	Energy production and conversion	METABOLISM
528342	2	Ensifer adhaerens T4	101186099	EADH_v2_pb0744	CDS	automatic/finished		type IV secretion system protein VirB6		no						no		45027	2	582290	583309	1020	U	Intracellular trafficking, secretion, and vesicular transport	CELLULAR PROCESSES AND SIGNALING
528342	2	Ensifer sp. T173	97480759	J3R84_28495	CDS	automatic/finished		type IV secretion system protein		no						COMMON		44813	-2	28700	29524	825	U	Intracellular trafficking, secretion, and vesicular transport	CELLULAR PROCESSES AND SIGNALING
528342	2	Ensifer sp. T173	97481828	J3R84_30980	CDS	automatic/finished		type IV secretion system protein		no						COMMON		44813	-3	317533	318552	1020	U	Intracellular trafficking, secretion, and vesicular transport	CELLULAR PROCESSES AND SIGNALING
532265	2	Ensifer adhaerens T4	101188520	EADH_v2_b1062	CDS	automatic/finished		7-keto-8-aminopelargonate synthetase		no						no		45027	-2	1072216	1073499	1284	H	Coenzyme transport and metabolism	METABOLISM
532265	2	Ensifer sp. T173	97484062	J3R84_24290	CDS	automatic/finished		aminotransferase class I/II-fold pyridoxal phosphate-dependent enzyme		no						COMMON		44813	2	1000133	1001416	1284	H	Coenzyme transport and metabolism	METABOLISM
538065	2	Ensifer adhaerens T4	101185823	EADH_v2_pb0468	CDS	automatic/finished		NmrA family transcriptional regulator		no						no		45027	-3	377270	378028	759	S	Function unknown	POORLY CHARACTERIZED
538065	2	Ensifer sp. T173	97482275	J3R84_32095	CDS	automatic/finished		SDR family oxidoreductase		no						COMMON		44813	3	523062	523820	759	S	Function unknown	POORLY CHARACTERIZED
540319	2	Ensifer adhaerens T4	101186097	EADH_v2_pb0742	CDS	automatic/finished		Conjugal transfer protein		no						no		45027	1	581389	582105	717	S	Function unknown	POORLY CHARACTERIZED
540319	2	Ensifer sp. T173	97480760	J3R84_28500	CDS	automatic/finished		type IV secretion system protein		no						COMMON		44813	-2	29903	30619	717	S	Function unknown	POORLY CHARACTERIZED
540319	2	Ensifer sp. T173	97481830	J3R84_30985	CDS	automatic/finished		type IV secretion system protein		no						COMMON		44813	-2	318737	319453	717	S	Function unknown	POORLY CHARACTERIZED
541980	2	Ensifer adhaerens T4	101186061	EADH_v2_pb0706	CDS	automatic/finished	pezA	Antitoxin PezA		no						no		45027	3	561735	562070	336	K	Transcription	INFORMATION STORAGE AND PROCESSING
541980	2	Ensifer sp. T173	97481510	J3R84_30185	CDS	automatic/finished		helix-turn-helix domain-containing protein		no						COMMON		44813	2	159938	160264	327	K	Transcription	INFORMATION STORAGE AND PROCESSING
541980	2	Ensifer sp. T173	97481877	J3R84_31105	CDS	automatic/finished		helix-turn-helix domain-containing protein		no						COMMON		44813	-1	335514	335840	327	K	Transcription	INFORMATION STORAGE AND PROCESSING
542461	2	Ensifer adhaerens T4	101187454	EADH_v2_pa1067	CDS	automatic/finished		protein of unknown function		no	u : unknown	1 : Unknown				no	5 : Unknown function	45027	-3	999719	999901	183
542461	2	Ensifer sp. T173	97482808	J3R84_36930	CDS	automatic/finished		hypothetical protein		no						COMMON		44813	-3	816161	816343	183
544076	2	Ensifer adhaerens T4	101186747	EADH_v2_pa0361	CDS	automatic/finished		protein of unknown function		no	u : unknown	1 : Unknown				no	5 : Unknown function	45027	3	356211	356468	258
544076	2	Ensifer sp. T173	97481219	J3R84AM_0230	CDS	automatic/finished		protein of unknown function		no	u : unknown	1 : Unknown				UNIQUE_AMIGA	5 : Unknown function	44813	2	238184	238459	276
544364	2	Ensifer adhaerens T4	101186324	EADH_v2_pb0969	CDS	automatic/finished		conserved protein of unknown function		no	u : unknown	1 : Unknown				no	4 : Unknown function but conserved in other organisms	45027	3	759915	760217	303
544364	2	Ensifer sp. T173	97481029	J3R84AM_0239	CDS	automatic/finished		conserved protein of unknown function		no	u : unknown	1 : Unknown				UNIQUE_AMIGA	4 : Unknown function but conserved in other organisms	44813	-2	173198	173500	303
550029	2	Ensifer adhaerens T4	101185500	EADH_v2_pb0145	CDS	automatic/finished		multiple sugar transport system substrate-binding protein		no						no		45027	-3	91529	92839	1311	G	Carbohydrate transport and metabolism	METABOLISM
550029	2	Ensifer sp. T173	97481173	J3R84_29455	CDS	automatic/finished		extracellular solute-binding protein		no						COMMON		44813	1	15349	16659	1311	G	Carbohydrate transport and metabolism	METABOLISM
550151	2	Ensifer adhaerens T4	101187106	EADH_v2_pa0720	CDS	automatic/finished		protein of unknown function		no	u : unknown	1 : Unknown				no	5 : Unknown function	45027	-1	713698	713868	171
550151	2	Ensifer sp. T173	97481280	J3R84AM_0586	CDS	automatic/finished		protein of unknown function		no	u : unknown	1 : Unknown				UNIQUE_AMIGA	5 : Unknown function	44813	-2	603885	604055	171
555067	2	Ensifer adhaerens T4	101193562	EADH_v2_a4170	CDS	automatic/finished		conserved protein of unknown function		no	u : unknown	1 : Unknown				no	4 : Unknown function but conserved in other organisms	45027	-1	4037266	4037598	333
555067	2	Ensifer sp. T173	97485104	J3R84AM_3721	CDS	automatic/finished		conserved protein of unknown function		no	u : unknown	1 : Unknown				UNIQUE_AMIGA	4 : Unknown function but conserved in other organisms	44813	1	3715456	3715788	333
557379	2	Ensifer adhaerens T4	101185538	EADH_v2_pb0183	CDS	automatic/finished		protein of unknown function		no	u : unknown	1 : Unknown				no	5 : Unknown function	45027	2	123350	123652	303	K	Transcription	INFORMATION STORAGE AND PROCESSING
557379	2	Ensifer sp. T173	97482710	J3R84_33175	CDS	automatic/finished		CopG family ribbon-helix-helix protein		no						COMMON		44813	-1	766776	767033	258	K	Transcription	INFORMATION STORAGE AND PROCESSING
559355	2	Ensifer adhaerens T4	101189760	EADH_v2_a0368	CDS	automatic/finished		Membrane protein		no						no		45027	2	376568	376738	171
559355	2	Ensifer sp. T173	97487709	J3R84_12915	CDS	automatic/finished		hypothetical protein		no						COMMON		44813	-2	2653243	2653413	171
559502	2	Ensifer adhaerens T4	101184902	EADH_v2_pd0106	CDS	automatic/finished		AraC family transcriptional regulator		no						no		45027	1	143278	144090	813	K	Transcription	INFORMATION STORAGE AND PROCESSING
559502	2	Ensifer sp. T173	97480574	J3R84_37755	CDS	automatic/finished		AraC family transcriptional regulator		no						COMMON		44813	3	80115	81047	933	K	Transcription	INFORMATION STORAGE AND PROCESSING
562488	2	Ensifer adhaerens T4	101186176	EADH_v2_pb0821	CDS	automatic/finished		Fic family protein		no						no		45027	3	648720	649793	1074	S	Function unknown	POORLY CHARACTERIZED
562488	2	Ensifer sp. T173	97481766	J3R84_30825	CDS	automatic/finished		Fic family protein		no						COMMON		44813	-3	285883	286956	1074	S	Function unknown	POORLY CHARACTERIZED
571442	2	Ensifer adhaerens T4	101188872	EADH_v2_b1414	CDS	automatic/finished		protein of unknown function		no	u : unknown	1 : Unknown				no	5 : Unknown function	45027	-2	1368661	1368834	174
571442	2	Ensifer sp. T173	97483739	J3R84_22665	CDS	automatic/finished		type II toxin-antitoxin system RelE/ParE family toxin		no						COMMON		44813	2	682526	682699	174
579529	2	Ensifer adhaerens T4	101187458	EADH_v2_pa1071	CDS	automatic/finished		putative replication protein A		no						no	3 : Putative function from multiple computational evidences	45027	-1	1002349	1003572	1224	D	Cell cycle control, cell division, chromosome partitioning	CELLULAR PROCESSES AND SIGNALING
579529	2	Ensifer sp. T173	97482812	J3R84_36950	CDS	automatic/finished	repA	plasmid partitioning protein RepA		no						COMMON		44813	-1	818791	820014	1224	D	Cell cycle control, cell division, chromosome partitioning	CELLULAR PROCESSES AND SIGNALING
582036	2	Ensifer adhaerens T4	101185248	EADH_v2_pc0282	CDS	automatic/finished		protein of unknown function		no	u : unknown	1 : Unknown				no	5 : Unknown function	45027	1	213796	214686	891	L	Replication, recombination and repair	INFORMATION STORAGE AND PROCESSING
582036	2	Ensifer adhaerens T4	101188618	EADH_v2_b1160	CDS	automatic/finished		transposase		no						no		45027	2	1138805	1139893	1089	L	Replication, recombination and repair	INFORMATION STORAGE AND PROCESSING
582036	2	Ensifer sp. T173	97480864	J3R84_29010	CDS	automatic/finished		IS91 family transposase		no						UNIQUE_BANK		44813	3	126045	127232	1188	L	Replication, recombination and repair	INFORMATION STORAGE AND PROCESSING
582703	2	Ensifer adhaerens T4	101186517	EADH_v2_pa0130	CDS	automatic/finished		transposase		no						no		45027	-2	118890	119921	1032	L	Replication, recombination and repair	INFORMATION STORAGE AND PROCESSING
582703	2	Ensifer adhaerens T4	101191652	EADH_v2_a2260	CDS	automatic/finished		transposase		no						no		45027	3	2187375	2188406	1032	L	Replication, recombination and repair	INFORMATION STORAGE AND PROCESSING
582703	2	Ensifer sp. T173	97480772	J3R84_28560	CDS	automatic/finished		IS110 family transposase		no						COMMON		44813	1	39577	40608	1032	L	Replication, recombination and repair	INFORMATION STORAGE AND PROCESSING
582703	2	Ensifer sp. T173	97482914	J3R84_37470	CDS	automatic/finished		IS110 family transposase		no						COMMON		44813	-1	942997	944028	1032	L	Replication, recombination and repair	INFORMATION STORAGE AND PROCESSING
582703	2	Ensifer sp. T173	97484157	J3R84_24765	CDS	automatic/finished		IS110 family transposase		no						COMMON		44813	-1	1109973	1111004	1032	L	Replication, recombination and repair	INFORMATION STORAGE AND PROCESSING
582703	2	Ensifer sp. T173	97486580	J3R84_07275	CDS	automatic/finished		IS110 family transposase		no						COMMON		44813	-3	1472196	1473227	1032	L	Replication, recombination and repair	INFORMATION STORAGE AND PROCESSING
587938	2	Ensifer adhaerens T4	101191247	EADH_v2_a1855	CDS	automatic/finished		conserved protein of unknown function		no	u : unknown	1 : Unknown				no	4 : Unknown function but conserved in other organisms	45027	-3	1787468	1787743	276	S	Function unknown	POORLY CHARACTERIZED
587938	2	Ensifer sp. T173	97486953	J3R84_09140	CDS	automatic/finished		hypothetical protein		no						COMMON		44813	1	1874740	1875015	276	S	Function unknown	POORLY CHARACTERIZED
589207	2	Ensifer adhaerens T4	101184854	EADH_v2_pd0058	CDS	automatic/finished		protein of unknown function		no	u : unknown	1 : Unknown				no	5 : Unknown function	45027	-1	102698	103183	486	L	Replication, recombination and repair	INFORMATION STORAGE AND PROCESSING
589207	2	Ensifer sp. T173	97480539	J3R84_37580	CDS	automatic/finished		transposase		pseudo						COMMON		44813	-3	40610	40984	375	L	Replication, recombination and repair	INFORMATION STORAGE AND PROCESSING
591016	2	Ensifer adhaerens T4	101188677	EADH_v2_b1219	CDS	automatic/finished	kpsT	Polysialic acid transport ATP-binding protein KpsT		no						no		45027	2	1185203	1185856	654	E	Amino acid transport and metabolism	METABOLISM
591016	2	Ensifer sp. T173	97483926	J3R84_23605	CDS	automatic/finished		ABC transporter ATP-binding protein		no						COMMON		44813	-2	876617	877270	654	E	Amino acid transport and metabolism	METABOLISM
592723	2	Ensifer adhaerens T4	101185860	EADH_v2_pb0505	CDS	automatic/finished		PRC-barrel domain containing protein		no						no		45027	2	410261	410656	396	S	Function unknown	POORLY CHARACTERIZED
592723	2	Ensifer sp. T173	97482205	J3R84_31920	CDS	automatic/finished		PRC-barrel domain-containing protein		no						COMMON		44813	-1	490113	490508	396	S	Function unknown	POORLY CHARACTERIZED
598981	2	Ensifer adhaerens T4	101192717	EADH_v2_a3325	CDS	automatic/finished		conserved protein of unknown function		no	u : unknown	1 : Unknown				no	4 : Unknown function but conserved in other organisms	45027	2	3196499	3196810	312
598981	2	Ensifer sp. T173	97484913	J3R84AM_0482	CDS	automatic/finished		conserved protein of unknown function		no	u : unknown	1 : Unknown				UNIQUE_AMIGA	4 : Unknown function but conserved in other organisms	44813	-1	502349	502660	312
599180	2	Ensifer adhaerens T4	101184821	EADH_v2_pd0025	CDS	automatic/finished		protein of unknown function		no	u : unknown	1 : Unknown				no	5 : Unknown function	45027	-1	19169	19366	198
599180	2	Ensifer sp. T173	97480725	J3R84_38140	CDS	automatic/finished		hypothetical protein		no						COMMON		44813	-3	152795	152992	198
601840	2	Ensifer adhaerens T4	101185491	EADH_v2_pb0136	CDS	automatic/finished		protein of unknown function		no	u : unknown	1 : Unknown				no	5 : Unknown function	45027	3	84456	84671	216
601840	2	Ensifer sp. T173	97481180	J3R84_29490	CDS	automatic/finished		hypothetical protein		no						COMMON		44813	-2	23525	23740	216
601840	2	Ensifer sp. T173	97484021	J3R84_24085	CDS	automatic/finished		hypothetical protein		no						UNIQUE_BANK		44813	-1	969324	969593	270
605554	2	Ensifer adhaerens T4	101184936	EADH_v2_pd0140	CDS	automatic/finished	traM	Transcriptional repressor TraM		no						no		45027	3	173628	173945	318
605554	2	Ensifer sp. T173	97480608	J3R84_37920	CDS	automatic/finished		transcriptional repressor TraM		no						COMMON		44813	3	110595	110903	309
612874	2	Ensifer adhaerens T4	101188707	EADH_v2_b1249	CDS	automatic/finished		protein of unknown function		no	u : unknown	1 : Unknown				no	5 : Unknown function	45027	-1	1215686	1216006	321	S	Function unknown	POORLY CHARACTERIZED
612874	2	Ensifer sp. T173	97483887	J3R84_23410	CDS	automatic/finished		DUF2213 domain-containing protein		no						COMMON		44813	3	838032	838349	318	S	Function unknown	POORLY CHARACTERIZED
615290	2	Ensifer adhaerens T4	101185851	EADH_v2_pb0496	CDS	automatic/finished		Antitoxin		no						no		45027	-2	401778	402020	243	S	Function unknown	POORLY CHARACTERIZED
615290	2	Ensifer sp. T173	97482227	J3R84_31975	CDS	automatic/finished		type II toxin-antitoxin system prevent-host-death family antitoxin		no						COMMON		44813	1	500230	500472	243	S	Function unknown	POORLY CHARACTERIZED
623745	2	Ensifer adhaerens T4	101187825	EADH_v2_b0367	CDS	automatic/finished		IclR family transcriptional regulator		no						no		45027	-1	353870	354652	783	K	Transcription	INFORMATION STORAGE AND PROCESSING
623745	2	Ensifer sp. T173	97484696	J3R84_27465	CDS	automatic/finished		IclR family transcriptional regulator		no						COMMON		44813	3	1721400	1722182	783	K	Transcription	INFORMATION STORAGE AND PROCESSING
623807	2	Ensifer adhaerens T4	101185998	EADH_v2_pb0643	CDS	automatic/finished		ABC transmembrane type-1 domain-containing protein		no						no		45027	-1	504799	505635	837	P	Inorganic ion transport and metabolism	METABOLISM
623807	2	Ensifer sp. T173	97481993	J3R84_31405	CDS	automatic/finished		ABC transporter permease		no						COMMON		44813	1	392002	392790	789	P	Inorganic ion transport and metabolism	METABOLISM
628600	2	Ensifer adhaerens T4	101186341	EADH_v2_pb0986	CDS	automatic/finished		conserved protein of unknown function		no	u : unknown	1 : Unknown				no	4 : Unknown function but conserved in other organisms	45027	-3	765968	766222	255
628600	2	Ensifer sp. T173	97481532	J3R84_30240	CDS	automatic/finished		hypothetical protein		no						COMMON		44813	1	167713	167967	255
629001	2	Ensifer adhaerens T4	101186356	EADH_v2_pb1001	CDS	automatic/finished		DUF3175 domain-containing protein		no						no		45027	-3	773837	774130	294	S	Function unknown	POORLY CHARACTERIZED
629001	2	Ensifer sp. T173	97481490	J3R84_30135	CDS	automatic/finished		DUF3175 domain-containing protein		no						COMMON		44813	2	152342	152635	294	S	Function unknown	POORLY CHARACTERIZED
629557	2	Ensifer adhaerens T4	101187412	EADH_v2_pa1025	CDS	automatic/finished		protein of unknown function		no	u : unknown	1 : Unknown				no	5 : Unknown function	45027	-1	960823	961071	249
629557	2	Ensifer sp. T173	97481331	J3R84AM_0797	CDS	automatic/finished		protein of unknown function		no	u : unknown	1 : Unknown				UNIQUE_AMIGA	5 : Unknown function	44813	-1	795913	796161	249
631759	2	Ensifer adhaerens T4	101186392	EADH_v2_pa0005	CDS	automatic/finished		conserved exported protein of unknown function		no	u : unknown	1 : Unknown				no	4 : Unknown function but conserved in other organisms	45027	-1	3310	4113	804	S	Function unknown	POORLY CHARACTERIZED
631759	2	Ensifer sp. T173	97482816	J3R84_36970	CDS	automatic/finished		transporter		no						COMMON		44813	-2	823428	824237	810	S	Function unknown	POORLY CHARACTERIZED
632747	2	Ensifer adhaerens T4	101186201	EADH_v2_pb0846	CDS	automatic/finished		putative serine protease Ga0098714_109514	3.4.21.-	no						no	3 : Putative function from multiple computational evidences	45027	3	674049	676346	2298	S	Function unknown	POORLY CHARACTERIZED
632747	2	Ensifer sp. T173	97481724	J3R84_30720	CDS	automatic/finished		hypothetical protein		no						COMMON		44813	-1	259335	261632	2298	S	Function unknown	POORLY CHARACTERIZED
634633	2	Ensifer adhaerens T4	101186325	EADH_v2_pb0970	CDS	automatic/finished		protein of unknown function		no	u : unknown	1 : Unknown				no	5 : Unknown function	45027	-2	760131	760316	186
634633	2	Ensifer sp. T173	97481028	J3R84AM_0238	CDS	automatic/finished		protein of unknown function		no	u : unknown	1 : Unknown				UNIQUE_AMIGA	5 : Unknown function	44813	2	173099	173284	186
638487	2	Ensifer adhaerens T4	101185431	EADH_v2_pb0076	CDS	automatic/finished		BrnT family toxin		no						no		45027	-2	45051	45296	246	S	Function unknown	POORLY CHARACTERIZED
638487	2	Ensifer sp. T173	97481308	J3R84_29720	CDS	automatic/finished		BrnT family toxin		no						COMMON		44813	3	65532	65777	246	S	Function unknown	POORLY CHARACTERIZED
643700	2	Ensifer adhaerens T4	101188866	EADH_v2_b1408	CDS	automatic/finished		Phage tail protein		no						no		45027	1	1364995	1365561	567	S	Function unknown	POORLY CHARACTERIZED
643700	2	Ensifer sp. T173	97483744	J3R84_22690	CDS	automatic/finished		tail fiber protein		no						COMMON		44813	-2	685757	686290	534	S	Function unknown	POORLY CHARACTERIZED
644092	2	Ensifer adhaerens T4	101186083	EADH_v2_pb0728	CDS	automatic/finished		conserved protein of unknown function		no	u : unknown	1 : Unknown				no	4 : Unknown function but conserved in other organisms	45027	-3	572783	572989	207
644092	2	Ensifer sp. T173	97481069	J3R84AM_0430	CDS	automatic/finished		conserved protein of unknown function		no	u : unknown	1 : Unknown				UNIQUE_AMIGA	4 : Unknown function but conserved in other organisms	44813	2	327851	328057	207
666172	2	Ensifer adhaerens T4	101185592	EADH_v2_pb0237	CDS	automatic/finished		NmrA family transcriptional regulator		no						no		45027	-3	162650	163411	762	S	Function unknown	POORLY CHARACTERIZED
666172	2	Ensifer sp. T173	97482630	J3R84_32975	CDS	automatic/finished		SDR family oxidoreductase		no						COMMON		44813	3	727014	727775	762	S	Function unknown	POORLY CHARACTERIZED
666277	2	Ensifer adhaerens T4	101186939	EADH_v2_pa0552	CDS	automatic/finished		MarR family transcriptional regulator		no						no		45027	1	535381	535845	465	K	Transcription	INFORMATION STORAGE AND PROCESSING
666277	2	Ensifer sp. T173	97482140	J3R84_35165	CDS	automatic/finished		MarR family winged helix-turn-helix transcriptional regulator		no						COMMON		44813	3	424548	425012	465	K	Transcription	INFORMATION STORAGE AND PROCESSING
668634	2	Ensifer adhaerens T4	101185630	EADH_v2_pb0275	CDS	automatic/finished		NADPH:quinone reductase	1.6.5.5	no						no		45027	1	199597	200586	990	C	Energy production and conversion	METABOLISM
668634	2	Ensifer sp. T173	97482568	J3R84_32820	CDS	automatic/finished		zinc-dependent alcohol dehydrogenase family protein		no						COMMON		44813	-2	689837	690826	990	C	Energy production and conversion	METABOLISM
670799	2	Ensifer adhaerens T4	101185584	EADH_v2_pb0229	CDS	automatic/finished		Small-conductance mechanosensitive channel		no						no		45027	-3	156692	158152	1461	M	Cell wall/membrane/envelope biogenesis	CELLULAR PROCESSES AND SIGNALING
670799	2	Ensifer sp. T173	97482642	J3R84_33005	CDS	automatic/finished		mechanosensitive ion channel		no						COMMON		44813	1	732274	733734	1461	M	Cell wall/membrane/envelope biogenesis	CELLULAR PROCESSES AND SIGNALING
681752	2	Ensifer adhaerens T4	101192463	EADH_v2_a3071	CDS	automatic/finished		protein of unknown function		no	u : unknown	1 : Unknown				no	5 : Unknown function	45027	-2	2958006	2958179	174
681752	2	Ensifer sp. T173	97485848	J3R84_03620	CDS	automatic/finished		hypothetical protein		no						COMMON		44813	2	742472	742645	174
682532	2	Ensifer adhaerens T4	101186186	EADH_v2_pb0830	CDS	automatic/finished		Transcriptional regulator, AbiEi antitoxin, Type IV TA system		no						no		45027	2	659072	659701	630	S	Function unknown	POORLY CHARACTERIZED
682532	2	Ensifer sp. T173	97481752	J3R84_30790	CDS	automatic/finished		type IV toxin-antitoxin system AbiEi family antitoxin domain-containing protein		no						COMMON		44813	-1	275979	276572	594	S	Function unknown	POORLY CHARACTERIZED
685588	2	Ensifer adhaerens T4	101188512	EADH_v2_b1054	CDS	automatic/finished		type IV secretion system protein VirB6		no						no		45027	-3	1065333	1066265	933	U	Intracellular trafficking, secretion, and vesicular transport	CELLULAR PROCESSES AND SIGNALING
685588	2	Ensifer sp. T173	97484070	J3R84_24330	CDS	automatic/finished		type IV secretion system protein		no						COMMON		44813	1	1007368	1008300	933	U	Intracellular trafficking, secretion, and vesicular transport	CELLULAR PROCESSES AND SIGNALING
692115	2	Ensifer adhaerens T4	101185694	EADH_v2_pb0339	CDS	automatic/finished		polysaccharide biosynthesis protein PelF		no						no		45027	1	259342	261675	2334	S	Function unknown	POORLY CHARACTERIZED
692115	2	Ensifer sp. T173	97482498	J3R84_32645	CDS	automatic/finished		glycosyltransferase family 4 protein		no						COMMON		44813	-1	648666	650999	2334	S	Function unknown	POORLY CHARACTERIZED
697438	2	Ensifer adhaerens T4	101185948	EADH_v2_pb0593	CDS	automatic/finished		Aminoglycoside phosphotransferase		no						no		45027	-2	468693	469427	735	S	Function unknown	POORLY CHARACTERIZED
697438	2	Ensifer sp. T173	97482075	J3R84_31595	CDS	automatic/finished		phosphotransferase		no						COMMON		44813	2	428717	429451	735	S	Function unknown	POORLY CHARACTERIZED
699325	2	Ensifer adhaerens T4	101188191	EADH_v2_b0733	CDS	automatic/finished		glyoxalase family protein		no						no		45027	3	756876	758069	1194	E	Amino acid transport and metabolism	METABOLISM
699325	2	Ensifer sp. T173	97484359	J3R84_25780	CDS	automatic/finished		VOC family protein		no						COMMON		44813	-1	1317666	1318829	1164	E	Amino acid transport and metabolism	METABOLISM
703279	2	Ensifer adhaerens T4	101188423	EADH_v2_b0965	CDS	automatic/finished		protein of unknown function		no	u : unknown	1 : Unknown				no	5 : Unknown function	45027	3	970077	970280	204
703279	2	Ensifer sp. T173	97483059	J3R84AM_1143	CDS	automatic/finished		protein of unknown function		no	u : unknown	1 : Unknown				UNIQUE_AMIGA	5 : Unknown function	44813	-1	1101885	1102088	204
709519	2	Ensifer adhaerens T4	101186096	EADH_v2_pb0741	CDS	automatic/finished		Transglycosylase SLT domain-containing protein		no						no		45027	2	580214	581392	1179
709519	2	Ensifer sp. T173	97480762	J3R84_28510	CDS	automatic/finished		lytic transglycosylase domain-containing protein		no						COMMON		44813	-1	30870	31778	909	M	Cell wall/membrane/envelope biogenesis	CELLULAR PROCESSES AND SIGNALING
709519	2	Ensifer sp. T173	97481832	J3R84_30990	CDS	automatic/finished		transglycosylase SLT domain-containing protein		no						COMMON		44813	-3	319450	320628	1179
711200	2	Ensifer adhaerens T4	101184868	EADH_v2_pd0072	CDS	automatic/finished		protein of unknown function		no	u : unknown	1 : Unknown				no	5 : Unknown function	45027	-2	112765	112983	219	S	Function unknown	POORLY CHARACTERIZED
711200	2	Ensifer sp. T173	97480550	J3R84_37635	CDS	automatic/finished		CbtA family protein		no						COMMON		44813	-1	50569	50787	219	S	Function unknown	POORLY CHARACTERIZED
712154	2	Ensifer adhaerens T4	101185721	EADH_v2_pb0366	CDS	automatic/finished		conserved protein of unknown function		no	u : unknown	1 : Unknown				no	4 : Unknown function but conserved in other organisms	45027	3	286434	287525	1092	S	Function unknown	POORLY CHARACTERIZED
712154	2	Ensifer sp. T173	97482449	J3R84_32525	CDS	automatic/finished		hypothetical protein		no						COMMON		44813	-3	622828	623919	1092	S	Function unknown	POORLY CHARACTERIZED
726204	2	Ensifer adhaerens T4	101188724	EADH_v2_b1266	CDS	automatic/finished		antitoxin Phd		no						no		45027	-2	1226026	1226310	285	D	Cell cycle control, cell division, chromosome partitioning	CELLULAR PROCESSES AND SIGNALING
726204	2	Ensifer sp. T173	97483877	J3R84_23355	CDS	automatic/finished		type II toxin-antitoxin system Phd/YefM family antitoxin		no						COMMON		44813	3	829098	829340	243	D	Cell cycle control, cell division, chromosome partitioning	CELLULAR PROCESSES AND SIGNALING
726241	2	Ensifer adhaerens T4	101185766	EADH_v2_pb0411	CDS	automatic/finished		VOC domain-containing protein		no						no		45027	3	327867	328619	753
726241	2	Ensifer sp. T173	97482377	J3R84_32345	CDS	automatic/finished		VOC family protein		no						COMMON		44813	-2	581837	582514	678
732144	2	Ensifer adhaerens T4	101186415	EADH_v2_pa0028	CDS	automatic/finished		conserved protein of unknown function		no	u : unknown	1 : Unknown				no	4 : Unknown function but conserved in other organisms	45027	-2	20154	20591	438	S	Function unknown	POORLY CHARACTERIZED
732144	2	Ensifer sp. T173	97482832	J3R84_37055	CDS	automatic/finished		hypothetical protein		no						COMMON		44813	-1	840295	840732	438	S	Function unknown	POORLY CHARACTERIZED
733606	2	Ensifer adhaerens T4	101184906	EADH_v2_pd0110	CDS	automatic/finished		protein of unknown function		no	u : unknown	1 : Unknown				no	5 : Unknown function	45027	2	145400	146014	615	S	Function unknown	POORLY CHARACTERIZED
733606	2	Ensifer sp. T173	97480576	J3R84_37765	CDS	automatic/finished		DUF977 family protein		no						COMMON		44813	2	81917	82972	1056	S	Function unknown	POORLY CHARACTERIZED
741214	2	Ensifer adhaerens T4	101185437	EADH_v2_pb0082	CDS	automatic/finished		1,4-alpha-glucan branching enzyme		no						no		45027	-1	48718	48981	264	S	Function unknown	POORLY CHARACTERIZED
741214	2	Ensifer sp. T173	97481285	J3R84_29680	CDS	automatic/finished		hypothetical protein		no						COMMON		44813	3	59217	59480	264	S	Function unknown	POORLY CHARACTERIZED
745238	2	Ensifer adhaerens T4	101185493	EADH_v2_pb0138	CDS	automatic/finished		protein of unknown function		no	u : unknown	1 : Unknown				no	5 : Unknown function	45027	-3	85955	86425	471	T	Signal transduction mechanisms	CELLULAR PROCESSES AND SIGNALING
745238	2	Ensifer sp. T173	97481178	J3R84_29480	CDS	automatic/finished		adenylate/guanylate cyclase domain-containing protein		no						COMMON		44813	1	21667	22236	570	T	Signal transduction mechanisms	CELLULAR PROCESSES AND SIGNALING
751647	2	Ensifer adhaerens T4	101185720	EADH_v2_pb0365	CDS	automatic/finished		protein of unknown function		no	u : unknown	1 : Unknown				no	5 : Unknown function	45027	3	285852	286109	258
751647	2	Ensifer sp. T173	97482451	J3R84_32530	CDS	automatic/finished		hypothetical protein		no						COMMON		44813	-2	624245	624502	258
752447	2	Ensifer adhaerens T4	101185394	EADH_v2_pb0039	CDS	automatic/finished	otsA	trehalose-6-phosphate synthase	2.4.1.15	no						no		45027	3	22650	23855	1206	G	Carbohydrate transport and metabolism	METABOLISM
752447	2	Ensifer sp. T173	97481387	J3R84_29880	CDS	automatic/finished	otsA	alpha,alpha-trehalose-phosphate synthase (UDP-forming)	2.4.1.15	no						COMMON		44813	-3	94216	95592	1377	G	Carbohydrate transport and metabolism	METABOLISM
757828	2	Ensifer adhaerens T4	101186655	EADH_v2_pa0268	CDS	automatic/finished		conserved protein of unknown function		no	u : unknown	1 : Unknown				no	4 : Unknown function but conserved in other organisms	45027	3	266244	266468	225	S	Function unknown	POORLY CHARACTERIZED
757828	2	Ensifer sp. T173	97481629	J3R84_33905	CDS	automatic/finished		hypothetical protein		no						COMMON		44813	1	149131	149355	225	S	Function unknown	POORLY CHARACTERIZED
758729	2	Ensifer adhaerens T4	101186091	EADH_v2_pb0736	CDS	automatic/finished		conserved exported protein of unknown function		no	u : unknown	1 : Unknown				no	4 : Unknown function but conserved in other organisms	45027	-1	575884	576510	627
758729	2	Ensifer sp. T173	97481841	J3R84_31015	CDS	automatic/finished		hypothetical protein		no						COMMON		44813	2	324332	324958	627
766336	2	Ensifer adhaerens T4	101188867	EADH_v2_b1409	CDS	automatic/finished		N-acetyltransferase domain-containing protein		no						no		45027	3	1365561	1366124	564	S	Function unknown	POORLY CHARACTERIZED
766336	2	Ensifer sp. T173	97483743	J3R84_22685	CDS	automatic/finished		GNAT family N-acetyltransferase		no						UNIQUE_BANK		44813	-1	685194	685757	564	S	Function unknown	POORLY CHARACTERIZED
771461	2	Ensifer adhaerens T4	101186187	EADH_v2_pb0832	CDS	automatic/finished		Nucleotidyl transferase AbiEii/AbiGii toxin family protein		no						no		45027	3	659694	660731	1038	S	Function unknown	POORLY CHARACTERIZED
771461	2	Ensifer sp. T173	97481750	J3R84_30785	CDS	automatic/finished		nucleotidyl transferase AbiEii/AbiGii toxin family protein		no						COMMON		44813	-2	274949	275986	1038	S	Function unknown	POORLY CHARACTERIZED
771937	2	Ensifer adhaerens T4	101188212	EADH_v2_b0754	CDS	automatic/finished		protein of unknown function		no	u : unknown	1 : Unknown				no	5 : Unknown function	45027	-1	772778	773470	693	S	Function unknown	POORLY CHARACTERIZED
771937	2	Ensifer sp. T173	97484345	J3R84_25710	CDS	automatic/finished		hypothetical protein		no						COMMON		44813	3	1305393	1306085	693	S	Function unknown	POORLY CHARACTERIZED
772889	2	Ensifer adhaerens T4	101185574	EADH_v2_pb0219	CDS	automatic/finished		ArsR family transcriptional regulator		no						no		45027	-1	150379	150723	345	K	Transcription	INFORMATION STORAGE AND PROCESSING
772889	2	Ensifer sp. T173	97482654	J3R84_33035	CDS	automatic/finished		metalloregulator ArsR/SmtB family transcription factor		no						COMMON		44813	2	739703	740047	345	K	Transcription	INFORMATION STORAGE AND PROCESSING
780487	2	Ensifer adhaerens T4	101185577	EADH_v2_pb0222	CDS	automatic/finished		protein of unknown function		no	u : unknown	1 : Unknown				no	5 : Unknown function	45027	1	151672	151872	201
780487	2	Ensifer sp. T173	97481146	J3R84AM_0899	CDS	automatic/finished		protein of unknown function		no	u : unknown	1 : Unknown				UNIQUE_AMIGA	5 : Unknown function	44813	-2	738554	738754	201
780841	2	Ensifer adhaerens T4	101188540	EADH_v2_b1082	CDS	automatic/finished		GntR family transcriptional regulator		no						no		45027	-1	1088255	1088953	699	K	Transcription	INFORMATION STORAGE AND PROCESSING
780841	2	Ensifer sp. T173	97484051	J3R84_24235	CDS	automatic/finished		GntR family transcriptional regulator		no						COMMON		44813	3	989637	990335	699	K	Transcription	INFORMATION STORAGE AND PROCESSING
782685	2	Ensifer adhaerens T4	101185512	EADH_v2_pb0157	CDS	automatic/finished		DUF2189 domain-containing protein		no						no		45027	1	102949	103755	807	S	Function unknown	POORLY CHARACTERIZED
782685	2	Ensifer sp. T173	97481162	J3R84_29400	CDS	automatic/finished		DUF2189 domain-containing protein		no						COMMON		44813	-1	4431	5237	807	S	Function unknown	POORLY CHARACTERIZED
782877	2	Ensifer adhaerens T4	101186336	EADH_v2_pb0981	CDS	automatic/finished		lysozyme	3.2.1.17	no						no		45027	3	764223	764540	318	S	Function unknown	POORLY CHARACTERIZED
782877	2	Ensifer sp. T173	97481538	J3R84_30255	CDS	automatic/finished		lysozyme		no						COMMON		44813	-1	169404	169721	318	S	Function unknown	POORLY CHARACTERIZED
789224	2	Ensifer adhaerens T4	101185578	EADH_v2_pb0223	CDS	automatic/finished		Response regulator		no						no		45027	-3	151853	152293	441	T	Signal transduction mechanisms	CELLULAR PROCESSES AND SIGNALING
789224	2	Ensifer sp. T173	97482650	J3R84_33025	CDS	automatic/finished		response regulator		no						COMMON		44813	1	738184	738573	390	T	Signal transduction mechanisms	CELLULAR PROCESSES AND SIGNALING
793278	2	Ensifer adhaerens T4	101186167	EADH_v2_pb0812	CDS	automatic/finished		putative epoxide hydrolase	3.3.2.10	no						no	3 : Putative function from multiple computational evidences	45027	-1	642766	644073	1308	S	Function unknown	POORLY CHARACTERIZED
793278	2	Ensifer sp. T173	97481778	J3R84_30855	CDS	automatic/finished		epoxide hydrolase		no						COMMON		44813	3	291603	292910	1308	S	Function unknown	POORLY CHARACTERIZED
796521	2	Ensifer adhaerens T4	101185552	EADH_v2_pb0197	CDS	automatic/finished		Transcription initiation protein		no						no		45027	2	134000	134332	333
796521	2	Ensifer sp. T173	97482686	J3R84_33115	CDS	automatic/finished		YciI family protein		no						COMMON		44813	-2	756095	756427	333
800584	2	Ensifer adhaerens T4	101185501	EADH_v2_pb0146	CDS	automatic/finished		multiple sugar transport system permease protein		no						no		45027	-1	92917	93768	852	P	Inorganic ion transport and metabolism	METABOLISM
800584	2	Ensifer sp. T173	97481172	J3R84_29450	CDS	automatic/finished		carbohydrate ABC transporter permease		no						COMMON		44813	2	14420	15271	852	P	Inorganic ion transport and metabolism	METABOLISM
801104	2	Ensifer adhaerens T4	101184920	EADH_v2_pd0124	CDS	automatic/finished		Regulatory protein, luxR family		no						no		45027	3	157155	157892	738	K	Transcription	INFORMATION STORAGE AND PROCESSING
801104	2	Ensifer sp. T173	97480590	J3R84_37835	CDS	automatic/finished		LuxR family transcriptional regulator		no						COMMON		44813	3	94113	94850	738	K	Transcription	INFORMATION STORAGE AND PROCESSING
802756	2	Ensifer adhaerens T4	101191669	EADH_v2_a2277	CDS	automatic/finished		protein of unknown function		no	u : unknown	1 : Unknown				no	5 : Unknown function	45027	3	2204835	2205350	516
802756	2	Ensifer sp. T173	97484950	J3R84AM_1452	CDS	automatic/finished		protein of unknown function		no	u : unknown	1 : Unknown				UNIQUE_AMIGA	5 : Unknown function	44813	-1	1460612	1461127	516
816243	2	Ensifer adhaerens T4	101186008	EADH_v2_pb0653	CDS	automatic/finished		peptide/nickel transport system permease protein		no						no		45027	-3	515249	516148	900	P	Inorganic ion transport and metabolism	METABOLISM
816243	2	Ensifer sp. T173	97481973	J3R84_31355	CDS	automatic/finished		ABC transporter permease		no						COMMON		44813	2	381434	382333	900	P	Inorganic ion transport and metabolism	METABOLISM
825561	2	Ensifer adhaerens T4	101184925	EADH_v2_pd0129	CDS	automatic/finished		serine/threonine-protein kinase HipA	2.7.11.1	no						no		45027	-2	161725	163047	1323	S	Function unknown	POORLY CHARACTERIZED
825561	2	Ensifer sp. T173	97480595	J3R84_37860	CDS	automatic/finished		HipA domain-containing protein		no						COMMON		44813	-1	98683	100005	1323	S	Function unknown	POORLY CHARACTERIZED
828267	2	Ensifer adhaerens T4	101186505	EADH_v2_pa0118	CDS	automatic/finished		conserved protein of unknown function		no	u : unknown	1 : Unknown				no	4 : Unknown function but conserved in other organisms	45027	2	110792	111091	300
828267	2	Ensifer sp. T173	97481362	J3R84AM_0933	CDS	automatic/finished		conserved protein of unknown function		no	u : unknown	1 : Unknown				UNIQUE_AMIGA	4 : Unknown function but conserved in other organisms	44813	2	933632	933931	300
837575	2	Ensifer adhaerens T4	101184935	EADH_v2_pd0139	CDS	automatic/finished		Helix-turn-helix transcriptional regulator		no						no		45027	-3	173118	173384	267	K	Transcription	INFORMATION STORAGE AND PROCESSING
837575	2	Ensifer sp. T173	97480606	J3R84_37915	CDS	automatic/finished		helix-turn-helix transcriptional regulator		no						COMMON		44813	-2	110076	110342	267	K	Transcription	INFORMATION STORAGE AND PROCESSING
837859	2	Ensifer adhaerens T4	101185356	EADH_v2_pb0001	CDS	automatic/finished		conserved protein of unknown function		no	u : unknown	1 : Unknown				no	4 : Unknown function but conserved in other organisms	45027	-2	642	836	195
837859	2	Ensifer sp. T173	97481013	J3R84AM_0174	CDS	automatic/finished		conserved protein of unknown function		no	u : unknown	1 : Unknown				UNIQUE_AMIGA	4 : Unknown function but conserved in other organisms	44813	1	127063	127257	195
839586	2	Ensifer adhaerens T4	101185740	EADH_v2_pb0385	CDS	automatic/finished		conserved protein of unknown function		no	u : unknown	1 : Unknown				no	4 : Unknown function but conserved in other organisms	45027	2	304937	305107	171
839586	2	Ensifer sp. T173	97482413	J3R84_32435	CDS	automatic/finished		hypothetical protein		no						COMMON		44813	-2	605276	605446	171
840676	2	Ensifer adhaerens T4	101186343	EADH_v2_pb0988	CDS	automatic/finished		protein of unknown function		no	u : unknown	1 : Unknown				no	5 : Unknown function	45027	1	766579	767010	432
840676	2	Ensifer sp. T173	97481528	J3R84_30230	CDS	automatic/finished		hypothetical protein		no						COMMON		44813	-2	165845	166210	366
846244	2	Ensifer adhaerens T4	101185657	EADH_v2_pb0302	CDS	automatic/finished		RutC family protein y4sK		no						no		45027	3	221352	221732	381	J	Translation, ribosomal structure and biogenesis	INFORMATION STORAGE AND PROCESSING
846244	2	Ensifer sp. T173	97482564	J3R84_32810	CDS	automatic/finished		Rid family detoxifying hydrolase		no						COMMON		44813	-2	688589	688981	393	J	Translation, ribosomal structure and biogenesis	INFORMATION STORAGE AND PROCESSING
854289	2	Ensifer adhaerens T4	101188958	EADH_v2_b1500	CDS	automatic/finished		simple sugar transport system substrate-binding protein		no						no		45027	2	1455170	1456213	1044	G	Carbohydrate transport and metabolism	METABOLISM
854289	2	Ensifer sp. T173	97483651	J3R84_22225	CDS	automatic/finished		substrate-binding domain-containing protein		no						COMMON		44813	-3	581815	582858	1044	G	Carbohydrate transport and metabolism	METABOLISM
857383	2	Ensifer adhaerens T4	101185602	EADH_v2_pb0247	CDS	automatic/finished		protein of unknown function		no	u : unknown	1 : Unknown				no	5 : Unknown function	45027	-1	171055	171264	210
857383	2	Ensifer sp. T173	97481139	J3R84AM_0875	CDS	automatic/finished		protein of unknown function		no	u : unknown	1 : Unknown				UNIQUE_AMIGA	5 : Unknown function	44813	1	719161	719370	210
858807	2	Ensifer adhaerens T4	101188222	EADH_v2_b0764	CDS	automatic/finished		protein of unknown function		no	u : unknown	1 : Unknown				no	5 : Unknown function	45027	-1	776984	777163	180	S	Function unknown	POORLY CHARACTERIZED
858807	2	Ensifer sp. T173	97484339	J3R84_25680	fCDS	automatic/finished		DUF892 family protein		pseudo						COMMON		44813	3	1301688	1301879	192	S	Function unknown	POORLY CHARACTERIZED
859040	2	Ensifer adhaerens T4	101186930	EADH_v2_pa0543	CDS	automatic/finished		protein of unknown function		no	u : unknown	1 : Unknown				no	5 : Unknown function	45027	3	528708	529064	357	S	Function unknown	POORLY CHARACTERIZED
859040	2	Ensifer sp. T173	97482124	J3R84_35125	CDS	automatic/finished		hypothetical protein		no						COMMON		44813	3	417864	418220	357	S	Function unknown	POORLY CHARACTERIZED
866656	2	Ensifer adhaerens T4	101189740	EADH_v2_a0348	CDS	automatic/finished		protein of unknown function		no	u : unknown	1 : Unknown				no	5 : Unknown function	45027	3	361551	362234	684	S	Function unknown	POORLY CHARACTERIZED
866656	2	Ensifer sp. T173	97487729	J3R84_13015	CDS	automatic/finished		hypothetical protein		no						COMMON		44813	-3	2668923	2669897	975	S	Function unknown	POORLY CHARACTERIZED
871172	2	Ensifer adhaerens T4	101185400	EADH_v2_pb0045	CDS	automatic/finished		AI-2E family transporter		no						no		45027	1	26560	27615	1056	S	Function unknown	POORLY CHARACTERIZED
871172	2	Ensifer sp. T173	97481379	J3R84_29860	CDS	automatic/finished		AI-2E family transporter		no						COMMON		44813	-3	90364	91419	1056	S	Function unknown	POORLY CHARACTERIZED
875046	2	Ensifer adhaerens T4	101188544	EADH_v2_b1086	CDS	automatic/finished		mannopine transport system permease protein		no						no		45027	3	1091241	1092104	864	E	Amino acid transport and metabolism	METABOLISM
875046	2	Ensifer sp. T173	97484048	J3R84_24220	CDS	automatic/finished		ABC transporter permease		no						COMMON		44813	-2	986486	987253	768	E	Amino acid transport and metabolism	METABOLISM
878875	2	Ensifer adhaerens T4	101187256	EADH_v2_pa0869	CDS	automatic/finished		DUF3072 domain-containing protein		no						no		45027	1	846709	846924	216	S	Function unknown	POORLY CHARACTERIZED
878875	2	Ensifer sp. T173	97482751	J3R84_36705	CDS	automatic/finished		DUF3072 domain-containing protein		no						COMMON		44813	1	771289	771504	216	S	Function unknown	POORLY CHARACTERIZED
879156	2	Ensifer adhaerens T4	101185580	EADH_v2_pb0225	CDS	automatic/finished		putative oxidoreductase	1.-.-.-	no						no	3 : Putative function from multiple computational evidences	45027	3	153447	154409	963	S	Function unknown	POORLY CHARACTERIZED
879156	2	Ensifer sp. T173	97482646	J3R84_33015	CDS	automatic/finished		SDR family NAD(P)-dependent oxidoreductase		no						COMMON		44813	-1	736017	736979	963	S	Function unknown	POORLY CHARACTERIZED
879295	2	Ensifer adhaerens T4	101192287	EADH_v2_a2895	CDS	automatic/finished		protein of unknown function		no	u : unknown	1 : Unknown				no	5 : Unknown function	45027	1	2788567	2788743	177
879295	2	Ensifer sp. T173	97484932	J3R84AM_0903	CDS	automatic/finished		protein of unknown function		no	u : unknown	1 : Unknown				UNIQUE_AMIGA	5 : Unknown function	44813	-1	911888	912064	177
884628	2	Ensifer adhaerens T4	101184838	EADH_v2_pd0042	CDS	automatic/finished		putative Cytochrome P450		no						no	3 : Putative function from multiple computational evidences	45027	1	87052	88464	1413	Q	Secondary metabolites biosynthesis, transport and catabolism	METABOLISM
884628	2	Ensifer sp. T173	97480525	J3R84_37510	CDS	automatic/finished		cytochrome P450		no						COMMON		44813	1	24850	26262	1413	Q	Secondary metabolites biosynthesis, transport and catabolism	METABOLISM
888969	2	Ensifer adhaerens T4	101186372	EADH_v2_pb1017	CDS	automatic/finished		Phage holin family protein		no						no		45027	-3	784208	784624	417	S	Function unknown	POORLY CHARACTERIZED
888969	2	Ensifer sp. T173	97481462	J3R84_30065	CDS	automatic/finished		phage holin family protein		no						COMMON		44813	3	135663	136079	417	S	Function unknown	POORLY CHARACTERIZED
890313	2	Ensifer adhaerens T4	101185733	EADH_v2_pb0378	CDS	automatic/finished	cndC	Chloroacetanilide N-alkylformylase, ferredoxin reductase component	1.18.1.3	no						no		45027	-3	299348	300553	1206	C	Energy production and conversion	METABOLISM
890313	2	Ensifer sp. T173	97482427	J3R84_32470	CDS	automatic/finished		FAD-dependent oxidoreductase		no						COMMON		44813	1	609823	611028	1206	C	Energy production and conversion	METABOLISM
892411	2	Ensifer adhaerens T4	101188674	EADH_v2_b1216	CDS	automatic/finished	cmoB	tRNA (Mo5U34)-methyltransferase	2.1.1.-	no						no		45027	3	1181982	1182827	846	S	Function unknown	POORLY CHARACTERIZED
892411	2	Ensifer sp. T173	97483929	J3R84_23620	CDS	automatic/finished		class I SAM-dependent methyltransferase		no						COMMON		44813	-1	879639	880484	846	S	Function unknown	POORLY CHARACTERIZED
893670	2	Ensifer adhaerens T4	101186011	EADH_v2_pb0656	CDS	automatic/finished		LacI family transcriptional regulator		no						no		45027	3	517617	518675	1059	K	Transcription	INFORMATION STORAGE AND PROCESSING
893670	2	Ensifer sp. T173	97481967	J3R84_31340	CDS	automatic/finished		LacI family transcriptional regulator		no						COMMON		44813	-3	378907	379965	1059	K	Transcription	INFORMATION STORAGE AND PROCESSING
894448	2	Ensifer adhaerens T4	101185617	EADH_v2_pb0262	CDS	automatic/finished		protein of unknown function		no	u : unknown	1 : Unknown				no	5 : Unknown function	45027	-2	189789	189866	78
894448	2	Ensifer sp. T173	97481137	J3R84AM_0863	CDS	automatic/finished		protein of unknown function		no	u : unknown	1 : Unknown				UNIQUE_AMIGA	5 : Unknown function	44813	1	700558	700635	78
894899	2	Ensifer adhaerens T4	101188521	EADH_v2_b1063	CDS	automatic/finished		DNA-binding response regulator		no						no		45027	-2	1073677	1074405	729	T	Signal transduction mechanisms	CELLULAR PROCESSES AND SIGNALING
894899	2	Ensifer sp. T173	97484061	J3R84_24285	CDS	automatic/finished		response regulator transcription factor		no						COMMON		44813	2	999227	999955	729	T	Signal transduction mechanisms	CELLULAR PROCESSES AND SIGNALING
895023	2	Ensifer adhaerens T4	101185549	EADH_v2_pb0194	CDS	automatic/finished		ABC transporter ATP-binding protein		no						no		45027	2	132191	132943	753	P	Inorganic ion transport and metabolism	METABOLISM
895023	2	Ensifer sp. T173	97482688	J3R84_33120	CDS	automatic/finished		ABC transporter ATP-binding protein		no						COMMON		44813	-2	757484	758236	753	P	Inorganic ion transport and metabolism	METABOLISM
899887	2	Ensifer adhaerens T4	101184846	EADH_v2_pd0050	CDS	automatic/finished		4'-phosphopantetheinyl transferase	2.7.8.-	no						no		45027	2	93488	94351	864	H	Coenzyme transport and metabolism	METABOLISM
899887	2	Ensifer sp. T173	97480531	J3R84_37540	CDS	automatic/finished		4'-phosphopantetheinyl transferase superfamily protein		no						COMMON		44813	1	31288	32151	864	H	Coenzyme transport and metabolism	METABOLISM
905352	2	Ensifer adhaerens T4	101188196	EADH_v2_b0738	CDS	automatic/finished		glutathione S-transferase	2.5.1.18	no						no		45027	3	761163	761783	621	O	Posttranslational modification, protein turnover, chaperones	CELLULAR PROCESSES AND SIGNALING
905352	2	Ensifer sp. T173	97484355	J3R84_25760	CDS	automatic/finished		glutathione S-transferase family protein		no						COMMON		44813	-2	1313951	1314571	621	O	Posttranslational modification, protein turnover, chaperones	CELLULAR PROCESSES AND SIGNALING
911596	2	Ensifer adhaerens T4	101184939	EADH_v2_pd0143	CDS	automatic/finished		protein of unknown function		no	u : unknown	1 : Unknown				no	5 : Unknown function	45027	2	174731	174832	102
911596	2	Ensifer sp. T173	97480514	J3R84AM_0101	CDS	automatic/finished		protein of unknown function		no	u : unknown	1 : Unknown				UNIQUE_AMIGA	5 : Unknown function	44813	1	111691	111792	102
914301	2	Ensifer adhaerens T4	101186407	EADH_v2_pa0020	CDS	automatic/finished		protein of unknown function		no	u : unknown	1 : Unknown				no	5 : Unknown function	45027	-1	14611	14904	294
914301	2	Ensifer sp. T173	97482828	J3R84_37030	CDS	automatic/finished		hypothetical protein		no						UNIQUE_BANK		44813	-1	834751	835032	282
915561	2	Ensifer adhaerens T4	101188344	EADH_v2_b0886	CDS	automatic/finished		protein of unknown function		no	u : unknown	1 : Unknown				no	5 : Unknown function	45027	2	905009	905251	243
915561	2	Ensifer sp. T173	97484226	J3R84_25115	CDS	automatic/finished		hypothetical protein		no						COMMON		44813	-1	1173603	1173845	243
922889	2	Ensifer adhaerens T4	101184849	EADH_v2_pd0053	CDS	automatic/finished	bkdB	Lipoamide acyltransferase component of branched-chain alpha-keto acid dehydrogenase complex	2.3.1.168	no						no		45027	-2	96787	98094	1308	C	Energy production and conversion	METABOLISM
922889	2	Ensifer sp. T173	97480534	J3R84_37555	CDS	automatic/finished		2-oxo acid dehydrogenase subunit E2		no						COMMON		44813	-2	34587	35894	1308	C	Energy production and conversion	METABOLISM
924504	2	Ensifer adhaerens T4	101184910	EADH_v2_pd0114	CDS	automatic/finished		DUF768 domain-containing protein		no						no		45027	3	147507	147728	222
924504	2	Ensifer sp. T173	97480580	J3R84_37785	CDS	automatic/finished		hypothetical protein		no						COMMON		44813	3	84465	84686	222
933168	2	Ensifer adhaerens T4	101188546	EADH_v2_b1088	CDS	automatic/finished		mannopine transport system substrate-binding protein		no						no		45027	2	1092155	1093219	1065	E	Amino acid transport and metabolism	METABOLISM
933168	2	Ensifer sp. T173	97484047	J3R84_24215	CDS	automatic/finished		ABC transporter substrate-binding protein		no						COMMON		44813	-1	985371	986435	1065	E	Amino acid transport and metabolism	METABOLISM
937395	2	Ensifer adhaerens T4	101188713	EADH_v2_b1255	CDS	automatic/finished		DUF680 domain-containing protein		no						no		45027	2	1218989	1219228	240
937395	2	Ensifer sp. T173	97483885	J3R84_23400	CDS	automatic/finished		hypothetical protein		no						UNIQUE_BANK		44813	-2	836210	836434	225
944028	2	Ensifer adhaerens T4	101188522	EADH_v2_b1064	CDS	automatic/finished		conserved protein of unknown function		no	u : unknown	1 : Unknown				no	4 : Unknown function but conserved in other organisms	45027	2	1074773	1075021	249
944028	2	Ensifer sp. T173	97484059	J3R84_24275	CDS	automatic/finished		hypothetical protein		no						COMMON		44813	-3	998626	998829	204
953168	2	Ensifer adhaerens T4	101185261	EADH_v2_pc0295	CDS	automatic/finished		protein of unknown function		no	u : unknown	1 : Unknown				no	5 : Unknown function	45027	-3	226755	227036	282
953168	2	Ensifer sp. T173	97480675	J3R84AM_0191	CDS	automatic/finished		protein of unknown function		no	u : unknown	1 : Unknown				UNIQUE_AMIGA	5 : Unknown function	44813	-3	137860	138141	282
964786	2	Ensifer adhaerens T4	101186214	EADH_v2_pb0859	CDS	automatic/finished	mhpT	3-(3-hydroxy-phenyl)propionate transporter		no						no		45027	-3	686630	687820	1191	G	Carbohydrate transport and metabolism	METABOLISM
964786	2	Ensifer sp. T173	97481700	J3R84_30660	CDS	automatic/finished	mhpT	3-(3-hydroxy-phenyl)propionate transporter MhpT		no						COMMON		44813	1	245401	246591	1191	G	Carbohydrate transport and metabolism	METABOLISM
964874	2	Ensifer adhaerens T4	101185922	EADH_v2_pb0567	CDS	automatic/finished		iron complex outermembrane recepter protein		no						no		45027	1	450847	452433	1587	P	Inorganic ion transport and metabolism	METABOLISM
964874	2	Ensifer sp. T173	97482113	J3R84_31690	CDS	automatic/finished		TonB-dependent siderophore receptor		no						COMMON		44813	-1	448344	450593	2250	P	Inorganic ion transport and metabolism	METABOLISM
964876	2	Ensifer adhaerens T4	101189147	EADH_v2_b1689	CDS	automatic/finished		protein of unknown function		no	u : unknown	1 : Unknown				no	5 : Unknown function	45027	3	1671201	1671350	150
964876	2	Ensifer sp. T173	97482970	J3R84AM_0381	CDS	automatic/finished		protein of unknown function		no	u : unknown	1 : Unknown				UNIQUE_AMIGA	5 : Unknown function	44813	-1	366111	366278	168
971156	2	Ensifer adhaerens T4	101188538	EADH_v2_b1080	CDS	automatic/finished		Acetolactate synthase catalytic subunit		no						no		45027	-3	1085088	1086797	1710	E	Amino acid transport and metabolism	METABOLISM
971156	2	Ensifer sp. T173	97484053	J3R84_24245	CDS	automatic/finished		acetolactate synthase catalytic subunit		no						COMMON		44813	2	991793	993502	1710	E	Amino acid transport and metabolism	METABOLISM
979456	2	Ensifer adhaerens T4	101192350	EADH_v2_a2958	CDS	automatic/finished		protein of unknown function		no	u : unknown	1 : Unknown				no	5 : Unknown function	45027	1	2847337	2847513	177
979456	2	Ensifer sp. T173	97484928	J3R84AM_0843	CDS	automatic/finished		protein of unknown function		no	u : unknown	1 : Unknown				UNIQUE_AMIGA	5 : Unknown function	44813	-2	853117	853293	177
984193	2	Ensifer adhaerens T4	101185689	EADH_v2_pb0334	CDS	automatic/finished		MOSC domain-containing protein		no						no		45027	-3	251207	251854	648	S	Function unknown	POORLY CHARACTERIZED
984193	2	Ensifer sp. T173	97482506	J3R84_32665	CDS	automatic/finished		MOSC domain-containing protein		no						COMMON		44813	3	658509	659135	627	S	Function unknown	POORLY CHARACTERIZED
987170	2	Ensifer adhaerens T4	101188208	EADH_v2_b0750	CDS	automatic/finished		protein of unknown function		no	u : unknown	1 : Unknown				no	5 : Unknown function	45027	2	771113	771487	375
987170	2	Ensifer sp. T173	97484348	J3R84_25725	CDS	automatic/finished		GNAT family N-acetyltransferase		no						COMMON		44813	-3	1307377	1307751	375
993194	2	Ensifer adhaerens T4	101185043	EADH_v2_pc0077	CDS	automatic/finished		putative integrase/recombinase y4qK		no						no	3 : Putative function from multiple computational evidences	45027	3	71070	71978	909	L	Replication, recombination and repair	INFORMATION STORAGE AND PROCESSING
993194	2	Ensifer adhaerens T4	101187639	EADH_v2_b0181	CDS	automatic/finished		protein of unknown function		no	u : unknown	1 : Unknown				no	5 : Unknown function	45027	-1	171944	172792	849	L	Replication, recombination and repair	INFORMATION STORAGE AND PROCESSING
993194	2	Ensifer adhaerens T4	101190987	EADH_v2_a1595	CDS	automatic/finished		putative integrase/recombinase y4qK		no						no	3 : Putative function from multiple computational evidences	45027	-3	1583096	1584001	906	L	Replication, recombination and repair	INFORMATION STORAGE AND PROCESSING
993194	2	Ensifer sp. T173	97481722	J3R84_30715	CDS	automatic/finished		site-specific integrase		no						COMMON		44813	-2	258143	259051	909	L	Replication, recombination and repair	INFORMATION STORAGE AND PROCESSING
993194	2	Ensifer sp. T173	97481802	J3R84_30915	CDS	automatic/finished		site-specific integrase		no						COMMON		44813	-1	304152	305060	909	L	Replication, recombination and repair	INFORMATION STORAGE AND PROCESSING
993194	2	Ensifer sp. T173	97482079	J3R84_31605	CDS	automatic/finished		site-specific integrase		no						COMMON		44813	-3	431035	431943	909	L	Replication, recombination and repair	INFORMATION STORAGE AND PROCESSING
993194	2	Ensifer sp. T173	97484758	J3R84_27775	CDS	automatic/finished		site-specific integrase		no						COMMON		44813	3	1788093	1789001	909	L	Replication, recombination and repair	INFORMATION STORAGE AND PROCESSING
997198	2	Ensifer adhaerens T4	101186211	EADH_v2_pb0856	CDS	automatic/finished		General stress protein 17M-like domain-containing protein		no						no		45027	3	684063	684665	603	S	Function unknown	POORLY CHARACTERIZED
997198	2	Ensifer sp. T173	97481706	J3R84_30675	CDS	automatic/finished		hypothetical protein		no						COMMON		44813	-1	248559	249161	603	S	Function unknown	POORLY CHARACTERIZED
1000126	2	Ensifer adhaerens T4	101185882	EADH_v2_pb0527	CDS	automatic/finished		protein of unknown function		no	u : unknown	1 : Unknown				no	5 : Unknown function	45027	-2	424800	425069	270	C	Energy production and conversion	METABOLISM
1000126	2	Ensifer sp. T173	97481106	J3R84AM_0623	CDS	automatic/finished		protein of unknown function		no	u : unknown	1 : Unknown				UNIQUE_AMIGA	5 : Unknown function	44813	2	475700	475969	270	C	Energy production and conversion	METABOLISM
1000393	2	Ensifer adhaerens T4	101186005	EADH_v2_pb0650	CDS	automatic/finished		peptide/nickel transport system substrate-binding protein		no						no		45027	-2	510948	512510	1563	S	Function unknown	POORLY CHARACTERIZED
1000393	2	Ensifer sp. T173	97481979	J3R84_31370	CDS	automatic/finished		ABC transporter substrate-binding protein		no						COMMON		44813	1	385072	386634	1563	S	Function unknown	POORLY CHARACTERIZED
1000561	2	Ensifer adhaerens T4	101186216	EADH_v2_pb0861	CDS	automatic/finished	fcs	Feruloyl-CoA synthase	6.2.1.34	no						no		45027	-2	688209	689651	1443	I	Lipid transport and metabolism	METABOLISM
1000561	2	Ensifer sp. T173	97481698	J3R84_30655	CDS	automatic/finished		AMP-binding protein		no						COMMON		44813	3	243570	245012	1443	I	Lipid transport and metabolism	METABOLISM
1013844	2	Ensifer adhaerens T4	101186397	EADH_v2_pa0010	CDS	automatic/finished		Murein L,D-transpeptidase		no						no		45027	-2	8829	9812	984	M	Cell wall/membrane/envelope biogenesis	CELLULAR PROCESSES AND SIGNALING
1013844	2	Ensifer sp. T173	97482821	J3R84_36995	CDS	automatic/finished		L,D-transpeptidase		no						COMMON		44813	-3	828968	829951	984	M	Cell wall/membrane/envelope biogenesis	CELLULAR PROCESSES AND SIGNALING
1018664	2	Ensifer adhaerens T4	101184864	EADH_v2_pd0068	CDS	automatic/finished		Transcriptional regulator protein		no						no		45027	-3	108975	109700	726	K	Transcription	INFORMATION STORAGE AND PROCESSING
1018664	2	Ensifer sp. T173	97480547	J3R84_37620	CDS	automatic/finished		LuxR family transcriptional regulator		no						COMMON		44813	-3	46721	47503	783	K	Transcription	INFORMATION STORAGE AND PROCESSING
1024223	2	Ensifer adhaerens T4	101186057	EADH_v2_pb0702	CDS	automatic/finished		conserved protein of unknown function		no	u : unknown	1 : Unknown				no	4 : Unknown function but conserved in other organisms	45027	2	560750	560995	246
1024223	2	Ensifer sp. T173	97481883	J3R84_31120	CDS	automatic/finished		hypothetical protein		no						COMMON		44813	-3	336589	336834	246
1024223	2	Ensifer sp. T173	97487703	J3R84_12885	CDS	automatic/finished		hypothetical protein		no						COMMON		44813	2	2649098	2649343	246
1029801	2	Ensifer adhaerens T4	101191047	EADH_v2_a1655	CDS	automatic/finished		membrane protein of unknown function		no	u : unknown	1 : Unknown				no	5 : Unknown function	45027	3	1638417	1638827	411	P	Inorganic ion transport and metabolism	METABOLISM
1029801	2	Ensifer sp. T173	97487067	J3R84_09710	fCDS	automatic/finished		TCR/Tet family MFS transporter		pseudo						COMMON		44813	-2	1976722	1977132	411	P	Inorganic ion transport and metabolism	METABOLISM
1030052	2	Ensifer adhaerens T4	101186165	EADH_v2_pb0810	CDS	automatic/finished		Transcriptional regulator, winged helix family		no						no		45027	-3	639338	642184	2847	K	Transcription	INFORMATION STORAGE AND PROCESSING
1030052	2	Ensifer sp. T173	97481782	J3R84_30865	CDS	automatic/finished		helix-turn-helix transcriptional regulator		no						COMMON		44813	2	293492	296338	2847	K	Transcription	INFORMATION STORAGE AND PROCESSING
1030597	2	Ensifer adhaerens T4	101184901	EADH_v2_pd0105	CDS	automatic/finished		NAD(P)-dependent dehydrogenase (Short-subunit alcohol dehydrogenase family)		no						no		45027	-1	142256	143083	828	S	Function unknown	POORLY CHARACTERIZED
1030597	2	Ensifer sp. T173	97480573	J3R84_37750	CDS	automatic/finished		oxidoreductase		no						COMMON		44813	-2	79212	80039	828	S	Function unknown	POORLY CHARACTERIZED
1034004	2	Ensifer adhaerens T4	101186000	EADH_v2_pb0645	CDS	automatic/finished		conserved protein of unknown function		no	u : unknown	1 : Unknown				no	4 : Unknown function but conserved in other organisms	45027	-2	506661	507782	1122	E	Amino acid transport and metabolism	METABOLISM
1034004	2	Ensifer sp. T173	97481989	J3R84_31395	CDS	automatic/finished		extracellular solute-binding protein		no						COMMON		44813	2	389807	390928	1122	E	Amino acid transport and metabolism	METABOLISM
1034813	2	Ensifer adhaerens T4	101191046	EADH_v2_a1654	CDS	automatic/finished		membrane protein of unknown function		no	u : unknown	1 : Unknown				no	5 : Unknown function	45027	2	1637558	1638793	1236	P	Inorganic ion transport and metabolism	METABOLISM
1034813	2	Ensifer sp. T173	97489058	J3R84_09710	fCDS	automatic/finished		TCR/Tet family MFS transporter		pseudo						COMMON		44813	-1	1976756	1977991	1236	P	Inorganic ion transport and metabolism	METABOLISM
1038497	2	Ensifer adhaerens T4	101185445	EADH_v2_pb0090	CDS	automatic/finished		protein of unknown function		no	u : unknown	1 : Unknown				no	5 : Unknown function	45027	3	52044	52337	294
1038497	2	Ensifer sp. T173	97480982	J3R84AM_0072	CDS	automatic/finished		protein of unknown function		no	u : unknown	1 : Unknown				UNIQUE_AMIGA	5 : Unknown function	44813	-3	55861	56154	294
1038830	2	Ensifer adhaerens T4	101185817	EADH_v2_pb0462	CDS	automatic/finished		two-component system, LuxR family, sensor kinase FixL	2.7.13.3	no						no		45027	-2	371664	374267	2604	T	Signal transduction mechanisms	CELLULAR PROCESSES AND SIGNALING
1038830	2	Ensifer sp. T173	97482289	J3R84_32125	CDS	automatic/finished		PAS domain-containing protein		no						COMMON		44813	3	527958	530588	2631	T	Signal transduction mechanisms	CELLULAR PROCESSES AND SIGNALING
1046534	2	Ensifer adhaerens T4	101188211	EADH_v2_b0753	CDS	automatic/finished		N-acetyltransferase		no						no		45027	2	772256	772729	474	S	Function unknown	POORLY CHARACTERIZED
1046534	2	Ensifer sp. T173	97484346	J3R84_25715	CDS	automatic/finished		GNAT family N-acetyltransferase		no						COMMON		44813	-1	1306134	1306607	474	S	Function unknown	POORLY CHARACTERIZED
1049595	2	Ensifer adhaerens T4	101189735	EADH_v2_a0343	CDS	automatic/finished		DUF5681 domain-containing protein		no						no		45027	3	357204	357593	390	S	Function unknown	POORLY CHARACTERIZED
1049595	2	Ensifer sp. T173	97487733	J3R84_13035	CDS	automatic/finished		hypothetical protein		no						COMMON		44813	-2	2673562	2673951	390	S	Function unknown	POORLY CHARACTERIZED
1051043	2	Ensifer adhaerens T4	101188639	EADH_v2_b1181	CDS	automatic/finished		Nucleotidyltransferase		no						no		45027	-1	1151186	1152115	930	S	Function unknown	POORLY CHARACTERIZED
1051043	2	Ensifer sp. T173	97483966	J3R84_23805	CDS	automatic/finished		nucleotidyltransferase and HEPN domain-containing protein		no						COMMON		44813	1	920638	921567	930	S	Function unknown	POORLY CHARACTERIZED
1051610	2	Ensifer adhaerens T4	101186212	EADH_v2_pb0857	CDS	automatic/finished		agmatinase (fragment)	3.5.3.11	no						no		45027	-3	684704	685012	309	E	Amino acid transport and metabolism	METABOLISM
1051610	2	Ensifer sp. T173	97481704	J3R84_30670	CDS	automatic/finished		arginase family protein		no						COMMON		44813	1	248209	248475	267	E	Amino acid transport and metabolism	METABOLISM
1054920	2	Ensifer adhaerens T4	101185568	EADH_v2_pb0213	CDS	automatic/finished		conserved protein of unknown function		no	u : unknown	1 : Unknown				no	4 : Unknown function but conserved in other organisms	45027	-3	147437	147724	288
1054920	2	Ensifer sp. T173	97482660	J3R84_33050	CDS	automatic/finished		hypothetical protein		no						COMMON		44813	2	742703	742990	288
1060192	2	Ensifer adhaerens T4	101185692	EADH_v2_pb0337	CDS	automatic/finished		Predicted dehydrogenase		no						no		45027	3	256236	258236	2001	S	Function unknown	POORLY CHARACTERIZED
1060192	2	Ensifer sp. T173	97482776	J3R84_32650	fCDS	automatic/finished		glycosyltransferase		pseudo						COMMON		44813	-2	652106	654181	2076	C	Energy production and conversion	METABOLISM
1062296	2	Ensifer adhaerens T4	101184923	EADH_v2_pd0127	CDS	automatic/finished		L-amino acid N-acyltransferase YncA		no						no		45027	1	160747	161253	507	S	Function unknown	POORLY CHARACTERIZED
1062296	2	Ensifer sp. T173	97480593	J3R84_37850	CDS	automatic/finished		GNAT family N-acetyltransferase		no						COMMON		44813	1	97705	98211	507	S	Function unknown	POORLY CHARACTERIZED
1062702	2	Ensifer adhaerens T4	101186004	EADH_v2_pb0649	CDS	automatic/finished		MBL fold metallo-hydrolase		no						no		45027	-2	510090	510827	738	S	Function unknown	POORLY CHARACTERIZED
1062702	2	Ensifer sp. T173	97481981	J3R84_31375	CDS	automatic/finished		MBL fold metallo-hydrolase		no						COMMON		44813	1	386755	387492	738	S	Function unknown	POORLY CHARACTERIZED
1063629	2	Ensifer adhaerens T4	101186174	EADH_v2_pb0819	CDS	automatic/finished		protein of unknown function		no	u : unknown	1 : Unknown				no	5 : Unknown function	45027	-2	648102	648473	372	E	Amino acid transport and metabolism	METABOLISM
1063629	2	Ensifer sp. T173	97481768	J3R84_30830	CDS	automatic/finished		aminomethyl transferase family protein		pseudo						COMMON		44813	1	287203	287454	252	E	Amino acid transport and metabolism	METABOLISM
1072302	2	Ensifer adhaerens T4	101184810	EADH_v2_pd0014	CDS	automatic/finished		signal peptidase I	3.4.21.89	no						no		45027	-2	8941	9810	870	U	Intracellular trafficking, secretion, and vesicular transport	CELLULAR PROCESSES AND SIGNALING
1072302	2	Ensifer sp. T173	97480705	J3R84_38090	CDS	automatic/finished	lepB	signal peptidase I	3.4.21.89	no						COMMON		44813	-1	142567	143394	828	U	Intracellular trafficking, secretion, and vesicular transport	CELLULAR PROCESSES AND SIGNALING
1076375	2	Ensifer adhaerens T4	101185571	EADH_v2_pb0216	CDS	automatic/finished		protein of unknown function		no	u : unknown	1 : Unknown				no	5 : Unknown function	45027	1	148777	149058	282	E	Amino acid transport and metabolism	METABOLISM
1076375	2	Ensifer sp. T173	97482658	J3R84_33045	CDS	automatic/finished		ATP-binding cassette domain-containing protein		no						COMMON		44813	-1	741369	741650	282	E	Amino acid transport and metabolism	METABOLISM
1086156	2	Ensifer adhaerens T4	101185128	EADH_v2_pc0162	CDS	automatic/finished		transposase		no						no		45027	3	131997	132335	339	L	Replication, recombination and repair	INFORMATION STORAGE AND PROCESSING
1086156	2	Ensifer sp. T173	97480949	J3R84_28695	fCDS	automatic/finished		IS256 family transposase		pseudo						COMMON		44813	2	65969	66187	219	L	Replication, recombination and repair	INFORMATION STORAGE AND PROCESSING
1090661	2	Ensifer adhaerens T4	101191250	EADH_v2_a1858	CDS	automatic/finished		conserved protein of unknown function		no	u : unknown	1 : Unknown				no	4 : Unknown function but conserved in other organisms	45027	2	1790075	1790281	207
1090661	2	Ensifer sp. T173	97486950	J3R84_09125	CDS	automatic/finished		hypothetical protein		no						COMMON		44813	-2	1872202	1872408	207
1094807	2	Ensifer adhaerens T4	101192184	EADH_v2_a2792	CDS	automatic/finished		protein of unknown function		no	u : unknown	1 : Unknown				no	5 : Unknown function	45027	-1	2681638	2681769	132
1094807	2	Ensifer sp. T173	97484934	J3R84AM_1003	CDS	automatic/finished		protein of unknown function		no	u : unknown	1 : Unknown				UNIQUE_AMIGA	5 : Unknown function	44813	1	1018861	1018998	138
1109901	2	Ensifer adhaerens T4	101186085	EADH_v2_pb0730	CDS	automatic/finished		protein of unknown function		no	u : unknown	1 : Unknown				no	5 : Unknown function	45027	-3	573485	573700	216
1109901	2	Ensifer sp. T173	97481068	J3R84AM_0428	CDS	automatic/finished		protein of unknown function		no	u : unknown	1 : Unknown				UNIQUE_AMIGA	5 : Unknown function	44813	2	327140	327355	216
1112341	2	Ensifer adhaerens T4	101188955	EADH_v2_b1497	CDS	automatic/finished		Sugar ABC transporter substrate-binding protein		no						no		45027	-1	1451360	1452283	924	G	Carbohydrate transport and metabolism	METABOLISM
1112341	2	Ensifer sp. T173	97483654	J3R84_22240	CDS	automatic/finished		substrate-binding domain-containing protein		no						COMMON		44813	1	585745	586788	1044	G	Carbohydrate transport and metabolism	METABOLISM
1117401	2	Ensifer adhaerens T4	101185850	EADH_v2_pb0495	CDS	automatic/finished		PIN domain-containing protein		no						no		45027	-1	401386	401781	396	S	Function unknown	POORLY CHARACTERIZED
1117401	2	Ensifer sp. T173	97482229	J3R84_31980	CDS	automatic/finished		type II toxin-antitoxin system VapC family toxin		no						COMMON		44813	3	500472	500864	393	S	Function unknown	POORLY CHARACTERIZED
1123497	2	Ensifer adhaerens T4	101184848	EADH_v2_pd0052	CDS	automatic/finished	lpdV	Dihydrolipoyl dehydrogenase	1.8.1.4	no						no		45027	-1	95411	96781	1371	C	Energy production and conversion	METABOLISM
1123497	2	Ensifer sp. T173	97480533	J3R84_37550	CDS	automatic/finished	lpdA	dihydrolipoyl dehydrogenase	1.8.1.4	no						COMMON		44813	-1	33211	34581	1371	C	Energy production and conversion	METABOLISM
1129035	2	Ensifer adhaerens T4	101192475	EADH_v2_a3082	CDS	automatic/finished		protein of unknown function		no	u : unknown	1 : Unknown				no	5 : Unknown function	45027	3	2967711	2968463	753
1129035	2	Ensifer sp. T173	97484919	J3R84AM_0716	CDS	automatic/finished		protein of unknown function		no	u : unknown	1 : Unknown				UNIQUE_AMIGA	5 : Unknown function	44813	-1	732188	732940	753
1131143	2	Ensifer adhaerens T4	101186333	EADH_v2_pb0978	CDS	automatic/finished		conserved protein of unknown function		no	u : unknown	1 : Unknown				no	4 : Unknown function but conserved in other organisms	45027	-3	763697	763957	261
1131143	2	Ensifer sp. T173	97481542	J3R84_30265	CDS	automatic/finished		hypothetical protein		no						COMMON		44813	1	169987	170247	261
1135931	2	Ensifer adhaerens T4	101187033	EADH_v2_pa0646	CDS	automatic/finished		Polygalacturonase		no						no		45027	-2	628344	629909	1566	M	Cell wall/membrane/envelope biogenesis	CELLULAR PROCESSES AND SIGNALING
1135931	2	Ensifer sp. T173	97482308	J3R84_35585	CDS	automatic/finished		glycoside hydrolase family 28 protein		no						COMMON		44813	-3	517496	519061	1566	M	Cell wall/membrane/envelope biogenesis	CELLULAR PROCESSES AND SIGNALING
1146521	2	Ensifer adhaerens T4	101186106	EADH_v2_pb0751	CDS	automatic/finished		type IV secretion system protein VirB10		no						no		45027	3	585645	587066	1422	U	Intracellular trafficking, secretion, and vesicular transport	CELLULAR PROCESSES AND SIGNALING
1146521	2	Ensifer sp. T173	97480754	J3R84_28470	CDS	automatic/finished	virB10	type IV secretion system protein VirB10		no						COMMON		44813	-2	24911	26224	1314	U	Intracellular trafficking, secretion, and vesicular transport	CELLULAR PROCESSES AND SIGNALING
1146521	2	Ensifer sp. T173	97481818	J3R84_30955	CDS	automatic/finished	virB10	type IV secretion system protein VirB10		no						COMMON		44813	-1	313779	315200	1422	U	Intracellular trafficking, secretion, and vesicular transport	CELLULAR PROCESSES AND SIGNALING
1152275	2	Ensifer adhaerens T4	101186362	EADH_v2_pb1007	CDS	automatic/finished		conserved protein of unknown function		no	u : unknown	1 : Unknown				no	4 : Unknown function but conserved in other organisms	45027	2	776069	776659	591
1152275	2	Ensifer sp. T173	97481480	J3R84_30110	CDS	automatic/finished		hypothetical protein		no						COMMON		44813	-2	145769	146359	591
1163018	2	Ensifer adhaerens T4	101186368	EADH_v2_pb1013	CDS	automatic/finished		protein of unknown function		no	u : unknown	1 : Unknown				no	5 : Unknown function	45027	2	780635	781051	417	S	Function unknown	POORLY CHARACTERIZED
1163018	2	Ensifer sp. T173	97481470	J3R84_30085	CDS	automatic/finished		metallophosphoesterase		no						COMMON		44813	-1	140100	140786	687	S	Function unknown	POORLY CHARACTERIZED
1163560	2	Ensifer adhaerens T4	101185505	EADH_v2_pb0150	CDS	automatic/finished		ArsR family transcriptional regulator		no						no		45027	-2	97395	98516	1122	K	Transcription	INFORMATION STORAGE AND PROCESSING
1163560	2	Ensifer sp. T173	97481168	J3R84_29430	CDS	automatic/finished		metalloregulator ArsR/SmtB family transcription factor		no						COMMON		44813	3	9873	10793	921	K	Transcription	INFORMATION STORAGE AND PROCESSING
1164468	2	Ensifer adhaerens T4	101185997	EADH_v2_pb0642	CDS	automatic/finished		SnoaL-like domain-containing protein		no						no		45027	1	504517	504780	264
1164468	2	Ensifer sp. T173	97481995	J3R84_31410	CDS	automatic/finished		hypothetical protein		no						COMMON		44813	-1	392808	393071	264
1168227	2	Ensifer adhaerens T4	101185504	EADH_v2_pb0149	CDS	automatic/finished	abfA	Intracellular exo-alpha-(1->5)-L-arabinofuranosidase	3.2.1.55	no						no		45027	-2	95772	97280	1509	G	Carbohydrate transport and metabolism	METABOLISM
1168227	2	Ensifer sp. T173	97481169	J3R84_29435	CDS	automatic/finished		alpha-N-arabinofuranosidase		no						COMMON		44813	3	10908	12416	1509	G	Carbohydrate transport and metabolism	METABOLISM
1174627	2	Ensifer adhaerens T4	101184802	EADH_v2_pd0006	CDS	automatic/finished		replication initiation protein RepC		no						no		45027	1	3451	4428	978	L	Replication, recombination and repair	INFORMATION STORAGE AND PROCESSING
1174627	2	Ensifer sp. T173	97480694	J3R84_38065	CDS	automatic/finished		plasmid replication protein RepCa2		no						COMMON		44813	3	137076	138356	1281	L	Replication, recombination and repair	INFORMATION STORAGE AND PROCESSING
1175670	2	Ensifer adhaerens T4	101191437	EADH_v2_a2045	CDS	automatic/finished		OmpA-like domain-containing protein		no						no		45027	2	1959281	1961629	2349	M	Cell wall/membrane/envelope biogenesis	CELLULAR PROCESSES AND SIGNALING
1175670	2	Ensifer sp. T173	97486783	J3R84_08290	CDS	automatic/finished		OmpA family protein		no						COMMON		44813	-3	1699860	1702208	2349	M	Cell wall/membrane/envelope biogenesis	CELLULAR PROCESSES AND SIGNALING
1191386	2	Ensifer adhaerens T4	101185419	EADH_v2_pb0064	CDS	automatic/finished		protein of unknown function		no	u : unknown	1 : Unknown				no	5 : Unknown function	45027	2	37358	37621	264	S	Function unknown	POORLY CHARACTERIZED
1191386	2	Ensifer sp. T173	97481329	J3R84_29755	CDS	automatic/finished		hypothetical protein		no						COMMON		44813	-1	73230	73493	264	S	Function unknown	POORLY CHARACTERIZED
1194210	2	Ensifer adhaerens T4	101186205	EADH_v2_pb0850	CDS	automatic/finished		circadian clock protein KaiC		no						no		45027	1	677848	679359	1512	T	Signal transduction mechanisms	CELLULAR PROCESSES AND SIGNALING
1194210	2	Ensifer sp. T173	97481716	J3R84_30700	CDS	automatic/finished		AAA family ATPase		no						COMMON		44813	-2	253871	255382	1512	T	Signal transduction mechanisms	CELLULAR PROCESSES AND SIGNALING
1201137	2	Ensifer adhaerens T4	101188494	EADH_v2_b1036	CDS	automatic/finished	traA	Ti-type conjugative transfer relaxase TraA		no						no		45027	-2	1047763	1052346	4584	L	Replication, recombination and repair	INFORMATION STORAGE AND PROCESSING
1201137	2	Ensifer sp. T173	97484086	J3R84_24410	CDS	automatic/finished	traA	Ti-type conjugative transfer relaxase TraA		no						COMMON		44813	2	1021259	1025869	4611	L	Replication, recombination and repair	INFORMATION STORAGE AND PROCESSING
1201438	2	Ensifer adhaerens T4	101186092	EADH_v2_pb0737	CDS	automatic/finished		Lytic transglycosylase domain-containing protein		no						no		45027	3	576540	577148	609	M	Cell wall/membrane/envelope biogenesis	CELLULAR PROCESSES AND SIGNALING
1201438	2	Ensifer sp. T173	97481839	J3R84_31010	CDS	automatic/finished		lytic transglycosylase domain-containing protein		no						COMMON		44813	-1	323694	324251	558	M	Cell wall/membrane/envelope biogenesis	CELLULAR PROCESSES AND SIGNALING
1207135	2	Ensifer adhaerens T4	101185701	EADH_v2_pb0346	CDS	automatic/finished		DoxX-like protein		no						no		45027	-1	267970	269121	1152	S	Function unknown	POORLY CHARACTERIZED
1207135	2	Ensifer sp. T173	97482486	J3R84_32615	CDS	automatic/finished		hypothetical protein		no						COMMON		44813	3	641400	642371	972	S	Function unknown	POORLY CHARACTERIZED
1210324	2	Ensifer adhaerens T4	101186332	EADH_v2_pb0977	CDS	automatic/finished		conserved protein of unknown function		no	u : unknown	1 : Unknown				no	4 : Unknown function but conserved in other organisms	45027	-1	763375	763581	207
1210324	2	Ensifer sp. T173	97481025	J3R84AM_0232	CDS	automatic/finished		conserved protein of unknown function		no	u : unknown	1 : Unknown				UNIQUE_AMIGA	4 : Unknown function but conserved in other organisms	44813	3	170337	170567	231
1215520	2	Ensifer adhaerens T4	101186498	EADH_v2_pa0111	CDS	automatic/finished		Membrane-anchored protein		no						no		45027	1	101920	102642	723
1215520	2	Ensifer sp. T173	97482899	J3R84_37390	CDS	automatic/finished		membrane-anchored protein		no						COMMON		44813	2	924761	925483	723
1217611	2	Ensifer adhaerens T4	101185603	EADH_v2_pb0248	CDS	automatic/finished		hemoglobin		no						no		45027	2	171200	171898	699	S	Function unknown	POORLY CHARACTERIZED
1217611	2	Ensifer sp. T173	97482612	J3R84_32930	CDS	automatic/finished		DUF1971 domain-containing protein		no						COMMON		44813	-1	718527	719225	699	S	Function unknown	POORLY CHARACTERIZED
1224024	2	Ensifer adhaerens T4	101186309	EADH_v2_pb0954	CDS	automatic/finished		conserved protein of unknown function		no	u : unknown	1 : Unknown				no	4 : Unknown function but conserved in other organisms	45027	-1	751723	751923	201
1224024	2	Ensifer sp. T173	97481576	J3R84_30350	CDS	automatic/finished		hypothetical protein		no						COMMON		44813	2	185189	185389	201
1227354	2	Ensifer adhaerens T4	101189326	EADH_v2_b1868	CDS	automatic/finished		conserved protein of unknown function		no	u : unknown	1 : Unknown				no	4 : Unknown function but conserved in other organisms	45027	-3	1848807	1849067	261
1227354	2	Ensifer sp. T173	97482948	J3R84AM_0196	CDS	automatic/finished		conserved protein of unknown function		no	u : unknown	1 : Unknown				UNIQUE_AMIGA	4 : Unknown function but conserved in other organisms	44813	1	185353	185613	261
1229268	2	Ensifer adhaerens T4	101184956	EADH_v2_pd0160	CDS	automatic/finished	trbH	Conjugal transfer protein TrbH		no						no		45027	-2	188302	188751	450
1229268	2	Ensifer sp. T173	97480651	J3R84_38000	CDS	automatic/finished		conjugal transfer protein TrbH		no						COMMON		44813	-2	125262	125711	450
1229402	2	Ensifer adhaerens T4	101186295	EADH_v2_pb0940	CDS	automatic/finished		protein of unknown function		no	u : unknown	1 : Unknown				no	5 : Unknown function	45027	-3	744209	744607	399
1229402	2	Ensifer sp. T173	97481041	J3R84AM_0271	CDS	automatic/finished		protein of unknown function		no	u : unknown	1 : Unknown				UNIQUE_AMIGA	5 : Unknown function	44813	1	192538	192936	399
1230762	2	Ensifer adhaerens T4	101185374	EADH_v2_pb0019	CDS	automatic/finished		protein of unknown function		no	u : unknown	1 : Unknown				no	5 : Unknown function	45027	3	12009	12416	408
1230762	2	Ensifer sp. T173	97481425	J3R84_29975	CDS	automatic/finished		hypothetical protein		no						COMMON		44813	-2	115424	115831	408
1233401	2	Ensifer adhaerens T4	101188542	EADH_v2_b1084	CDS	automatic/finished	potA	Spermidine/putrescine import ATP-binding protein PotA	7.6.2.11	no						no		45027	3	1089240	1090355	1116	E	Amino acid transport and metabolism	METABOLISM
1233401	2	Ensifer sp. T173	97484050	J3R84_24230	CDS	automatic/finished		ABC transporter ATP-binding protein		no						COMMON		44813	-2	988235	989350	1116	E	Amino acid transport and metabolism	METABOLISM
1234917	2	Ensifer adhaerens T4	101186322	EADH_v2_pb0967	CDS	automatic/finished		diamine N-acetyltransferase	2.3.1.57	no						no		45027	2	758237	758707	471	E	Amino acid transport and metabolism	METABOLISM
1234917	2	Ensifer sp. T173	97481556	J3R84_30300	CDS	automatic/finished		GNAT family N-acetyltransferase		no						COMMON		44813	-3	175897	176265	369	E	Amino acid transport and metabolism	METABOLISM
1249328	2	Ensifer adhaerens T4	101185428	EADH_v2_pb0073	CDS	automatic/finished		DUF1778 domain-containing protein		no						no		45027	-1	43834	44142	309	S	Function unknown	POORLY CHARACTERIZED
1249328	2	Ensifer sp. T173	97481314	J3R84_29730	CDS	automatic/finished		DUF1778 domain-containing protein		no						COMMON		44813	2	66686	66994	309	S	Function unknown	POORLY CHARACTERIZED
1265170	2	Ensifer adhaerens T4	101184808	EADH_v2_pd0012	CDS	automatic/finished		DUF4168 domain-containing protein		no						no		45027	2	7328	7750	423	S	Function unknown	POORLY CHARACTERIZED
1265170	2	Ensifer sp. T173	97480702	J3R84_38080	CDS	automatic/finished		DUF4168 domain-containing protein		no						COMMON		44813	2	140954	141376	423	S	Function unknown	POORLY CHARACTERIZED
1274594	2	Ensifer adhaerens T4	101187283	EADH_v2_pa0896	CDS	automatic/finished		DUF86 domain-containing protein		no						no		45027	2	869399	869830	432	S	Function unknown	POORLY CHARACTERIZED
1274594	2	Ensifer adhaerens T4	101187351	EADH_v2_pa0964	CDS	automatic/finished		DUF86 domain-containing protein		no						no		45027	3	918033	918464	432	S	Function unknown	POORLY CHARACTERIZED
1274594	2	Ensifer sp. T173	97482925	J3R84_36820	fCDS	automatic/finished		hypothetical protein		pseudo						COMMON		44813	3	793797	794228	432	S	Function unknown	POORLY CHARACTERIZED
1276677	2	Ensifer adhaerens T4	101188625	EADH_v2_b1167	CDS	automatic/finished		membrane protein of unknown function		no	u : unknown	1 : Unknown				no	5 : Unknown function	45027	3	1144239	1144664	426
1276677	2	Ensifer sp. T173	97483980	J3R84_23875	CDS	automatic/finished		OpgC domain-containing protein		no						COMMON		44813	-1	931698	932123	426
1283096	2	Ensifer adhaerens T4	101189458	EADH_v2_a0066	CDS	automatic/finished		protein of unknown function		no	u : unknown	1 : Unknown				no	5 : Unknown function	45027	-1	89839	90141	303
1283096	2	Ensifer sp. T173	97488601	J3R84_17375	CDS	automatic/finished		hypothetical protein		no						COMMON		44813	3	3578838	3579140	303
1287557	2	Ensifer adhaerens T4	101185890	EADH_v2_pb0535	CDS	automatic/finished		IstB_IS21 domain-containing protein		no						no		45027	1	431092	431427	336
1287557	2	Ensifer sp. T173	97481104	J3R84AM_0614	CDS	automatic/finished		conserved protein of unknown function		no	u : unknown	1 : Unknown				UNIQUE_AMIGA	4 : Unknown function but conserved in other organisms	44813	-3	469342	469677	336
1287566	2	Ensifer adhaerens T4	101185471	EADH_v2_pb0116	CDS	automatic/finished		cytochrome c oxidase subunit II	7.1.1.9	no						no		45027	-2	68793	69929	1137	C	Energy production and conversion	METABOLISM
1287566	2	Ensifer sp. T173	97481223	J3R84_29570	CDS	automatic/finished	coxB	cytochrome c oxidase subunit II	7.1.1.9	no						COMMON		44813	3	38463	39404	942	C	Energy production and conversion	METABOLISM
1302512	2	Ensifer adhaerens T4	101185472	EADH_v2_pb0117	CDS	automatic/finished		L-sorbosone dehydrogenase	1.1.1.-	no						no		45027	2	70004	71338	1335	C	Energy production and conversion	METABOLISM
1302512	2	Ensifer sp. T173	97481220	J3R84_29565	CDS	automatic/finished		sorbosone dehydrogenase family protein		no						COMMON		44813	-3	36859	38193	1335	C	Energy production and conversion	METABOLISM
1305842	2	Ensifer adhaerens T4	101184942	EADH_v2_pd0146	CDS	automatic/finished	hemC	Porphobilinogen deaminase	2.5.1.61	no						no		45027	-3	177381	178319	939	H	Coenzyme transport and metabolism	METABOLISM
1305842	2	Ensifer sp. T173	97480618	J3R84_37940	CDS	automatic/finished	hemC	hydroxymethylbilane synthase	2.5.1.61	no						COMMON		44813	-3	114341	115279	939	H	Coenzyme transport and metabolism	METABOLISM
1321763	2	Ensifer adhaerens T4	101192073	EADH_v2_a2681	CDS	automatic/finished		Folylpolyglutamate Synthase (Modular protein)		no						no		45027	3	2567307	2568074	768
1321763	2	Ensifer sp. T173	97484937	J3R84AM_1105	CDS	automatic/finished		Folylpolyglutamate Synthase (Modular protein)		no						UNIQUE_AMIGA		44813	-3	1129095	1129862	768
1322305	2	Ensifer adhaerens T4	101186335	EADH_v2_pb0980	CDS	automatic/finished		lysozyme	3.2.1.17	no						no		45027	2	764033	764230	198	S	Function unknown	POORLY CHARACTERIZED
1322305	2	Ensifer sp. T173	97481540	J3R84_30260	CDS	automatic/finished		lysozyme		no						COMMON		44813	-3	169714	169911	198	S	Function unknown	POORLY CHARACTERIZED
1329016	2	Ensifer adhaerens T4	101186051	EADH_v2_pb0696	CDS	automatic/finished		DUF5681 domain-containing protein		no						no		45027	2	556820	557203	384
1329016	2	Ensifer sp. T173	97481895	J3R84_31150	CDS	automatic/finished		hypothetical protein		no						COMMON		44813	-3	340381	340764	384
1330175	2	Ensifer adhaerens T4	101186364	EADH_v2_pb1009	CDS	automatic/finished		Lectin-like protein BA14k		no						no		45027	3	777063	777560	498	S	Function unknown	POORLY CHARACTERIZED
1330175	2	Ensifer sp. T173	97481478	J3R84_30105	CDS	automatic/finished		BA14K family protein		no						COMMON		44813	-1	144852	145364	513	S	Function unknown	POORLY CHARACTERIZED
1334870	2	Ensifer adhaerens T4	101185722	EADH_v2_pb0367	CDS	automatic/finished		Class II aldolase		no						no		45027	-1	287929	289185	1257	S	Function unknown	POORLY CHARACTERIZED
1334870	2	Ensifer sp. T173	97482447	J3R84_32520	CDS	automatic/finished		class II aldolase		no						COMMON		44813	3	621168	622424	1257	S	Function unknown	POORLY CHARACTERIZED
1340522	2	Ensifer adhaerens T4	101188621	EADH_v2_b1163	CDS	automatic/finished		protein of unknown function		no	u : unknown	1 : Unknown				no	5 : Unknown function	45027	-2	1141417	1141806	390
1340522	2	Ensifer sp. T173	97483983	J3R84_23890	CDS	automatic/finished		hypothetical protein		no						COMMON		44813	1	934003	934392	390
1344834	2	Ensifer adhaerens T4	101186326	EADH_v2_pb0971	CDS	automatic/finished		DUF3606 domain-containing protein		no						no		45027	-2	760350	760550	201
1344834	2	Ensifer sp. T173	97481548	J3R84_30280	CDS	automatic/finished		hypothetical protein		no						COMMON		44813	2	172865	173065	201
1346653	2	Ensifer adhaerens T4	101186492	EADH_v2_pa0105	CDS	automatic/finished		protein of unknown function		no	u : unknown	1 : Unknown				no	5 : Unknown function	45027	-3	97667	97861	195
1346653	2	Ensifer sp. T173	97481360	J3R84AM_0921	CDS	automatic/finished		protein of unknown function		no	u : unknown	1 : Unknown				UNIQUE_AMIGA	5 : Unknown function	44813	-3	920507	920701	195
1349811	2	Ensifer adhaerens T4	101188676	EADH_v2_b1218	CDS	automatic/finished		capsular polysaccharide transport system permease protein		no						no		45027	2	1183877	1185187	1311	M	Cell wall/membrane/envelope biogenesis	CELLULAR PROCESSES AND SIGNALING
1349811	2	Ensifer sp. T173	97483927	J3R84_23610	CDS	automatic/finished		capsule biosynthesis protein		no						COMMON		44813	-3	877282	878535	1254	M	Cell wall/membrane/envelope biogenesis	CELLULAR PROCESSES AND SIGNALING
1355355	2	Ensifer adhaerens T4	101190866	EADH_v2_a1474	CDS	automatic/finished		conserved protein of unknown function		no	u : unknown	1 : Unknown				no	4 : Unknown function but conserved in other organisms	45027	-1	1467511	1467669	159
1355355	2	Ensifer sp. T173	97487320	J3R84_10970	CDS	automatic/finished		hypothetical protein		no						UNIQUE_BANK		44813	1	2247514	2247672	159
1364352	2	Ensifer adhaerens T4	101184879	EADH_v2_pd0083	CDS	automatic/finished	mcpA	Chemoreceptor McpA		no						no		45027	3	119322	121256	1935	T	Signal transduction mechanisms	CELLULAR PROCESSES AND SIGNALING
1364352	2	Ensifer sp. T173	97480556	J3R84_37665	CDS	automatic/finished		methyl-accepting chemotaxis protein		no						COMMON		44813	1	57127	59061	1935	T	Signal transduction mechanisms	CELLULAR PROCESSES AND SIGNALING
1365855	2	Ensifer adhaerens T4	101185991	EADH_v2_pb0636	CDS	automatic/finished		S-adenosylmethionine uptake transporter		no						no		45027	-1	499765	500706	942	E	Amino acid transport and metabolism	METABOLISM
1365855	2	Ensifer sp. T173	97482007	J3R84_31440	CDS	automatic/finished		DMT family transporter		no						COMMON		44813	3	396882	397823	942	E	Amino acid transport and metabolism	METABOLISM
1371473	2	Ensifer adhaerens T4	101185050	EADH_v2_pc0084	CDS	automatic/finished		protein of unknown function		no	u : unknown	1 : Unknown				no	5 : Unknown function	45027	2	75752	76576	825	L	Replication, recombination and repair	INFORMATION STORAGE AND PROCESSING
1371473	2	Ensifer adhaerens T4	101187633	EADH_v2_b0175	CDS	automatic/finished		transposase		no						no		45027	-3	167286	168311	1026	L	Replication, recombination and repair	INFORMATION STORAGE AND PROCESSING
1371473	2	Ensifer adhaerens T4	101190986	EADH_v2_a1594	CDS	automatic/finished		transposase		no						no		45027	-3	1581878	1583092	1215	L	Replication, recombination and repair	INFORMATION STORAGE AND PROCESSING
1371473	2	Ensifer sp. T173	97481720	J3R84_30710	CDS	automatic/finished		IS91 family transposase		no						COMMON		44813	-3	256924	258132	1209	L	Replication, recombination and repair	INFORMATION STORAGE AND PROCESSING
1371473	2	Ensifer sp. T173	97481800	J3R84_30910	CDS	automatic/finished		IS91 family transposase		no						COMMON		44813	-2	302933	304141	1209	L	Replication, recombination and repair	INFORMATION STORAGE AND PROCESSING
1371473	2	Ensifer sp. T173	97482077	J3R84_31600	CDS	automatic/finished		IS91 family transposase		no						COMMON		44813	-1	429816	431024	1209	L	Replication, recombination and repair	INFORMATION STORAGE AND PROCESSING
1371473	2	Ensifer sp. T173	97484759	J3R84_27780	CDS	automatic/finished		IS91 family transposase		no						COMMON		44813	3	1789011	1790219	1209	L	Replication, recombination and repair	INFORMATION STORAGE AND PROCESSING
1376853	2	Ensifer adhaerens T4	101186510	EADH_v2_pa0123	CDS	automatic/finished		conserved protein of unknown function		no	u : unknown	1 : Unknown				no	4 : Unknown function but conserved in other organisms	45027	-3	114572	114721	150
1376853	2	Ensifer sp. T173	97482908	J3R84_37435	CDS	automatic/finished		hypothetical protein		no						COMMON		44813	-2	937413	937559	147
1385190	2	Ensifer adhaerens T4	101184833	EADH_v2_pd0037	CDS	automatic/finished	sxcF	3-hydroxyacyl-CoA dehydrogenase	1.1.1.35	no						no		45027	1	62203	74928	12726	Q	Secondary metabolites biosynthesis, transport and catabolism	METABOLISM
1385190	2	Ensifer sp. T173	97480522	J3R84_37495	CDS	automatic/finished		SDR family NAD(P)-dependent oxidoreductase		no						COMMON		44813	1	1	10515	10515	Q	Secondary metabolites biosynthesis, transport and catabolism	METABOLISM
1390346	2	Ensifer adhaerens T4	101186007	EADH_v2_pb0652	CDS	automatic/finished		peptide/nickel transport system ATP-binding protein		no						no		45027	-2	513420	515249	1830	S	Function unknown	POORLY CHARACTERIZED
1390346	2	Ensifer sp. T173	97481975	J3R84_31360	CDS	automatic/finished		ABC transporter ATP-binding protein		no						COMMON		44813	1	382333	384144	1812	S	Function unknown	POORLY CHARACTERIZED
1397253	2	Ensifer adhaerens T4	101185776	EADH_v2_pb0421	CDS	automatic/finished		N-acetyltransferase		no						no		45027	-1	334090	334560	471	S	Function unknown	POORLY CHARACTERIZED
1397253	2	Ensifer adhaerens T4	101185779	EADH_v2_pb0424	CDS	automatic/finished		N-acetyltransferase		no						no		45027	-2	335679	336149	471	S	Function unknown	POORLY CHARACTERIZED
1397253	2	Ensifer sp. T173	97482349	J3R84_32275	CDS	automatic/finished		GNAT family N-acetyltransferase		no						COMMON		44813	1	566107	566577	471	S	Function unknown	POORLY CHARACTERIZED
1398255	2	Ensifer adhaerens T4	101186107	EADH_v2_pb0752	CDS	automatic/finished		Type IV secretion system protein		no						no		45027	2	587063	588061	999	U	Intracellular trafficking, secretion, and vesicular transport	CELLULAR PROCESSES AND SIGNALING
1398255	2	Ensifer sp. T173	97480753	J3R84_28465	CDS	automatic/finished	virB11	P-type DNA transfer ATPase VirB11		no						COMMON		44813	-1	23916	24914	999	U	Intracellular trafficking, secretion, and vesicular transport	CELLULAR PROCESSES AND SIGNALING
1398255	2	Ensifer sp. T173	97481816	J3R84_30950	CDS	automatic/finished	virB11	P-type DNA transfer ATPase VirB11		no						COMMON		44813	-3	312784	313782	999	U	Intracellular trafficking, secretion, and vesicular transport	CELLULAR PROCESSES AND SIGNALING
1413510	2	Ensifer adhaerens T4	101186400	EADH_v2_pa0013	CDS	automatic/finished		DUF4334 domain-containing protein		no						no		45027	-2	10518	11036	519	S	Function unknown	POORLY CHARACTERIZED
1413510	2	Ensifer sp. T173	97482823	J3R84_37005	CDS	automatic/finished		DUF4334 domain-containing protein		no						COMMON		44813	-2	830658	831176	519	S	Function unknown	POORLY CHARACTERIZED
1423341	2	Ensifer adhaerens T4	101186259	EADH_v2_pb0904	CDS	automatic/finished		antitoxin FitA		no						no		45027	1	722494	722745	252	S	Function unknown	POORLY CHARACTERIZED
1423341	2	Ensifer sp. T173	97481642	J3R84_30515	CDS	automatic/finished		plasmid stabilization protein		no						COMMON		44813	-1	213615	213863	249	S	Function unknown	POORLY CHARACTERIZED
1425113	2	Ensifer adhaerens T4	101185529	EADH_v2_pb0174	CDS	automatic/finished		protein of unknown function		no	u : unknown	1 : Unknown				no	5 : Unknown function	45027	-1	115900	116019	120
1425113	2	Ensifer sp. T173	97481158	J3R84AM_0947	CDS	automatic/finished		protein of unknown function		no	u : unknown	1 : Unknown				UNIQUE_AMIGA	5 : Unknown function	44813	1	774409	774528	120
1427821	2	Ensifer adhaerens T4	101185936	EADH_v2_pb0581	CDS	automatic/finished		DUF1330 domain-containing protein		no						no		45027	2	461588	461887	300	S	Function unknown	POORLY CHARACTERIZED
1427821	2	Ensifer sp. T173	97482095	J3R84_31645	CDS	automatic/finished		hypothetical protein		no						COMMON		44813	-3	438889	439188	300	S	Function unknown	POORLY CHARACTERIZED
1431540	2	Ensifer adhaerens T4	101187191	EADH_v2_pa0804	CDS	automatic/finished		protein of unknown function		no	u : unknown	1 : Unknown				no	5 : Unknown function	45027	2	785897	786241	345
1431540	2	Ensifer sp. T173	97482647	J3R84_36440	CDS	automatic/finished		hypothetical protein		no						COMMON		44813	3	712470	712826	357
1438444	2	Ensifer adhaerens T4	101186319	EADH_v2_pb0964	CDS	automatic/finished		DUF72 domain-containing protein		no						no		45027	1	756193	757068	876	S	Function unknown	POORLY CHARACTERIZED
1438444	2	Ensifer sp. T173	97481562	J3R84_30315	CDS	automatic/finished		DUF72 domain-containing protein		no						COMMON		44813	-1	177366	178349	984	S	Function unknown	POORLY CHARACTERIZED
1444976	2	Ensifer adhaerens T4	101185876	EADH_v2_pb0521	CDS	automatic/finished		protein of unknown function		no	u : unknown	1 : Unknown				no	5 : Unknown function	45027	-2	420357	420569	213
1444976	2	Ensifer sp. T173	97481108	J3R84AM_0628	CDS	automatic/finished		protein of unknown function		no	u : unknown	1 : Unknown				UNIQUE_AMIGA	5 : Unknown function	44813	2	480152	480412	261	S	Function unknown	POORLY CHARACTERIZED
1448854	2	Ensifer adhaerens T4	101186394	EADH_v2_pa0007	CDS	automatic/finished		EamA/RhaT family transporter		no						no		45027	-1	5461	6357	897	S	Function unknown	POORLY CHARACTERIZED
1448854	2	Ensifer sp. T173	97482818	J3R84_36980	CDS	automatic/finished		DMT family transporter		no						COMMON		44813	-2	825600	826454	855	S	Function unknown	POORLY CHARACTERIZED
1449567	2	Ensifer adhaerens T4	101185933	EADH_v2_pb0578	CDS	automatic/finished		CsbD family protein		no						no		45027	-1	460099	460254	156
1449567	2	Ensifer sp. T173	97482099	J3R84_31655	CDS	automatic/finished		CsbD family protein		no						COMMON		44813	2	440522	440677	156
1452589	2	Ensifer adhaerens T4	101186391	EADH_v2_pa0004	CDS	automatic/finished		Two pore domain potassium channel family protein		no						no		45027	-2	2721	3203	483	S	Function unknown	POORLY CHARACTERIZED
1452589	2	Ensifer sp. T173	97482815	J3R84_36965	CDS	automatic/finished		two pore domain potassium channel family protein		no						COMMON		44813	-3	822839	823321	483	S	Function unknown	POORLY CHARACTERIZED
1455480	2	Ensifer adhaerens T4	101188199	EADH_v2_b0741	CDS	automatic/finished		tryptophan 2,3-dioxygenase	1.13.11.11	no						no		45027	3	764415	765254	840	E	Amino acid transport and metabolism	METABOLISM
1455480	2	Ensifer sp. T173	97484352	J3R84_25745	CDS	automatic/finished		hypothetical protein		no						COMMON		44813	-2	1310480	1311319	840	E	Amino acid transport and metabolism	METABOLISM
1458588	2	Ensifer adhaerens T4	101185132	EADH_v2_pc0166	CDS	automatic/finished		integrase/recombinase XerD		no						no		45027	-2	134407	135438	1032	S	Function unknown	POORLY CHARACTERIZED
1458588	2	Ensifer sp. T173	97480880	J3R84_29085	fCDS	automatic/finished		site-specific integrase		pseudo						COMMON		44813	3	145014	145940	927	S	Function unknown	POORLY CHARACTERIZED
1458588	2	Ensifer sp. T173	97480950	J3R84_28715	fCDS	automatic/finished		site-specific integrase		pseudo						COMMON		44813	-2	68369	69217	849	S	Function unknown	POORLY CHARACTERIZED
1467236	2	Ensifer adhaerens T4	101189759	EADH_v2_a0367	CDS	automatic/finished		Cell wall anchor protein		no						no		45027	2	376235	376555	321
1467236	2	Ensifer sp. T173	97487710	J3R84_12920	CDS	automatic/finished		cell wall anchor protein		no						COMMON		44813	-2	2653426	2653749	324
1473024	2	Ensifer adhaerens T4	101186342	EADH_v2_pb0987	CDS	automatic/finished		protein of unknown function		no	u : unknown	1 : Unknown				no	5 : Unknown function	45027	2	766307	766513	207
1473024	2	Ensifer sp. T173	97481021	J3R84AM_0220	CDS	automatic/finished		protein of unknown function		no	u : unknown	1 : Unknown				UNIQUE_AMIGA	5 : Unknown function	44813	-1	166275	166451	177
1473800	2	Ensifer adhaerens T4	101184863	EADH_v2_pd0067	CDS	automatic/finished		Acyl-homoserine-lactone synthase	2.3.1.184	no						no		45027	1	108112	108786	675	Q	Secondary metabolites biosynthesis, transport and catabolism	METABOLISM
1473800	2	Ensifer sp. T173	97480546	J3R84_37615	CDS	automatic/finished		GNAT family N-acetyltransferase	2.3.1.-	no						COMMON		44813	2	45914	46588	675	Q	Secondary metabolites biosynthesis, transport and catabolism	METABOLISM
1476464	2	Ensifer adhaerens T4	101185502	EADH_v2_pb0147	CDS	automatic/finished		multiple sugar transport system permease protein		no						no		45027	-2	93765	94646	882	G	Carbohydrate transport and metabolism	METABOLISM
1476464	2	Ensifer sp. T173	97481171	J3R84_29445	CDS	automatic/finished		sugar ABC transporter permease		no						COMMON		44813	3	13542	14423	882	G	Carbohydrate transport and metabolism	METABOLISM
1478941	2	Ensifer adhaerens T4	101186680	EADH_v2_pa0293	CDS	automatic/finished		Amidohydrolase 3 domain-containing protein		no						no		45027	-3	289886	290113	228	S	Function unknown	POORLY CHARACTERIZED
1478941	2	Ensifer sp. T173	97481677	J3R84_34025	CDS	automatic/finished		amidohydrolase family protein		no						COMMON		44813	-1	172768	172995	228	S	Function unknown	POORLY CHARACTERIZED
1479549	2	Ensifer adhaerens T4	101185786	EADH_v2_pb0431	CDS	automatic/finished		ABC transporter permease		no						no		45027	3	339720	342131	2412	V	Defense mechanisms	CELLULAR PROCESSES AND SIGNALING
1479549	2	Ensifer sp. T173	97482341	J3R84_32255	CDS	automatic/finished		FtsX-like permease family protein		no						COMMON		44813	-2	560126	562537	2412	V	Defense mechanisms	CELLULAR PROCESSES AND SIGNALING
1481393	2	Ensifer adhaerens T4	101189431	EADH_v2_a0039	CDS	automatic/finished		protein of unknown function		no	u : unknown	1 : Unknown				no	5 : Unknown function	45027	1	51094	51261	168
1481393	2	Ensifer sp. T173	97488627	J3R84_17505	CDS	automatic/finished		hypothetical protein		no						COMMON		44813	-2	3617719	3617856	138
1484663	2	Ensifer adhaerens T4	101185953	EADH_v2_pb0598	CDS	automatic/finished	yhdZ	putative ABC transporter ATP-binding subunit YhdZ		no						no	3 : Putative function from multiple computational evidences	45027	-2	472185	472946	762	E	Amino acid transport and metabolism	METABOLISM
1484663	2	Ensifer sp. T173	97482069	J3R84_31580	CDS	automatic/finished		amino acid ABC transporter ATP-binding protein		no						COMMON		44813	2	425198	425959	762	E	Amino acid transport and metabolism	METABOLISM
1491651	2	Ensifer adhaerens T4	101185087	EADH_v2_pc0121	CDS	automatic/finished		protein of unknown function		no	u : unknown	1 : Unknown				no	5 : Unknown function	45027	-1	100532	100624	93
1491651	2	Ensifer sp. T173	97480698	J3R84AM_0271	CDS	automatic/finished		protein of unknown function		no	u : unknown	1 : Unknown				UNIQUE_AMIGA	5 : Unknown function	44813	3	193137	193229	93
1491653	2	Ensifer adhaerens T4	101186826	EADH_v2_pa0439	CDS	automatic/finished		protein of unknown function		no	u : unknown	1 : Unknown				no	5 : Unknown function	45027	-3	436676	436999	324
1491653	2	Ensifer sp. T173	97481235	J3R84AM_0312	CDS	automatic/finished		protein of unknown function		no	u : unknown	1 : Unknown				UNIQUE_AMIGA	5 : Unknown function	44813	-1	320572	320895	324
1498915	2	Ensifer adhaerens T4	101185453	EADH_v2_pb0098	CDS	automatic/finished		protein of unknown function		no	u : unknown	1 : Unknown				no	5 : Unknown function	45027	2	57488	57661	174
1498915	2	Ensifer sp. T173	97480980	J3R84AM_0065	CDS	automatic/finished		protein of unknown function		no	u : unknown	1 : Unknown				UNIQUE_AMIGA	5 : Unknown function	44813	-1	50538	50711	174
1499793	2	Ensifer adhaerens T4	101185434	EADH_v2_pb0079	CDS	automatic/finished		Stress-induced protein		no						no		45027	1	47392	47580	189	S	Function unknown	POORLY CHARACTERIZED
1499793	2	Ensifer sp. T173	97481300	J3R84_29705	CDS	automatic/finished		hypothetical protein		no						COMMON		44813	-2	63248	63436	189	S	Function unknown	POORLY CHARACTERIZED
1510785	2	Ensifer adhaerens T4	101186213	EADH_v2_pb0858	CDS	automatic/finished		Serine hydrolase		no						no		45027	-3	685103	686335	1233	V	Defense mechanisms	CELLULAR PROCESSES AND SIGNALING
1510785	2	Ensifer sp. T173	97481702	J3R84_30665	CDS	automatic/finished		beta-lactamase family protein		no						COMMON		44813	1	246886	248118	1233	V	Defense mechanisms	CELLULAR PROCESSES AND SIGNALING
1511530	2	Ensifer adhaerens T4	101191636	EADH_v2_a2244	CDS	automatic/finished		DUF2306 domain-containing protein		no						no		45027	2	2173532	2174053	522	S	Function unknown	POORLY CHARACTERIZED
1511530	2	Ensifer sp. T173	97486595	J3R84_07350	CDS	automatic/finished		DUF2306 domain-containing protein		no						COMMON		44813	-3	1487400	1487921	522	S	Function unknown	POORLY CHARACTERIZED
1515234	2	Ensifer adhaerens T4	101185741	EADH_v2_pb0386	CDS	automatic/finished		protein of unknown function		no	u : unknown	1 : Unknown				no	5 : Unknown function	45027	3	305100	305567	468
1515234	2	Ensifer sp. T173	97482411	J3R84_32430	CDS	automatic/finished		hypothetical protein		pseudo						COMMON		44813	-3	604927	605283	357
1515234	2	Ensifer sp. T173	97487706	J3R84_12900	CDS	automatic/finished		hypothetical protein		no						UNIQUE_BANK		44813	3	2649939	2650406	468
1522556	2	Ensifer adhaerens T4	101185605	EADH_v2_pb0250	CDS	automatic/finished		two-component system, LuxR family, sensor kinase FixL	2.7.13.3	no						no		45027	-2	173169	176063	2895	T	Signal transduction mechanisms	CELLULAR PROCESSES AND SIGNALING
1522556	2	Ensifer sp. T173	97482608	J3R84_32920	CDS	automatic/finished		MASE1 domain-containing protein		no						COMMON		44813	2	714359	717256	2898	T	Signal transduction mechanisms	CELLULAR PROCESSES AND SIGNALING
1531431	2	Ensifer adhaerens T4	101184799	EADH_v2_pd0003	CDS	automatic/finished		putative replication protein A		no						no	3 : Putative function from multiple computational evidences	45027	2	959	2173	1215	D	Cell cycle control, cell division, chromosome partitioning	CELLULAR PROCESSES AND SIGNALING
1531431	2	Ensifer sp. T173	97480682	J3R84_38055	CDS	automatic/finished	repA	plasmid partitioning protein RepA		no						COMMON		44813	3	134583	135797	1215	D	Cell cycle control, cell division, chromosome partitioning	CELLULAR PROCESSES AND SIGNALING
1534065	2	Ensifer adhaerens T4	101187643	EADH_v2_b0185	CDS	automatic/finished		DNA helicase		no						no		45027	-2	175249	175962	714	L	Replication, recombination and repair	INFORMATION STORAGE AND PROCESSING
1534065	2	Ensifer sp. T173	97483142	J3R84_19670	CDS	automatic/finished		replicative DNA helicase		no						COMMON		44813	3	18666	19379	714	L	Replication, recombination and repair	INFORMATION STORAGE AND PROCESSING
1534065	2	Ensifer sp. T173	97487260	J3R84_10670	CDS	automatic/finished		replicative DNA helicase		no						COMMON		44813	3	2185329	2186042	714	L	Replication, recombination and repair	INFORMATION STORAGE AND PROCESSING
1536795	2	Ensifer adhaerens T4	101185667	EADH_v2_pb0312	CDS	automatic/finished	yhdZ	putative ABC transporter ATP-binding subunit YhdZ		no						no	3 : Putative function from multiple computational evidences	45027	-1	231784	232539	756	E	Amino acid transport and metabolism	METABOLISM
1536795	2	Ensifer sp. T173	97482546	J3R84_32765	CDS	automatic/finished		amino acid ABC transporter ATP-binding protein		no						COMMON		44813	3	677805	678560	756	E	Amino acid transport and metabolism	METABOLISM
1547582	2	Ensifer adhaerens T4	101188682	EADH_v2_b1224	CDS	automatic/finished		O-antigen biosynthesis protein	2.4.1.-	no						no		45027	2	1189106	1191283	2178	M	Cell wall/membrane/envelope biogenesis	CELLULAR PROCESSES AND SIGNALING
1547582	2	Ensifer sp. T173	97483922	J3R84_23585	CDS	automatic/finished		glycosyltransferase family 2 protein		no						COMMON		44813	-1	871218	873395	2178	M	Cell wall/membrane/envelope biogenesis	CELLULAR PROCESSES AND SIGNALING
1555094	2	Ensifer adhaerens T4	101187818	EADH_v2_b0360	CDS	automatic/finished		5-carboxymethyl-2-hydroxymuconate isomerase	5.3.3.10	no						no		45027	-1	347276	347668	393	Q	Secondary metabolites biosynthesis, transport and catabolism	METABOLISM
1555094	2	Ensifer sp. T173	97484703	J3R84_27500	CDS	automatic/finished		5-carboxymethyl-2-hydroxymuconate Delta-isomerase		no						COMMON		44813	3	1728384	1728776	393	Q	Secondary metabolites biosynthesis, transport and catabolism	METABOLISM
1561000	2	Ensifer adhaerens T4	101185861	EADH_v2_pb0506	CDS	automatic/finished		Phage gp6-like head-tail connector protein		no						no		45027	-1	410830	411150	321	S	Function unknown	POORLY CHARACTERIZED
1561000	2	Ensifer sp. T173	97482203	J3R84_31915	CDS	automatic/finished		hypothetical protein		no						COMMON		44813	2	489617	489937	321	S	Function unknown	POORLY CHARACTERIZED
1564212	2	Ensifer adhaerens T4	101187455	EADH_v2_pa1068	CDS	automatic/finished	vapB	Antitoxin VapB30		no						no		45027	3	1000098	1000352	255	K	Transcription	INFORMATION STORAGE AND PROCESSING
1564212	2	Ensifer sp. T173	97482809	J3R84_36935	CDS	automatic/finished		type II toxin-antitoxin system VapB family antitoxin		no						COMMON		44813	3	816540	816794	255	K	Transcription	INFORMATION STORAGE AND PROCESSING
1567515	2	Ensifer adhaerens T4	101185826	EADH_v2_pb0471	CDS	automatic/finished		Rrf2 family transcriptional regulator		no						no		45027	-2	379923	380462	540	K	Transcription	INFORMATION STORAGE AND PROCESSING
1567515	2	Ensifer sp. T173	97482269	J3R84_32080	CDS	automatic/finished		Rrf2 family transcriptional regulator		no						COMMON		44813	2	520628	521167	540	K	Transcription	INFORMATION STORAGE AND PROCESSING
1575679	2	Ensifer adhaerens T4	101185693	EADH_v2_pb0338	CDS	automatic/finished		Zinc-binding dehydrogenase		no						no		45027	2	258341	259345	1005	C	Energy production and conversion	METABOLISM
1575679	2	Ensifer sp. T173	97482500	J3R84_32650	fCDS	automatic/finished		glycosyltransferase		pseudo						COMMON		44813	-2	650996	652093	1098	C	Energy production and conversion	METABOLISM
1576526	2	Ensifer adhaerens T4	101186084	EADH_v2_pb0729	CDS	automatic/finished		conserved protein of unknown function		no	u : unknown	1 : Unknown				no	4 : Unknown function but conserved in other organisms	45027	3	573246	573482	237
1576526	2	Ensifer sp. T173	97481849	J3R84_31035	CDS	automatic/finished		hypothetical protein		no						COMMON		44813	-3	327358	327594	237
1577004	2	Ensifer adhaerens T4	101186938	EADH_v2_pa0551	CDS	automatic/finished		KR domain-containing protein		no						no		45027	-3	534434	535306	873	S	Function unknown	POORLY CHARACTERIZED
1577004	2	Ensifer sp. T173	97482138	J3R84_35160	CDS	automatic/finished		SDR family NAD(P)-dependent oxidoreductase		no						COMMON		44813	-1	423601	424473	873	S	Function unknown	POORLY CHARACTERIZED
1577277	2	Ensifer adhaerens T4	101185494	EADH_v2_pb0139	CDS	automatic/finished		conserved protein of unknown function		no	u : unknown	1 : Unknown				no	4 : Unknown function but conserved in other organisms	45027	-1	86659	86865	207	S	Function unknown	POORLY CHARACTERIZED
1577277	2	Ensifer sp. T173	97481177	J3R84_29475	CDS	automatic/finished		hypothetical protein		no						COMMON		44813	2	21326	21532	207	S	Function unknown	POORLY CHARACTERIZED
1594808	2	Ensifer adhaerens T4	101184890	EADH_v2_pd0094	CDS	automatic/finished		DNA polymerase III subunit epsilon	2.7.7.7	no						no		45027	1	126976	127956	981	L	Replication, recombination and repair	INFORMATION STORAGE AND PROCESSING
1594808	2	Ensifer sp. T173	97480563	J3R84_37700	CDS	automatic/finished		3'-5' exonuclease		no						COMMON		44813	1	63931	64911	981	L	Replication, recombination and repair	INFORMATION STORAGE AND PROCESSING
1594870	2	Ensifer adhaerens T4	101190215	EADH_v2_a0823	CDS	automatic/finished		pilus assembly protein Flp/PilA		no						no		45027	3	839034	839207	174
1594870	2	Ensifer sp. T173	97487935	J3R84_14045	CDS	automatic/finished		Flp family type IVb pilin		no						COMMON		44813	-3	2868795	2868968	174
1594911	2	Ensifer adhaerens T4	101190821	EADH_v2_a1429	CDS	automatic/finished		protein of unknown function		no	u : unknown	1 : Unknown				no	5 : Unknown function	45027	2	1419845	1420069	225
1594911	2	Ensifer sp. T173	97485034	J3R84AM_2329	CDS	automatic/finished		protein of unknown function		no	u : unknown	1 : Unknown				UNIQUE_AMIGA	5 : Unknown function	44813	-2	2295085	2295309	225
1597500	2	Ensifer adhaerens T4	101186209	EADH_v2_pb0854	CDS	automatic/finished		protein of unknown function		no	u : unknown	1 : Unknown				no	5 : Unknown function	45027	-1	683437	683625	189
1597500	2	Ensifer sp. T173	97481057	J3R84AM_0347	CDS	automatic/finished		protein of unknown function		no	u : unknown	1 : Unknown				UNIQUE_AMIGA	5 : Unknown function	44813	2	249599	249787	189
1599541	2	Ensifer adhaerens T4	101185134	EADH_v2_pc0168	CDS	automatic/finished		Site-specific recombinase XerD		no						no		45027	-1	136421	137632	1212	L	Replication, recombination and repair	INFORMATION STORAGE AND PROCESSING
1599541	2	Ensifer sp. T173	97480806	J3R84_28725	CDS	automatic/finished		tyrosine-type recombinase/integrase		no						COMMON		44813	-2	70277	71488	1212	L	Replication, recombination and repair	INFORMATION STORAGE AND PROCESSING
1599541	2	Ensifer sp. T173	97480878	J3R84_29075	CDS	automatic/finished		tyrosine-type recombinase/integrase		no						COMMON		44813	2	142820	144031	1212	L	Replication, recombination and repair	INFORMATION STORAGE AND PROCESSING
1604276	2	Ensifer adhaerens T4	101185516	EADH_v2_pb0161	CDS	automatic/finished		arsenical pump membrane protein		no						no		45027	-2	106956	108212	1257	P	Inorganic ion transport and metabolism	METABOLISM
1604276	2	Ensifer sp. T173	97481159	J3R84_29385	CDS	automatic/finished		arsenic transporter		no						COMMON		44813	1	1	1257	1257	P	Inorganic ion transport and metabolism	METABOLISM
1605922	2	Ensifer adhaerens T4	101185483	EADH_v2_pb0128	CDS	automatic/finished		protein of unknown function		no	u : unknown	1 : Unknown				no	5 : Unknown function	45027	2	78614	78814	201
1605922	2	Ensifer sp. T173	97481191	J3R84_29515	CDS	automatic/finished		hypothetical protein		no						COMMON		44813	-2	29384	29575	192
1606053	2	Ensifer adhaerens T4	101185407	EADH_v2_pb0052	CDS	automatic/finished		xanthine dehydrogenase YagR molybdenum-binding subunit	1.17.1.4	no						no		45027	-3	29990	32266	2277	C	Energy production and conversion	METABOLISM
1606053	2	Ensifer sp. T173	97481349	J3R84_29790	CDS	automatic/finished		xanthine dehydrogenase family protein molybdopterin-binding subunit		no						COMMON		44813	2	78599	80875	2277	C	Energy production and conversion	METABOLISM
1614568	2	Ensifer adhaerens T4	101186218	EADH_v2_pb0863	CDS	automatic/finished	vdh	Vanillin dehydrogenase	1.2.1.67	no						no		45027	-2	690516	691961	1446	C	Energy production and conversion	METABOLISM
1614568	2	Ensifer sp. T173	97481694	J3R84_30645	CDS	automatic/finished		aldehyde dehydrogenase		no						COMMON		44813	3	241260	242705	1446	C	Energy production and conversion	METABOLISM
1630186	2	Ensifer adhaerens T4	101185569	EADH_v2_pb0214	CDS	automatic/finished		protein of unknown function		no	u : unknown	1 : Unknown				no	5 : Unknown function	45027	1	147697	147960	264
1630186	2	Ensifer sp. T173	97481149	J3R84AM_0907	CDS	automatic/finished		protein of unknown function		no	u : unknown	1 : Unknown				UNIQUE_AMIGA	5 : Unknown function	44813	-1	742467	742730	264
1636541	2	Ensifer adhaerens T4	101191706	EADH_v2_a2314	CDS	automatic/finished		protein of unknown function		no	u : unknown	1 : Unknown				no	5 : Unknown function	45027	3	2233998	2234246	249
1636541	2	Ensifer sp. T173	97484946	J3R84AM_1412	CDS	automatic/finished		protein of unknown function		no	u : unknown	1 : Unknown				UNIQUE_AMIGA	5 : Unknown function	44813	-2	1427212	1427460	249
1639299	2	Ensifer adhaerens T4	101185990	EADH_v2_pb0635	CDS	automatic/finished	proC	Pyrroline-5-carboxylate reductase	1.5.1.2	no						no		45027	-3	498959	499768	810	E	Amino acid transport and metabolism	METABOLISM
1639299	2	Ensifer sp. T173	97482009	J3R84_31445	CDS	automatic/finished	proC	pyrroline-5-carboxylate reductase	1.5.1.2	no						COMMON		44813	2	397820	398629	810	E	Amino acid transport and metabolism	METABOLISM
1642315	2	Ensifer adhaerens T4	101187194	EADH_v2_pa0807	CDS	automatic/finished		protein of unknown function		no	u : unknown	1 : Unknown				no	5 : Unknown function	45027	2	788633	788899	267
1642315	2	Ensifer sp. T173	97481301	J3R84AM_0703	CDS	automatic/finished		protein of unknown function		no	u : unknown	1 : Unknown				UNIQUE_AMIGA	5 : Unknown function	44813	2	715223	715489	267
1654564	2	Ensifer adhaerens T4	101186094	EADH_v2_pb0739	CDS	automatic/finished		type IV secretion system protein VirB3		no						no		45027	2	577523	577813	291
1654564	2	Ensifer sp. T173	97480764	J3R84_28520	CDS	automatic/finished		VirB3 family type IV secretion system protein		no						COMMON		44813	-1	34179	34469	291
1654564	2	Ensifer sp. T173	97481835	J3R84_31000	CDS	automatic/finished		VirB3 family type IV secretion system protein		no						COMMON		44813	-3	323029	323319	291
1654614	2	Ensifer adhaerens T4	101186334	EADH_v2_pb0979	CDS	automatic/finished		protein of unknown function		no	u : unknown	1 : Unknown				no	5 : Unknown function	45027	2	763799	763861	63
1654614	2	Ensifer sp. T173	97481024	J3R84AM_0231	CDS	automatic/finished		protein of unknown function		no	u : unknown	1 : Unknown				UNIQUE_AMIGA	5 : Unknown function	44813	-3	170083	170145	63
1662643	2	Ensifer adhaerens T4	101188630	EADH_v2_b1172	CDS	automatic/finished		protein of unknown function		no	u : unknown	1 : Unknown				no	5 : Unknown function	45027	-2	1146595	1146684	90
1662643	2	Ensifer sp. T173	97483022	J3R84AM_0942	CDS	automatic/finished		protein of unknown function		no	u : unknown	1 : Unknown				UNIQUE_AMIGA	5 : Unknown function	44813	2	929672	929761	90
1669039	2	Ensifer adhaerens T4	101186066	EADH_v2_pb0711	CDS	automatic/finished		protein of unknown function		no	u : unknown	1 : Unknown				no	5 : Unknown function	45027	2	564266	564454	189
1669039	2	Ensifer sp. T173	97481074	J3R84AM_0443	CDS	automatic/finished		protein of unknown function		no	u : unknown	1 : Unknown				UNIQUE_AMIGA	5 : Unknown function	44813	-2	332954	333232	279
1673709	2	Ensifer adhaerens T4	101186052	EADH_v2_pb0697	CDS	automatic/finished		protein of unknown function		no	u : unknown	1 : Unknown				no	5 : Unknown function	45027	-3	557255	557536	282
1673709	2	Ensifer sp. T173	97481893	J3R84_31145	CDS	automatic/finished		hypothetical protein		no						COMMON		44813	1	340114	340329	216
1675104	2	Ensifer adhaerens T4	101185540	EADH_v2_pb0185	CDS	automatic/finished		conserved protein of unknown function		no	u : unknown	1 : Unknown				no	4 : Unknown function but conserved in other organisms	45027	-1	123973	124200	228
1675104	2	Ensifer sp. T173	97482706	J3R84_33165	CDS	automatic/finished		hypothetical protein		no						COMMON		44813	1	766228	766455	228
1676843	2	Ensifer adhaerens T4	101188864	EADH_v2_b1406	CDS	automatic/finished		Microcystin-dependent protein		no						no		45027	1	1363900	1364442	543	S	Function unknown	POORLY CHARACTERIZED
1676843	2	Ensifer sp. T173	97483746	J3R84_22700	CDS	automatic/finished		tail fiber protein		no						COMMON		44813	-2	686876	687406	531	S	Function unknown	POORLY CHARACTERIZED
1693488	2	Ensifer adhaerens T4	101184919	EADH_v2_pd0123	CDS	automatic/finished		Conjugal transfer protein TraH		no						no		45027	3	156408	157025	618
1693488	2	Ensifer sp. T173	97480589	J3R84_37830	CDS	automatic/finished		conjugal transfer protein TraH		no						COMMON		44813	3	93366	93983	618
1695257	2	Ensifer adhaerens T4	101186376	EADH_v2_pb1021	CDS	automatic/finished		transposase		no						no		45027	-3	787265	787690	426	L	Replication, recombination and repair	INFORMATION STORAGE AND PROCESSING
1695257	2	Ensifer adhaerens T4	101186742	EADH_v2_pa0355	CDS	automatic/finished		transposase		no						no		45027	1	352909	353334	426	L	Replication, recombination and repair	INFORMATION STORAGE AND PROCESSING
1695257	2	Ensifer adhaerens T4	101186836	EADH_v2_pa0449	CDS	automatic/finished		transposase		no						no		45027	2	444044	444469	426	L	Replication, recombination and repair	INFORMATION STORAGE AND PROCESSING
1695257	2	Ensifer sp. T173	97480823	J3R84_28810	CDS	automatic/finished		transposase		no						COMMON		44813	-2	85634	86080	447	L	Replication, recombination and repair	INFORMATION STORAGE AND PROCESSING
1705098	2	Ensifer adhaerens T4	101185870	EADH_v2_pb0515	CDS	automatic/finished		protein of unknown function		no	u : unknown	1 : Unknown				no	5 : Unknown function	45027	-3	415925	416134	210
1705098	2	Ensifer sp. T173	97481109	J3R84AM_0634	CDS	automatic/finished		protein of unknown function		no	u : unknown	1 : Unknown				UNIQUE_AMIGA	5 : Unknown function	44813	3	484635	484844	210
1705136	2	Ensifer adhaerens T4	101192801	EADH_v2_a3409	CDS	automatic/finished		protein of unknown function		no	u : unknown	1 : Unknown				no	5 : Unknown function	45027	-3	3287072	3287554	483
1705136	2	Ensifer sp. T173	97484911	J3R84AM_0401	CDS	automatic/finished		protein of unknown function		no	u : unknown	1 : Unknown				UNIQUE_AMIGA	5 : Unknown function	44813	3	411615	412097	483
1708473	2	Ensifer adhaerens T4	101184806	EADH_v2_pd0010	CDS	automatic/finished		protein of unknown function		no	u : unknown	1 : Unknown				no	5 : Unknown function	45027	-1	6365	6553	189	S	Function unknown	POORLY CHARACTERIZED
1708473	2	Ensifer sp. T173	97480748	J3R84_38075	fCDS	automatic/finished		Fic family protein		pseudo						COMMON		44813	-3	139991	140137	147	S	Function unknown	POORLY CHARACTERIZED
1713415	2	Ensifer adhaerens T4	101186634	EADH_v2_pa0247	CDS	automatic/finished		SH3b domain-containing protein		no						no		45027	3	248073	250670	2598	S	Function unknown	POORLY CHARACTERIZED
1713415	2	Ensifer sp. T173	97481585	J3R84_33785	CDS	automatic/finished		SH3 domain-containing protein		no						COMMON		44813	1	122221	124818	2598	S	Function unknown	POORLY CHARACTERIZED
1719596	2	Ensifer adhaerens T4	101186108	EADH_v2_pb0753	CDS	automatic/finished		type IV secretion system protein VirD4	7.4.2.8	no						no		45027	1	588058	590175	2118	U	Intracellular trafficking, secretion, and vesicular transport	CELLULAR PROCESSES AND SIGNALING
1719596	2	Ensifer sp. T173	97481814	J3R84_30945	CDS	automatic/finished		type IV secretory system conjugative DNA transfer family protein		no						COMMON		44813	-2	310664	312787	2124	U	Intracellular trafficking, secretion, and vesicular transport	CELLULAR PROCESSES AND SIGNALING
1723881	2	Ensifer adhaerens T4	101185133	EADH_v2_pc0167	CDS	automatic/finished		Integrase		no						no		45027	-3	135435	136409	975	L	Replication, recombination and repair	INFORMATION STORAGE AND PROCESSING
1723881	2	Ensifer sp. T173	97480879	J3R84_29080	CDS	automatic/finished		tyrosine-type recombinase/integrase		no						COMMON		44813	1	144043	145017	975	L	Replication, recombination and repair	INFORMATION STORAGE AND PROCESSING
1726335	2	Ensifer adhaerens T4	101186504	EADH_v2_pa0117	CDS	automatic/finished		exopolysaccharide production protein ExoZ		no						no		45027	2	108215	110248	2034	I	Lipid transport and metabolism	METABOLISM
1726335	2	Ensifer sp. T173	97482905	J3R84_37420	CDS	automatic/finished		acyltransferase		no						COMMON		44813	2	931055	933088	2034	I	Lipid transport and metabolism	METABOLISM
1745658	2	Ensifer adhaerens T4	101186404	EADH_v2_pa0017	CDS	automatic/finished		exported protein of unknown function		no	u : unknown	1 : Unknown				no	5 : Unknown function	45027	1	13276	13581	306	Q	Secondary metabolites biosynthesis, transport and catabolism	METABOLISM
1745658	2	Ensifer sp. T173	97482826	J3R84_37020	fCDS	automatic/finished		protocatechuate 3,4-dioxygenase		pseudo						COMMON		44813	1	833359	833721	363	Q	Secondary metabolites biosynthesis, transport and catabolism	METABOLISM
1747372	2	Ensifer adhaerens T4	101186373	EADH_v2_pb1018	CDS	automatic/finished		Nutrient deprivation-induced protein		no						no		45027	-2	784617	785234	618	S	Function unknown	POORLY CHARACTERIZED
1747372	2	Ensifer sp. T173	97481460	J3R84_30060	CDS	automatic/finished		nutrient deprivation-induced protein		no						COMMON		44813	2	135134	135670	537	S	Function unknown	POORLY CHARACTERIZED
1751071	2	Ensifer adhaerens T4	101193084	EADH_v2_a3692	CDS	automatic/finished		protein of unknown function		no	u : unknown	1 : Unknown				no	5 : Unknown function	45027	-1	3578959	3579042	84
1751071	2	Ensifer sp. T173	97484899	J3R84AM_0120	CDS	automatic/finished		protein of unknown function		no	u : unknown	1 : Unknown				UNIQUE_AMIGA	5 : Unknown function	44813	3	121632	121715	84	L	Replication, recombination and repair	INFORMATION STORAGE AND PROCESSING
1756906	2	Ensifer adhaerens T4	101185759	EADH_v2_pb0404	CDS	automatic/finished	bthL	Pyrogallol hydroxytransferase small subunit	1.97.1.2	no						no		45027	3	323706	324356	651	C	Energy production and conversion	METABOLISM
1756906	2	Ensifer sp. T173	97482385	J3R84_32365	CDS	automatic/finished		oxidoreductase		no						COMMON		44813	-1	585801	586676	876	C	Energy production and conversion	METABOLISM
1758226	2	Ensifer adhaerens T4	101185012	EADH_v2_pc0046	CDS	automatic/finished		transposase		no						no		45027	-1	39884	40384	501	L	Replication, recombination and repair	INFORMATION STORAGE AND PROCESSING
1758226	2	Ensifer adhaerens T4	101186078	EADH_v2_pb0722	CDS	automatic/finished		transposase		no						no		45027	1	569869	570387	519	L	Replication, recombination and repair	INFORMATION STORAGE AND PROCESSING
1758226	2	Ensifer adhaerens T4	101186375	EADH_v2_pb1020	CDS	automatic/finished		transposase		no						no		45027	-2	786936	787238	303	L	Replication, recombination and repair	INFORMATION STORAGE AND PROCESSING
1758226	2	Ensifer adhaerens T4	101186743	EADH_v2_pa0356	CDS	automatic/finished		transposase		no						no		45027	3	353361	353663	303	L	Replication, recombination and repair	INFORMATION STORAGE AND PROCESSING
1758226	2	Ensifer adhaerens T4	101186837	EADH_v2_pa0450	CDS	automatic/finished		transposase		no						no		45027	1	444496	444798	303	L	Replication, recombination and repair	INFORMATION STORAGE AND PROCESSING
1758226	2	Ensifer adhaerens T4	101192159	EADH_v2_a2767	CDS	automatic/finished		transposase		no						no		45027	-3	2654945	2655391	447	L	Replication, recombination and repair	INFORMATION STORAGE AND PROCESSING
1758226	2	Ensifer sp. T173	97480821	J3R84_28800	CDS	automatic/finished		IS5 family transposase		no						COMMON		44813	-2	83789	84211	423	L	Replication, recombination and repair	INFORMATION STORAGE AND PROCESSING
1763924	2	Ensifer adhaerens T4	101184948	EADH_v2_pd0152	CDS	automatic/finished		protein of unknown function		no	u : unknown	1 : Unknown				no	5 : Unknown function	45027	2	183449	183823	375	S	Function unknown	POORLY CHARACTERIZED
1763924	2	Ensifer sp. T173	97480635	J3R84_37970	CDS	automatic/finished		hypothetical protein		no						COMMON		44813	1	120409	120783	375	S	Function unknown	POORLY CHARACTERIZED
1768328	2	Ensifer adhaerens T4	101185813	EADH_v2_pb0458	CDS	automatic/finished		HD domain-containing protein		no						no		45027	-1	369130	369777	648	S	Function unknown	POORLY CHARACTERIZED
1768328	2	Ensifer sp. T173	97482295	J3R84_32140	CDS	automatic/finished		hypothetical protein		no						COMMON		44813	3	532476	533123	648	S	Function unknown	POORLY CHARACTERIZED
1771412	2	Ensifer adhaerens T4	101185551	EADH_v2_pb0196	CDS	automatic/finished		protein of unknown function		no	u : unknown	1 : Unknown				no	5 : Unknown function	45027	2	133904	133981	78
1771412	2	Ensifer sp. T173	97481155	J3R84AM_0926	CDS	automatic/finished		protein of unknown function		no	u : unknown	1 : Unknown				UNIQUE_AMIGA	5 : Unknown function	44813	-2	756446	756523	78
1778582	2	Ensifer adhaerens T4	101185888	EADH_v2_pb0533	CDS	automatic/finished		SAM-dependent methyltransferase		no						no		45027	3	430383	430604	222
1778582	2	Ensifer sp. T173	97482161	J3R84_31810	CDS	automatic/finished		hypothetical protein		no						COMMON		44813	-2	470165	470386	222
1779397	2	Ensifer adhaerens T4	101186337	EADH_v2_pb0982	CDS	automatic/finished		Lipoprotein		no						no		45027	2	764543	764770	228	S	Function unknown	POORLY CHARACTERIZED
1779397	2	Ensifer sp. T173	97481023	J3R84AM_0227	CDS	automatic/finished		conserved protein of unknown function		no	u : unknown	1 : Unknown				UNIQUE_AMIGA	4 : Unknown function but conserved in other organisms	44813	-3	169174	169401	228	S	Function unknown	POORLY CHARACTERIZED
1780069	2	Ensifer adhaerens T4	101184820	EADH_v2_pd0024	CDS	automatic/finished		conserved protein of unknown function		no	u : unknown	1 : Unknown				no	4 : Unknown function but conserved in other organisms	45027	-3	18684	19163	480	S	Function unknown	POORLY CHARACTERIZED
1780069	2	Ensifer sp. T173	97480723	J3R84_38135	CDS	automatic/finished		hypothetical protein		no						COMMON		44813	-2	152310	152789	480	S	Function unknown	POORLY CHARACTERIZED
1780194	2	Ensifer adhaerens T4	101188681	EADH_v2_b1223	CDS	automatic/finished		capsular polysaccharide transport system permease protein		no						no		45027	3	1188279	1189100	822	V	Defense mechanisms	CELLULAR PROCESSES AND SIGNALING
1780194	2	Ensifer sp. T173	97483923	J3R84_23590	CDS	automatic/finished		ABC transporter permease		no						COMMON		44813	-2	873401	874144	744	V	Defense mechanisms	CELLULAR PROCESSES AND SIGNALING
1780678	2	Ensifer adhaerens T4	101190817	EADH_v2_a1425	CDS	automatic/finished		6-aminohexanoate hydrolase		no						no		45027	3	1415331	1416686	1356	V	Defense mechanisms	CELLULAR PROCESSES AND SIGNALING
1780678	2	Ensifer sp. T173	97487366	J3R84_11200	CDS	automatic/finished		beta-lactamase family protein		no						COMMON		44813	-3	2298468	2299823	1356	V	Defense mechanisms	CELLULAR PROCESSES AND SIGNALING
1785894	2	Ensifer adhaerens T4	101185984	EADH_v2_pb0629	CDS	automatic/finished		protein of unknown function		no	u : unknown	1 : Unknown				no	5 : Unknown function	45027	1	495967	496146	180
1785894	2	Ensifer sp. T173	97481083	J3R84AM_0527	CDS	automatic/finished		protein of unknown function		no	u : unknown	1 : Unknown				UNIQUE_AMIGA	5 : Unknown function	44813	-3	401440	401718	279
1786953	2	Ensifer adhaerens T4	101187084	EADH_v2_pa0697	CDS	automatic/finished	iorA	Isoquinoline 1-oxidoreductase subunit alpha	1.3.99.16	no						no		45027	3	683706	684170	465	C	Energy production and conversion	METABOLISM
1786953	2	Ensifer sp. T173	97482406	J3R84_35830	CDS	automatic/finished		(2Fe-2S)-binding protein		no						COMMON		44813	1	575368	575826	459	C	Energy production and conversion	METABOLISM
1787091	2	Ensifer adhaerens T4	101185956	EADH_v2_pb0601	CDS	automatic/finished	aapJ	General L-amino acid-binding periplasmic protein AapJ		no						no		45027	-2	475191	476216	1026	E	Amino acid transport and metabolism	METABOLISM
1787091	2	Ensifer sp. T173	97482063	J3R84_31565	CDS	automatic/finished		amino acid ABC transporter substrate-binding protein		no						COMMON		44813	2	421931	422956	1026	E	Amino acid transport and metabolism	METABOLISM
1794018	2	Ensifer adhaerens T4	101188184	EADH_v2_b0726	CDS	automatic/finished	exoI	Succinoglycan biosynthesis protein ExoI		no						no		45027	-1	753356	753856	501	L	Replication, recombination and repair	INFORMATION STORAGE AND PROCESSING
1794018	2	Ensifer sp. T173	97484364	J3R84_25805	CDS	automatic/finished		thermonuclease family protein		no						COMMON		44813	2	1321880	1322380	501	L	Replication, recombination and repair	INFORMATION STORAGE AND PROCESSING
1796038	2	Ensifer adhaerens T4	101185274	EADH_v2_pc0308	CDS	automatic/finished		transposase		no						no		45027	-1	234467	234988	522	L	Replication, recombination and repair	INFORMATION STORAGE AND PROCESSING
1796038	2	Ensifer sp. T173	97480959	J3R84_29110	fCDS	automatic/finished		IS110 family transposase		pseudo						COMMON		44813	-1	149919	150476	558	L	Replication, recombination and repair	INFORMATION STORAGE AND PROCESSING
1798249	2	Ensifer adhaerens T4	101188228	EADH_v2_b0770	CDS	automatic/finished		DUF429 domain-containing protein		no						no		45027	1	780691	781485	795	S	Function unknown	POORLY CHARACTERIZED
1798249	2	Ensifer sp. T173	97484334	J3R84_25655	CDS	automatic/finished		DUF429 domain-containing protein		no						COMMON		44813	-1	1297377	1298171	795	S	Function unknown	POORLY CHARACTERIZED
1807939	2	Ensifer adhaerens T4	101186073	EADH_v2_pb0718	CDS	automatic/finished		conserved protein of unknown function		no	u : unknown	1 : Unknown				no	4 : Unknown function but conserved in other organisms	45027	3	568170	568373	204
1807939	2	Ensifer sp. T173	97481863	J3R84_31070	CDS	automatic/finished		hypothetical protein		no						COMMON		44813	-3	331627	331830	204
1812015	2	Ensifer adhaerens T4	101190728	EADH_v2_a1336	CDS	automatic/finished		protein of unknown function		no	u : unknown	1 : Unknown				no	5 : Unknown function	45027	3	1317057	1317242	186
1812015	2	Ensifer sp. T173	97485041	J3R84AM_2424	CDS	automatic/finished		protein of unknown function		no	u : unknown	1 : Unknown				UNIQUE_AMIGA	5 : Unknown function	44813	-3	2397918	2398103	186
1816030	2	Ensifer adhaerens T4	101186056	EADH_v2_pb0701	CDS	automatic/finished		DUF1850 domain-containing protein		no						no		45027	3	560172	560531	360
1816030	2	Ensifer sp. T173	97481885	J3R84_31125	CDS	automatic/finished		hypothetical protein		no						COMMON		44813	-1	337053	337466	414
1819232	2	Ensifer adhaerens T4	101186284	EADH_v2_pb0929	CDS	automatic/finished		protein of unknown function		no	u : unknown	1 : Unknown				no	5 : Unknown function	45027	-2	738462	738710	249	S	Function unknown	POORLY CHARACTERIZED
1819232	2	Ensifer sp. T173	97481606	J3R84_30425	CDS	automatic/finished		DUF1515 domain-containing protein		no						COMMON		44813	1	198376	198624	249	S	Function unknown	POORLY CHARACTERIZED
1820736	2	Ensifer adhaerens T4	101185433	EADH_v2_pb0078	CDS	automatic/finished		HTH-type transcriptional regulator / antitoxin HipB		no						no		45027	-2	46800	47102	303	K	Transcription	INFORMATION STORAGE AND PROCESSING
1820736	2	Ensifer sp. T173	97481303	J3R84_29710	CDS	automatic/finished		helix-turn-helix domain-containing protein		no						COMMON		44813	3	63726	64028	303	K	Transcription	INFORMATION STORAGE AND PROCESSING
1828162	2	Ensifer adhaerens T4	101188552	EADH_v2_b1094	CDS	automatic/finished		lysozyme	3.2.1.17	no						no		45027	-2	1095508	1095948	441
1828162	2	Ensifer sp. T173	97483046	J3R84AM_1024	CDS	automatic/finished		lysozyme	3.2.1.17	no						UNIQUE_AMIGA		44813	3	982614	983054	441
1828604	2	Ensifer adhaerens T4	101185714	EADH_v2_pb0359	CDS	automatic/finished		NAD(P)H dehydrogenase (quinone)	1.6.5.2	no						no		45027	3	279810	280700	891	G	Carbohydrate transport and metabolism	METABOLISM
1828604	2	Ensifer sp. T173	97482463	J3R84_32560	CDS	automatic/finished		NmrA family NAD(P)-binding protein		no						COMMON		44813	-2	629654	630544	891	G	Carbohydrate transport and metabolism	METABOLISM
1829754	2	Ensifer adhaerens T4	101188198	EADH_v2_b0740	CDS	automatic/finished		LysR family transcriptional regulator		no						no		45027	2	763130	764047	918	K	Transcription	INFORMATION STORAGE AND PROCESSING
1829754	2	Ensifer sp. T173	97484353	J3R84_25750	CDS	automatic/finished		LysR family transcriptional regulator		no						COMMON		44813	-1	1311687	1312604	918	K	Transcription	INFORMATION STORAGE AND PROCESSING
1831847	2	Ensifer adhaerens T4	101191158	EADH_v2_a1766	CDS	automatic/finished		protein of unknown function		no	u : unknown	1 : Unknown				no	5 : Unknown function	45027	-3	1720751	1721011	261	S	Function unknown	POORLY CHARACTERIZED
1831847	2	Ensifer sp. T173	97487027	J3R84_09510	CDS	automatic/finished		hypothetical protein		pseudo						COMMON		44813	3	1937643	1937957	315	S	Function unknown	POORLY CHARACTERIZED
1831980	2	Ensifer adhaerens T4	101185576	EADH_v2_pb0221	CDS	automatic/finished		protein of unknown function		no	u : unknown	1 : Unknown				no	5 : Unknown function	45027	-3	151397	151627	231
1831980	2	Ensifer sp. T173	97481145	J3R84AM_0900	CDS	automatic/finished		protein of unknown function		no	u : unknown	1 : Unknown				UNIQUE_AMIGA	5 : Unknown function	44813	1	738799	739029	231
1845888	2	Ensifer adhaerens T4	101185967	EADH_v2_pb0612	CDS	automatic/finished		protein of unknown function		no	u : unknown	1 : Unknown				no	5 : Unknown function	45027	-1	486268	486762	495	S	Function unknown	POORLY CHARACTERIZED
1845888	2	Ensifer sp. T173	97481087	J3R84AM_0539	CDS	automatic/finished		protein of unknown function		no	u : unknown	1 : Unknown				UNIQUE_AMIGA	5 : Unknown function	44813	3	409986	410372	387	S	Function unknown	POORLY CHARACTERIZED
1846298	2	Ensifer adhaerens T4	101189077	EADH_v2_b1619	CDS	automatic/finished		Guanylate cyclase domain-containing protein		no						no		45027	2	1591505	1591861	357
1846298	2	Ensifer sp. T173	97482975	J3R84AM_0454	CDS	automatic/finished		protein of unknown function		no	u : unknown	1 : Unknown				UNIQUE_AMIGA	5 : Unknown function	44813	-2	446129	446377	249
1850232	2	Ensifer adhaerens T4	101185416	EADH_v2_pb0061	CDS	automatic/finished		Aldo/keto reductase		no						no		45027	1	35788	36831	1044	C	Energy production and conversion	METABOLISM
1850232	2	Ensifer sp. T173	97481332	J3R84_29760	CDS	automatic/finished		aldo/keto reductase		no						COMMON		44813	-1	74025	75062	1038	C	Energy production and conversion	METABOLISM
1851786	2	Ensifer adhaerens T4	101186226	EADH_v2_pb0871	CDS	automatic/finished		Endoribonuclease L-PSP/chorismate mutase-like domain-containing protein		no						no		45027	-3	695921	696394	474	J	Translation, ribosomal structure and biogenesis	INFORMATION STORAGE AND PROCESSING
1851786	2	Ensifer sp. T173	97481682	J3R84_30615	CDS	automatic/finished		RidA family protein		no						COMMON		44813	3	236838	237299	462	J	Translation, ribosomal structure and biogenesis	INFORMATION STORAGE AND PROCESSING
1852933	2	Ensifer adhaerens T4	101185554	EADH_v2_pb0199	CDS	automatic/finished		protein of unknown function		no	u : unknown	1 : Unknown				no	5 : Unknown function	45027	3	134964	135182	219
1852933	2	Ensifer sp. T173	97481153	J3R84AM_0922	CDS	automatic/finished		protein of unknown function		no	u : unknown	1 : Unknown				UNIQUE_AMIGA	5 : Unknown function	44813	-3	755245	755463	219
1856082	2	Ensifer adhaerens T4	101185454	EADH_v2_pb0099	CDS	automatic/finished		protein of unknown function		no	u : unknown	1 : Unknown				no	5 : Unknown function	45027	2	57875	58177	303
1856082	2	Ensifer sp. T173	97481259	J3R84_29635	CDS	automatic/finished		LuxR family transcriptional regulator		no						COMMON		44813	-1	50022	50252	231
1857243	2	Ensifer adhaerens T4	101184940	EADH_v2_pd0144	CDS	automatic/finished		AraC family transcriptional regulator		no						no		45027	1	175228	176196	969	K	Transcription	INFORMATION STORAGE AND PROCESSING
1857243	2	Ensifer sp. T173	97480614	J3R84_37930	CDS	automatic/finished		AraC family transcriptional regulator		no						COMMON		44813	3	112188	113156	969	K	Transcription	INFORMATION STORAGE AND PROCESSING
1857907	2	Ensifer adhaerens T4	101188874	EADH_v2_b1416	CDS	automatic/finished		protein of unknown function		no	u : unknown	1 : Unknown				no	5 : Unknown function	45027	-3	1369158	1369406	249
1857907	2	Ensifer sp. T173	97483737	J3R84_22655	CDS	automatic/finished		hypothetical protein		no						COMMON		44813	3	681954	682202	249
1861623	2	Ensifer adhaerens T4	101190512	EADH_v2_a1120	CDS	automatic/finished		protein of unknown function		no	u : unknown	1 : Unknown				no	5 : Unknown function	45027	-1	1134187	1134354	168
1861623	2	Ensifer sp. T173	97485048	J3R84AM_2573	CDS	automatic/finished		protein of unknown function		no	u : unknown	1 : Unknown				UNIQUE_AMIGA	5 : Unknown function	44813	2	2534795	2534962	168
1866887	2	Ensifer adhaerens T4	101188225	EADH_v2_b0767	CDS	automatic/finished		acetylxylan esterase	3.1.1.72	no						no		45027	-3	778968	779366	399	Q	Secondary metabolites biosynthesis, transport and catabolism	METABOLISM
1866887	2	Ensifer sp. T173	97484337	J3R84_25670	CDS	automatic/finished		PHB depolymerase family esterase		no						COMMON		44813	1	1299496	1299894	399	Q	Secondary metabolites biosynthesis, transport and catabolism	METABOLISM
1872498	2	Ensifer adhaerens T4	101188197	EADH_v2_b0739	CDS	automatic/finished	nbzA	Nitrobenzene nitroreductase	1.7.1.16	no						no		45027	2	762302	763015	714	C	Energy production and conversion	METABOLISM
1872498	2	Ensifer sp. T173	97484354	J3R84_25755	CDS	automatic/finished		nitroreductase		no						COMMON		44813	-1	1312719	1313432	714	C	Energy production and conversion	METABOLISM
1873578	2	Ensifer adhaerens T4	101186499	EADH_v2_pa0112	CDS	automatic/finished		Glycosyl transferase		no						no		45027	3	102708	103613	906	S	Function unknown	POORLY CHARACTERIZED
1873578	2	Ensifer sp. T173	97482900	J3R84_37395	CDS	automatic/finished		glycosyl transferase		no						COMMON		44813	1	925549	926454	906	S	Function unknown	POORLY CHARACTERIZED
1876273	2	Ensifer adhaerens T4	101185885	EADH_v2_pb0530	CDS	automatic/finished		conserved membrane protein of unknown function		no	u : unknown	1 : Unknown				no	4 : Unknown function but conserved in other organisms	45027	-1	426907	427662	756	S	Function unknown	POORLY CHARACTERIZED
1876273	2	Ensifer sp. T173	97482167	J3R84_31825	CDS	automatic/finished		hypothetical protein		no						COMMON		44813	2	473108	474037	930	S	Function unknown	POORLY CHARACTERIZED
1881735	2	Ensifer adhaerens T4	101186371	EADH_v2_pb1016	CDS	automatic/finished		DUF3618 domain-containing protein		no						no		45027	-2	783228	784208	981	S	Function unknown	POORLY CHARACTERIZED
1881735	2	Ensifer sp. T173	97481464	J3R84_30070	CDS	automatic/finished		DUF3618 domain-containing protein		no						COMMON		44813	2	136079	137059	981	S	Function unknown	POORLY CHARACTERIZED
1891731	2	Ensifer adhaerens T4	101185388	EADH_v2_pb0033	CDS	automatic/finished	ecfG	ECF RNA polymerase sigma factor EcfG		no						no		45027	-1	20353	20868	516	K	Transcription	INFORMATION STORAGE AND PROCESSING
1891731	2	Ensifer sp. T173	97481395	J3R84_29900	CDS	automatic/finished		sigma-70 family RNA polymerase sigma factor		no						COMMON		44813	3	97785	98300	516	K	Transcription	INFORMATION STORAGE AND PROCESSING
1894062	2	Ensifer adhaerens T4	101185496	EADH_v2_pb0141	CDS	automatic/finished		protein of unknown function		no	u : unknown	1 : Unknown				no	5 : Unknown function	45027	3	88140	88547	408	S	Function unknown	POORLY CHARACTERIZED
1894062	2	Ensifer sp. T173	97481175	J3R84_29465	CDS	automatic/finished		alpha-hydroxy-acid oxidizing protein		no						COMMON		44813	-2	19643	20050	408	S	Function unknown	POORLY CHARACTERIZED
1911551	2	Ensifer adhaerens T4	101185703	EADH_v2_pb0348	CDS	automatic/finished		conserved protein of unknown function		no	u : unknown	1 : Unknown				no	4 : Unknown function but conserved in other organisms	45027	2	269927	270577	651
1911551	2	Ensifer sp. T173	97482484	J3R84_32610	CDS	automatic/finished		hypothetical protein		no						COMMON		44813	-1	639777	640637	861
1921100	2	Ensifer adhaerens T4	101185567	EADH_v2_pb0212	CDS	automatic/finished		protein of unknown function		no	u : unknown	1 : Unknown				no	5 : Unknown function	45027	2	147068	147313	246
1921100	2	Ensifer sp. T173	97481150	J3R84AM_0909	CDS	automatic/finished		protein of unknown function		no	u : unknown	1 : Unknown				UNIQUE_AMIGA	5 : Unknown function	44813	-2	743114	743332	219
1922353	2	Ensifer adhaerens T4	101188229	EADH_v2_b0771	CDS	automatic/finished		protein of unknown function		no	u : unknown	1 : Unknown				no	5 : Unknown function	45027	-3	781650	781835	186
1922353	2	Ensifer sp. T173	97483076	J3R84AM_1340	CDS	automatic/finished		protein of unknown function		no	u : unknown	1 : Unknown				UNIQUE_AMIGA	5 : Unknown function	44813	1	1297027	1297212	186
1933498	2	Ensifer adhaerens T4	101188539	EADH_v2_b1081	CDS	automatic/finished		glutamate-1-semialdehyde 2,1-aminomutase	5.4.3.8	no						no		45027	-1	1086794	1088077	1284	H	Coenzyme transport and metabolism	METABOLISM
1933498	2	Ensifer sp. T173	97484052	J3R84_24240	CDS	automatic/finished		aspartate aminotransferase family protein		no						COMMON		44813	3	990438	991796	1359	H	Coenzyme transport and metabolism	METABOLISM
1939782	2	Ensifer adhaerens T4	101186344	EADH_v2_pb0989	CDS	automatic/finished		protein of unknown function		no	u : unknown	1 : Unknown				no	5 : Unknown function	45027	-3	766994	767293	300
1939782	2	Ensifer sp. T173	97481315	J3R84AM_0762	CDS	automatic/finished		protein of unknown function		no	u : unknown	1 : Unknown				UNIQUE_AMIGA	5 : Unknown function	44813	2	771599	771862	264
1939782	2	Ensifer sp. T173	97481526	J3R84_30225	CDS	automatic/finished		hypothetical protein		no						COMMON		44813	3	165591	165797	207
1953769	2	Ensifer adhaerens T4	101186509	EADH_v2_pa0122	CDS	automatic/finished		protein of unknown function		no	u : unknown	1 : Unknown				no	5 : Unknown function	45027	-3	114338	114556	219	L	Replication, recombination and repair	INFORMATION STORAGE AND PROCESSING
1953769	2	Ensifer sp. T173	97481366	J3R84AM_0938	CDS	automatic/finished		protein of unknown function		no	u : unknown	1 : Unknown				UNIQUE_AMIGA	5 : Unknown function	44813	-2	937179	937397	219	L	Replication, recombination and repair	INFORMATION STORAGE AND PROCESSING
1955222	2	Ensifer adhaerens T4	101186286	EADH_v2_pb0931	CDS	automatic/finished	blh	Beta-lactamase hydrolase-like protein	3.-.-.-	no						no		45027	-3	739184	740482	1299	P	Inorganic ion transport and metabolism	METABOLISM
1955222	2	Ensifer sp. T173	97481602	J3R84_30415	CDS	automatic/finished		TIGR01244 family phosphatase		no						COMMON		44813	2	196604	197902	1299	P	Inorganic ion transport and metabolism	METABOLISM
1961116	2	Ensifer adhaerens T4	101188221	EADH_v2_b0763	CDS	automatic/finished		DUF892 domain-containing protein YciF (fragment)		no						no		45027	-2	776737	776970	234	S	Function unknown	POORLY CHARACTERIZED
1961116	2	Ensifer sp. T173	97484885	J3R84_25680	fCDS	automatic/finished		DUF892 family protein		pseudo						COMMON		44813	1	1301884	1302126	243	S	Function unknown	POORLY CHARACTERIZED
1962510	2	Ensifer adhaerens T4	101188207	EADH_v2_b0749	CDS	automatic/finished		protein of unknown function		no	u : unknown	1 : Unknown				no	5 : Unknown function	45027	2	770837	771079	243
1962510	2	Ensifer sp. T173	97484349	J3R84_25730	CDS	automatic/finished		hypothetical protein		no						COMMON		44813	-3	1307785	1308027	243
1968000	2	Ensifer adhaerens T4	101192525	EADH_v2_a3133	CDS	automatic/finished		protein of unknown function		no	u : unknown	1 : Unknown				no	5 : Unknown function	45027	2	3010937	3011380	444	V	Defense mechanisms	CELLULAR PROCESSES AND SIGNALING
1968000	2	Ensifer sp. T173	97485786	J3R84_03310	CDS	automatic/finished		aminoglycoside phosphotransferase family protein		no						COMMON		44813	-1	687791	688234	444	V	Defense mechanisms	CELLULAR PROCESSES AND SIGNALING
1971047	2	Ensifer adhaerens T4	101186297	EADH_v2_pb0942	CDS	automatic/finished	repA	putative replication protein A		no						no	3 : Putative function from multiple computational evidences	45027	2	744713	745909	1197	D	Cell cycle control, cell division, chromosome partitioning	CELLULAR PROCESSES AND SIGNALING
1971047	2	Ensifer sp. T173	97481590	J3R84_30385	CDS	automatic/finished	repA	plasmid partitioning protein RepA		no						COMMON		44813	-3	191236	192432	1197	D	Cell cycle control, cell division, chromosome partitioning	CELLULAR PROCESSES AND SIGNALING
1977436	2	Ensifer adhaerens T4	101186283	EADH_v2_pb0928	CDS	automatic/finished		conserved membrane protein of unknown function		no	u : unknown	1 : Unknown				no	4 : Unknown function but conserved in other organisms	45027	3	737958	738446	489
1977436	2	Ensifer sp. T173	97481608	J3R84_30430	CDS	automatic/finished		hypothetical protein		no						COMMON		44813	-3	198640	199062	423
1981823	2	Ensifer adhaerens T4	101188573	EADH_v2_b1115	CDS	automatic/finished		conserved exported protein of unknown function		no	u : unknown	1 : Unknown				no	4 : Unknown function but conserved in other organisms	45027	3	1104075	1104299	225
1981823	2	Ensifer sp. T173	97483036	J3R84AM_0999	CDS	automatic/finished		conserved exported protein of unknown function		no	u : unknown	1 : Unknown				UNIQUE_AMIGA	4 : Unknown function but conserved in other organisms	44813	-2	971105	971329	225
1988698	2	Ensifer adhaerens T4	101186942	EADH_v2_pa0555	CDS	automatic/finished		DUF4440 domain-containing protein		no						no		45027	-1	536698	537048	351	S	Function unknown	POORLY CHARACTERIZED
1988698	2	Ensifer sp. T173	97482144	J3R84_35175	CDS	automatic/finished		hypothetical protein		no						COMMON		44813	-3	425840	426190	351	S	Function unknown	POORLY CHARACTERIZED
1988944	2	Ensifer adhaerens T4	101188519	EADH_v2_b1061	CDS	automatic/finished		conserved protein of unknown function		no	u : unknown	1 : Unknown				no	4 : Unknown function but conserved in other organisms	45027	-3	1071831	1072235	405
1988944	2	Ensifer sp. T173	97484063	J3R84_24295	CDS	automatic/finished		hypothetical protein		no						COMMON		44813	3	1001397	1001774	378
1990969	2	Ensifer adhaerens T4	101188218	EADH_v2_b0760	CDS	automatic/finished		protein of unknown function		no	u : unknown	1 : Unknown				no	5 : Unknown function	45027	2	775283	775609	327	L	Replication, recombination and repair	INFORMATION STORAGE AND PROCESSING
1990969	2	Ensifer sp. T173	97484342	J3R84_25695	fCDS	automatic/finished		DNA polymerase Y family protein		pseudo						COMMON		44813	-1	1303254	1303532	279	L	Replication, recombination and repair	INFORMATION STORAGE AND PROCESSING
1993597	2	Ensifer adhaerens T4	101185772	EADH_v2_pb0417	CDS	automatic/finished		TetR/AcrR family transcriptional regulator		no						no		45027	2	331493	332158	666	K	Transcription	INFORMATION STORAGE AND PROCESSING
1993597	2	Ensifer sp. T173	97482359	J3R84_32300	CDS	automatic/finished		TetR/AcrR family transcriptional regulator		no						COMMON		44813	-2	569870	570535	666	K	Transcription	INFORMATION STORAGE AND PROCESSING
1993729	2	Ensifer adhaerens T4	101184922	EADH_v2_pd0126	CDS	automatic/finished		conserved protein of unknown function		no	u : unknown	1 : Unknown				no	4 : Unknown function but conserved in other organisms	45027	1	159211	160617	1407	S	Function unknown	POORLY CHARACTERIZED
1993729	2	Ensifer sp. T173	97480592	J3R84_37845	CDS	automatic/finished		hypothetical protein		no						COMMON		44813	1	96169	97575	1407	S	Function unknown	POORLY CHARACTERIZED
2011248	2	Ensifer adhaerens T4	101186074	EADH_v2_pb0719	CDS	automatic/finished		DUF2283 domain-containing protein		no						no		45027	1	568732	568953	222
2011248	2	Ensifer sp. T173	97481861	J3R84_31065	CDS	automatic/finished		hypothetical protein		no						COMMON		44813	-1	331047	331268	222
2012353	2	Ensifer adhaerens T4	101188518	EADH_v2_b1060	CDS	automatic/finished		MarR family transcriptional regulator		no						no		45027	1	1071349	1071765	417	K	Transcription	INFORMATION STORAGE AND PROCESSING
2012353	2	Ensifer sp. T173	97484064	J3R84_24300	CDS	automatic/finished		MarR family transcriptional regulator		no						COMMON		44813	-1	1001877	1002230	354	K	Transcription	INFORMATION STORAGE AND PROCESSING
2020229	2	Ensifer adhaerens T4	101184845	EADH_v2_pd0049	CDS	automatic/finished		malonyl CoA-acyl carrier protein transacylase		no						no		45027	3	92337	93476	1140	I	Lipid transport and metabolism	METABOLISM
2020229	2	Ensifer sp. T173	97480530	J3R84_37535	CDS	automatic/finished	fabD	ACP S-malonyltransferase	2.3.1.39	no						COMMON		44813	2	30137	31276	1140	I	Lipid transport and metabolism	METABOLISM
2021170	2	Ensifer adhaerens T4	101185593	EADH_v2_pb0238	CDS	automatic/finished		Carboxymuconolactone decarboxylase family protein		no						no		45027	-3	163475	163954	480	S	Function unknown	POORLY CHARACTERIZED
2021170	2	Ensifer sp. T173	97482628	J3R84_32970	CDS	automatic/finished		carboxymuconolactone decarboxylase family protein		no						COMMON		44813	3	726471	726950	480	S	Function unknown	POORLY CHARACTERIZED
2023216	2	Ensifer adhaerens T4	101188496	EADH_v2_b1038	CDS	automatic/finished	traD	putative conjugal transfer protein TraD		no						no	3 : Putative function from multiple computational evidences	45027	3	1052838	1053050	213
2023216	2	Ensifer sp. T173	97484084	J3R84_24400	CDS	automatic/finished		conjugal transfer protein TraD		no						COMMON		44813	-1	1020582	1020794	213
2029541	2	Ensifer adhaerens T4	101184928	EADH_v2_pd0132	CDS	automatic/finished		conserved protein of unknown function		no	u : unknown	1 : Unknown				no	4 : Unknown function but conserved in other organisms	45027	1	164476	165015	540	S	Function unknown	POORLY CHARACTERIZED
2029541	2	Ensifer sp. T173	97480599	J3R84_37880	CDS	automatic/finished		hypothetical protein		no						COMMON		44813	1	101434	101973	540	S	Function unknown	POORLY CHARACTERIZED
2031177	2	Ensifer adhaerens T4	101185214	EADH_v2_pc0248	CDS	automatic/finished		protein of unknown function		no	u : unknown	1 : Unknown				no	5 : Unknown function	45027	1	193141	193317	177
2031177	2	Ensifer sp. T173	97480655	J3R84AM_0153	CDS	automatic/finished		protein of unknown function		no	u : unknown	1 : Unknown				UNIQUE_AMIGA	5 : Unknown function	44813	2	110090	110266	177
2033767	2	Ensifer adhaerens T4	101189213	EADH_v2_b1755	CDS	automatic/finished		conserved protein of unknown function		no	u : unknown	1 : Unknown				no	4 : Unknown function but conserved in other organisms	45027	-3	1736736	1736975	240
2033767	2	Ensifer sp. T173	97483406	J3R84_20995	CDS	automatic/finished		hypothetical protein		no						COMMON		44813	3	298905	299144	240
2037315	2	Ensifer adhaerens T4	101186003	EADH_v2_pb0648	CDS	automatic/finished		HTH gntR-type domain-containing protein		no						no		45027	3	509418	510086	669	K	Transcription	INFORMATION STORAGE AND PROCESSING
2037315	2	Ensifer sp. T173	97481983	J3R84_31380	CDS	automatic/finished		GntR family transcriptional regulator		no						COMMON		44813	-3	387496	388164	669	K	Transcription	INFORMATION STORAGE AND PROCESSING
2037362	2	Ensifer adhaerens T4	101185573	EADH_v2_pb0218	CDS	automatic/finished		ATPase		no						no		45027	-3	149915	150379	465	S	Function unknown	POORLY CHARACTERIZED
2037362	2	Ensifer sp. T173	97482656	J3R84_33040	CDS	automatic/finished		SRPBCC domain-containing protein		no						COMMON		44813	1	740047	740511	465	S	Function unknown	POORLY CHARACTERIZED
2044169	2	Ensifer adhaerens T4	101184875	EADH_v2_pd0079	CDS	automatic/finished		OsmC family peroxiredoxin		no						no		45027	3	117564	118013	450	O	Posttranslational modification, protein turnover, chaperones	CELLULAR PROCESSES AND SIGNALING
2044169	2	Ensifer sp. T173	97480554	J3R84_37655	CDS	automatic/finished		OsmC family protein		no						COMMON		44813	1	55369	55818	450	O	Posttranslational modification, protein turnover, chaperones	CELLULAR PROCESSES AND SIGNALING
2051399	2	Ensifer adhaerens T4	101186105	EADH_v2_pb0750	CDS	automatic/finished		type IV secretion system protein VirB9		no						no		45027	1	584866	585648	783	U	Intracellular trafficking, secretion, and vesicular transport	CELLULAR PROCESSES AND SIGNALING
2051399	2	Ensifer sp. T173	97480755	J3R84_28475	CDS	automatic/finished		TrbG/VirB9 family P-type conjugative transfer protein		no						COMMON		44813	-3	26332	27114	783	U	Intracellular trafficking, secretion, and vesicular transport	CELLULAR PROCESSES AND SIGNALING
2051399	2	Ensifer sp. T173	97481820	J3R84_30960	CDS	automatic/finished		TrbG/VirB9 family P-type conjugative transfer protein		no						COMMON		44813	-2	315197	315979	783	U	Intracellular trafficking, secretion, and vesicular transport	CELLULAR PROCESSES AND SIGNALING
2056454	2	Ensifer adhaerens T4	101185687	EADH_v2_pb0332	CDS	automatic/finished		protein of unknown function		no	u : unknown	1 : Unknown				no	5 : Unknown function	45027	3	250449	250754	306
2056454	2	Ensifer sp. T173	97482510	J3R84_32675	CDS	automatic/finished		hypothetical protein		no						COMMON		44813	-1	659589	659894	306
2060629	2	Ensifer adhaerens T4	101186276	EADH_v2_pb0921	CDS	automatic/finished	metB	Cystathionine gamma-synthase	2.5.1.48	no						no		45027	1	733861	734991	1131	E	Amino acid transport and metabolism	METABOLISM
2060629	2	Ensifer sp. T173	97481616	J3R84_30450	CDS	automatic/finished		PLP-dependent aspartate aminotransferase family protein		no						COMMON		44813	-3	202084	203214	1131	E	Amino acid transport and metabolism	METABOLISM
2062613	2	Ensifer adhaerens T4	101186315	EADH_v2_pb0960	CDS	automatic/finished		HTH cro/C1-type domain-containing protein		no						no		45027	-2	754401	754739	339	K	Transcription	INFORMATION STORAGE AND PROCESSING
2062613	2	Ensifer sp. T173	97481568	J3R84_30330	CDS	automatic/finished		helix-turn-helix domain-containing protein		no						COMMON		44813	2	179780	180091	312	K	Transcription	INFORMATION STORAGE AND PROCESSING
2066366	2	Ensifer adhaerens T4	101188689	EADH_v2_b1231	CDS	automatic/finished		conserved protein of unknown function		no	u : unknown	1 : Unknown				no	4 : Unknown function but conserved in other organisms	45027	1	1198249	1198533	285	S	Function unknown	POORLY CHARACTERIZED
2066366	2	Ensifer sp. T173	97483913	J3R84_23540	CDS	automatic/finished		DUF6516 family protein		no						COMMON		44813	-2	863741	864025	285	S	Function unknown	POORLY CHARACTERIZED
2068146	2	Ensifer adhaerens T4	101189323	EADH_v2_b1865	CDS	automatic/finished		protein of unknown function		no	u : unknown	1 : Unknown				no	5 : Unknown function	45027	3	1847802	1848119	318
2068146	2	Ensifer sp. T173	97482949	J3R84AM_0198	CDS	automatic/finished		protein of unknown function		no	u : unknown	1 : Unknown				UNIQUE_AMIGA	5 : Unknown function	44813	-3	186301	186618	318
2075621	2	Ensifer adhaerens T4	101186010	EADH_v2_pb0655	CDS	automatic/finished		protein of unknown function		no	u : unknown	1 : Unknown				no	5 : Unknown function	45027	-3	517103	517303	201
2075621	2	Ensifer sp. T173	97481969	J3R84_31345	CDS	automatic/finished		hypothetical protein		no						COMMON		44813	2	380279	380479	201
2083374	2	Ensifer adhaerens T4	101186830	EADH_v2_pa0443	CDS	automatic/finished		protein of unknown function		no	u : unknown	1 : Unknown				no	5 : Unknown function	45027	2	439232	439357	126
2083374	2	Ensifer sp. T173	97481237	J3R84AM_0316	CDS	automatic/finished		protein of unknown function		no	u : unknown	1 : Unknown				UNIQUE_AMIGA	5 : Unknown function	44813	1	323128	323253	126
2084493	2	Ensifer adhaerens T4	101185862	EADH_v2_pb0507	CDS	automatic/finished		protein of unknown function		no	u : unknown	1 : Unknown				no	5 : Unknown function	45027	-3	411797	412285	489	L	Replication, recombination and repair	INFORMATION STORAGE AND PROCESSING
2084493	2	Ensifer sp. T173	97482201	J3R84_31910	CDS	automatic/finished		ATP-binding protein		no						COMMON		44813	1	488416	488970	555	L	Replication, recombination and repair	INFORMATION STORAGE AND PROCESSING
2084986	2	Ensifer adhaerens T4	101185371	EADH_v2_pb0016	CDS	automatic/finished		diguanylate cyclase	2.7.7.65	no						no		45027	-1	8794	11043	2250	T	Signal transduction mechanisms	CELLULAR PROCESSES AND SIGNALING
2084986	2	Ensifer sp. T173	97481431	J3R84_29990	CDS	automatic/finished		EAL domain-containing protein		no						COMMON		44813	1	116836	119046	2211	T	Signal transduction mechanisms	CELLULAR PROCESSES AND SIGNALING
2086401	2	Ensifer adhaerens T4	101185993	EADH_v2_pb0638	CDS	automatic/finished	glnQ	Glutamine transport ATP-binding protein GlnQ		no						no		45027	-2	501258	502049	792	E	Amino acid transport and metabolism	METABOLISM
2086401	2	Ensifer sp. T173	97482003	J3R84_31430	CDS	automatic/finished		amino acid ABC transporter ATP-binding protein		no						COMMON		44813	1	395539	396330	792	E	Amino acid transport and metabolism	METABOLISM
2087531	2	Ensifer adhaerens T4	101185464	EADH_v2_pb0109	CDS	automatic/finished		protein of unknown function		no	u : unknown	1 : Unknown				no	5 : Unknown function	45027	-3	63071	63355	285
2087531	2	Ensifer sp. T173	97480978	J3R84AM_0056	CDS	automatic/finished		protein of unknown function		no	u : unknown	1 : Unknown				UNIQUE_AMIGA	5 : Unknown function	44813	3	44847	45131	285
2095805	2	Ensifer adhaerens T4	101188217	EADH_v2_b0759	CDS	automatic/finished		protein of unknown function		no	u : unknown	1 : Unknown				no	5 : Unknown function	45027	3	774612	775334	723	L	Replication, recombination and repair	INFORMATION STORAGE AND PROCESSING
2095805	2	Ensifer sp. T173	97484886	J3R84_25695	fCDS	automatic/finished		DNA polymerase Y family protein		pseudo						COMMON		44813	-2	1303529	1304038	510	L	Replication, recombination and repair	INFORMATION STORAGE AND PROCESSING
2102080	2	Ensifer adhaerens T4	101185606	EADH_v2_pb0251	CDS	automatic/finished		conserved protein of unknown function		no	u : unknown	1 : Unknown				no	4 : Unknown function but conserved in other organisms	45027	2	176399	176626	228	S	Function unknown	POORLY CHARACTERIZED
2102080	2	Ensifer sp. T173	97482606	J3R84_32915	CDS	automatic/finished		hypothetical protein		no						COMMON		44813	-1	713799	714026	228	S	Function unknown	POORLY CHARACTERIZED
2114659	2	Ensifer adhaerens T4	101187541	EADH_v2_b0083	CDS	automatic/finished		protein of unknown function		no	u : unknown	1 : Unknown				no	5 : Unknown function	45027	-1	83468	83671	204
2114659	2	Ensifer sp. T173	97482933	J3R84AM_0066	CDS	automatic/finished		protein of unknown function		no	u : unknown	1 : Unknown				UNIQUE_AMIGA	5 : Unknown function	44813	1	59911	60114	204
2121944	2	Ensifer adhaerens T4	101185383	EADH_v2_pb0028	CDS	automatic/finished		conserved protein of unknown function		no	u : unknown	1 : Unknown				no	4 : Unknown function but conserved in other organisms	45027	-3	18203	18493	291
2121944	2	Ensifer sp. T173	97481411	J3R84_29940	CDS	automatic/finished		hypothetical protein		no						COMMON		44813	2	105356	105646	291
2125692	2	Ensifer adhaerens T4	101192331	EADH_v2_a2939	CDS	automatic/finished		protein of unknown function		no	u : unknown	1 : Unknown				no	5 : Unknown function	45027	-3	2826614	2826841	228
2125692	2	Ensifer sp. T173	97484929	J3R84AM_0862	CDS	automatic/finished		protein of unknown function		no	u : unknown	1 : Unknown				UNIQUE_AMIGA	5 : Unknown function	44813	3	873789	874016	228
2129649	2	Ensifer adhaerens T4	101184819	EADH_v2_pd0023	CDS	automatic/finished		conserved protein of unknown function		no	u : unknown	1 : Unknown				no	4 : Unknown function but conserved in other organisms	45027	1	17455	18204	750	S	Function unknown	POORLY CHARACTERIZED
2129649	2	Ensifer sp. T173	97480719	J3R84_38125	CDS	automatic/finished		DCL family protein		no						COMMON		44813	1	151081	151830	750	S	Function unknown	POORLY CHARACTERIZED
2132382	2	Ensifer adhaerens T4	101186298	EADH_v2_pb0943	CDS	automatic/finished	repB	putative replication protein B		no						no	3 : Putative function from multiple computational evidences	45027	2	745913	746935	1023	K	Transcription	INFORMATION STORAGE AND PROCESSING
2132382	2	Ensifer sp. T173	97481588	J3R84_30380	CDS	automatic/finished	repB	plasmid partitioning protein RepB		no						COMMON		44813	-3	190210	191232	1023	K	Transcription	INFORMATION STORAGE AND PROCESSING
2135690	2	Ensifer adhaerens T4	101189737	EADH_v2_a0345	CDS	automatic/finished		Phage portal protein		no						no		45027	3	358932	360986	2055	S	Function unknown	POORLY CHARACTERIZED
2135690	2	Ensifer sp. T173	97487731	J3R84_13025	CDS	automatic/finished		phage portal protein		no						COMMON		44813	-2	2670166	2672223	2058	S	Function unknown	POORLY CHARACTERIZED
2161900	2	Ensifer adhaerens T4	101188541	EADH_v2_b1083	CDS	automatic/finished		protein of unknown function		no	u : unknown	1 : Unknown				no	5 : Unknown function	45027	1	1088971	1089225	255
2161900	2	Ensifer sp. T173	97483049	J3R84AM_1034	CDS	automatic/finished		protein of unknown function		no	u : unknown	1 : Unknown				UNIQUE_AMIGA	5 : Unknown function	44813	-3	989365	989619	255
2163214	2	Ensifer adhaerens T4	101184941	EADH_v2_pd0145	CDS	automatic/finished	oxyR	Hydrogen peroxide-inducible genes activator		no						no		45027	-2	176389	177303	915	K	Transcription	INFORMATION STORAGE AND PROCESSING
2163214	2	Ensifer sp. T173	97480616	J3R84_37935	CDS	automatic/finished		LysR family transcriptional regulator		no						COMMON		44813	-2	113349	114263	915	K	Transcription	INFORMATION STORAGE AND PROCESSING
2166330	2	Ensifer adhaerens T4	101186035	EADH_v2_pb0680	CDS	automatic/finished		protein of unknown function		no	u : unknown	1 : Unknown				no	5 : Unknown function	45027	2	540617	540769	153	S	Function unknown	POORLY CHARACTERIZED
2166330	2	Ensifer sp. T173	97481925	J3R84_31225	CDS	automatic/finished		DUF3088 domain-containing protein		no						COMMON		44813	-3	356815	356967	153	S	Function unknown	POORLY CHARACTERIZED
2175037	2	Ensifer adhaerens T4	101188513	EADH_v2_b1055	CDS	automatic/finished		type IV secretion system protein VirB5		no						no		45027	-2	1066408	1067100	693	U	Intracellular trafficking, secretion, and vesicular transport	CELLULAR PROCESSES AND SIGNALING
2175037	2	Ensifer sp. T173	97484069	J3R84_24325	CDS	automatic/finished	virB5	P-type DNA transfer protein VirB5		no						COMMON		44813	3	1006533	1007225	693	U	Intracellular trafficking, secretion, and vesicular transport	CELLULAR PROCESSES AND SIGNALING
2196518	2	Ensifer adhaerens T4	101185575	EADH_v2_pb0220	CDS	automatic/finished		glutathione S-transferase	2.5.1.18	no						no		45027	-2	150720	151403	684	O	Posttranslational modification, protein turnover, chaperones	CELLULAR PROCESSES AND SIGNALING
2196518	2	Ensifer sp. T173	97482652	J3R84_33030	CDS	automatic/finished		glutathione S-transferase family protein		no						COMMON		44813	3	739023	739706	684	O	Posttranslational modification, protein turnover, chaperones	CELLULAR PROCESSES AND SIGNALING
2203203	2	Ensifer adhaerens T4	101188495	EADH_v2_b1037	CDS	automatic/finished		Pilus assembly protein		no						no		45027	2	1052564	1052764	201	S	Function unknown	POORLY CHARACTERIZED
2203203	2	Ensifer sp. T173	97484085	J3R84_24405	CDS	automatic/finished		TraC family protein		no						COMMON		44813	-3	1020844	1021068	225	S	Function unknown	POORLY CHARACTERIZED
2232965	2	Ensifer adhaerens T4	101185992	EADH_v2_pb0637	CDS	automatic/finished		Glyoxalase		no						no		45027	-2	500703	501140	438	S	Function unknown	POORLY CHARACTERIZED
2232965	2	Ensifer sp. T173	97482005	J3R84_31435	CDS	automatic/finished		VOC family protein		no						COMMON		44813	1	396448	396885	438	S	Function unknown	POORLY CHARACTERIZED
2234267	2	Ensifer adhaerens T4	101184837	EADH_v2_pd0041	CDS	automatic/finished		protein of unknown function		no	u : unknown	1 : Unknown				no	5 : Unknown function	45027	-1	86546	86776	231
2234267	2	Ensifer sp. T173	97480502	J3R84AM_0005	CDS	automatic/finished		protein of unknown function		no	u : unknown	1 : Unknown				UNIQUE_AMIGA	5 : Unknown function	44813	-3	24344	24574	231
2238189	2	Ensifer adhaerens T4	101190887	EADH_v2_a1495	CDS	automatic/finished		protein of unknown function		no	u : unknown	1 : Unknown				no	5 : Unknown function	45027	3	1493286	1493381	96
2238189	2	Ensifer sp. T173	97485030	J3R84AM_2265	CDS	automatic/finished		protein of unknown function		no	u : unknown	1 : Unknown				UNIQUE_AMIGA	5 : Unknown function	44813	-2	2221792	2221887	96
2245406	2	Ensifer adhaerens T4	101184844	EADH_v2_pd0048	CDS	automatic/finished	pksF	Polyketide biosynthesis malonyl-ACP decarboxylase PksF	4.1.1.87	no						no		45027	2	91061	92308	1248	I	Lipid transport and metabolism	METABOLISM
2245406	2	Ensifer sp. T173	97480529	J3R84_37530	CDS	automatic/finished		hypothetical protein		no						COMMON		44813	1	28861	30108	1248	I	Lipid transport and metabolism	METABOLISM
2246488	2	Ensifer adhaerens T4	101185914	EADH_v2_pb0559	CDS	automatic/finished		TRAP transporter small permease protein		no						no		45027	-2	445476	445994	519	G	Carbohydrate transport and metabolism	METABOLISM
2246488	2	Ensifer sp. T173	97482123	J3R84_31715	CDS	automatic/finished		TRAP transporter small permease subunit		no						COMMON		44813	1	454786	455304	519	G	Carbohydrate transport and metabolism	METABOLISM
2251681	2	Ensifer adhaerens T4	101186687	EADH_v2_pa0300	CDS	automatic/finished		protein of unknown function		no	u : unknown	1 : Unknown				no	5 : Unknown function	45027	-2	297723	298571	849	G	Carbohydrate transport and metabolism	METABOLISM
2251681	2	Ensifer sp. T173	97481691	J3R84_34060	CDS	automatic/finished		histidine phosphatase family protein		no						COMMON		44813	-3	180605	181198	594	G	Carbohydrate transport and metabolism	METABOLISM
2255917	2	Ensifer adhaerens T4	101188562	EADH_v2_b1104	CDS	automatic/finished		protein of unknown function		no	u : unknown	1 : Unknown				no	5 : Unknown function	45027	-2	1098952	1099152	201
2255917	2	Ensifer sp. T173	97484037	J3R84_24165	CDS	automatic/finished		hypothetical protein		no						COMMON		44813	2	979316	979519	204
2258559	2	Ensifer adhaerens T4	101185829	EADH_v2_pb0474	CDS	automatic/finished		protein of unknown function		no	u : unknown	1 : Unknown				no	5 : Unknown function	45027	1	382267	382527	261	S	Function unknown	POORLY CHARACTERIZED
2258559	2	Ensifer sp. T173	97482263	J3R84_32065	CDS	automatic/finished		DUF2442 domain-containing protein		no						COMMON		44813	-3	518563	518958	396	S	Function unknown	POORLY CHARACTERIZED
2263490	2	Ensifer adhaerens T4	101185385	EADH_v2_pb0030	CDS	automatic/finished		conserved protein of unknown function		no	u : unknown	1 : Unknown				no	4 : Unknown function but conserved in other organisms	45027	2	19256	19459	204
2263490	2	Ensifer sp. T173	97481407	J3R84_29930	CDS	automatic/finished		hypothetical protein		no						COMMON		44813	-3	104500	104703	204
2270590	2	Ensifer adhaerens T4	101185816	EADH_v2_pb0461	CDS	automatic/finished		Response regulator		no						no		45027	-1	371269	371634	366	T	Signal transduction mechanisms	CELLULAR PROCESSES AND SIGNALING
2270590	2	Ensifer sp. T173	97482291	J3R84_32130	CDS	automatic/finished		response regulator		no						COMMON		44813	2	530618	530983	366	T	Signal transduction mechanisms	CELLULAR PROCESSES AND SIGNALING
2274039	2	Ensifer adhaerens T4	101184851	EADH_v2_pd0055	CDS	automatic/finished	bkdA	2-oxoisovalerate dehydrogenase subunit alpha	1.2.4.4	no						no		45027	-1	99113	100348	1236	C	Energy production and conversion	METABOLISM
2274039	2	Ensifer sp. T173	97480536	J3R84_37565	CDS	automatic/finished		thiamine pyrophosphate-dependent dehydrogenase E1 component subunit alpha		no						COMMON		44813	-1	36913	38148	1236	C	Energy production and conversion	METABOLISM
2297866	2	Ensifer adhaerens T4	101185469	EADH_v2_pb0114	CDS	automatic/finished		conserved membrane protein of unknown function		no	u : unknown	1 : Unknown				no	4 : Unknown function but conserved in other organisms	45027	-1	65896	66273	378	S	Function unknown	POORLY CHARACTERIZED
2297866	2	Ensifer sp. T173	97481228	J3R84_29580	CDS	automatic/finished		hypothetical protein		no						COMMON		44813	1	41929	42306	378	S	Function unknown	POORLY CHARACTERIZED
2302448	2	Ensifer adhaerens T4	101185609	EADH_v2_pb0254	CDS	automatic/finished		Two-component response regulator, FixJ family, consists of REC and HTH domains		no						no		45027	-3	177923	178954	1032	T	Signal transduction mechanisms	CELLULAR PROCESSES AND SIGNALING
2302448	2	Ensifer sp. T173	97482602	J3R84_32905	CDS	automatic/finished		response regulator		no						COMMON		44813	3	711471	712502	1032	T	Signal transduction mechanisms	CELLULAR PROCESSES AND SIGNALING
2315181	2	Ensifer adhaerens T4	101192013	EADH_v2_a2621	CDS	automatic/finished		conserved protein of unknown function		no	u : unknown	1 : Unknown				no	4 : Unknown function but conserved in other organisms	45027	3	2522766	2522990	225
2315181	2	Ensifer sp. T173	97486279	J3R84_05770	CDS	automatic/finished		hypothetical protein		no						COMMON		44813	-2	1174183	1174407	225
2321164	2	Ensifer adhaerens T4	101189286	EADH_v2_b1828	CDS	automatic/finished		protein of unknown function		no	u : unknown	1 : Unknown				no	5 : Unknown function	45027	-3	1812375	1812755	381
2321164	2	Ensifer sp. T173	97482954	J3R84AM_0233	CDS	automatic/finished		protein of unknown function		no	u : unknown	1 : Unknown				UNIQUE_AMIGA	5 : Unknown function	44813	3	221682	222062	381
2323850	2	Ensifer adhaerens T4	101185898	EADH_v2_pb0543	CDS	automatic/finished		protein of unknown function		no	u : unknown	1 : Unknown				no	5 : Unknown function	45027	-1	435955	436155	201
2323850	2	Ensifer sp. T173	97481099	J3R84AM_0604	CDS	automatic/finished		protein of unknown function		no	u : unknown	1 : Unknown				UNIQUE_AMIGA	5 : Unknown function	44813	2	464618	464818	201
2332871	2	Ensifer adhaerens T4	101186264	EADH_v2_pb0909	CDS	automatic/finished		conserved protein of unknown function		no	u : unknown	1 : Unknown				no	4 : Unknown function but conserved in other organisms	45027	2	725105	725596	492
2332871	2	Ensifer sp. T173	97481047	J3R84AM_0300	CDS	automatic/finished		conserved protein of unknown function		no	u : unknown	1 : Unknown				UNIQUE_AMIGA	4 : Unknown function but conserved in other organisms	44813	-2	212084	212707	624
2334371	2	Ensifer adhaerens T4	101186009	EADH_v2_pb0654	CDS	automatic/finished		peptide/nickel transport system permease protein		no						no		45027	-1	516145	517101	957	P	Inorganic ion transport and metabolism	METABOLISM
2334371	2	Ensifer sp. T173	97481971	J3R84_31350	CDS	automatic/finished		ABC transporter permease		no						COMMON		44813	3	380481	381437	957	P	Inorganic ion transport and metabolism	METABOLISM
2334910	2	Ensifer adhaerens T4	101186001	EADH_v2_pb0646	CDS	automatic/finished		(S)-ureidoglycine aminohydrolase cupin domain-containing protein		no						no		45027	-1	507814	508203	390
2334910	2	Ensifer sp. T173	97481987	J3R84_31390	CDS	automatic/finished		cupin domain-containing protein		no						COMMON		44813	1	389386	389775	390
2340044	2	Ensifer adhaerens T4	101184883	EADH_v2_pd0087	CDS	automatic/finished		protein of unknown function		no	u : unknown	1 : Unknown				no	5 : Unknown function	45027	-2	122239	123429	1191	S	Function unknown	POORLY CHARACTERIZED
2340044	2	Ensifer sp. T173	97480558	J3R84_37675	CDS	automatic/finished		hypothetical protein		no						COMMON		44813	-3	60044	61192	1149	S	Function unknown	POORLY CHARACTERIZED
2344803	2	Ensifer adhaerens T4	101185380	EADH_v2_pb0025	CDS	automatic/finished		Blue-light-activated histidine kinase		no						no		45027	2	14636	15667	1032	T	Signal transduction mechanisms	CELLULAR PROCESSES AND SIGNALING
2344803	2	Ensifer sp. T173	97481417	J3R84_29955	CDS	automatic/finished		PAS domain S-box protein		no						COMMON		44813	-3	108043	109074	1032	T	Signal transduction mechanisms	CELLULAR PROCESSES AND SIGNALING
2349529	2	Ensifer adhaerens T4	101188517	EADH_v2_b1059	CDS	automatic/finished		type IV secretion system protein VirB1		no						no		45027	-2	1070110	1070799	690	U	Intracellular trafficking, secretion, and vesicular transport	CELLULAR PROCESSES AND SIGNALING
2349529	2	Ensifer sp. T173	97484065	J3R84_24305	CDS	automatic/finished		transglycosylase SLT domain-containing protein		no						COMMON		44813	3	1002804	1003532	729	U	Intracellular trafficking, secretion, and vesicular transport	CELLULAR PROCESSES AND SIGNALING
2364015	2	Ensifer adhaerens T4	101191809	EADH_v2_a2417	CDS	automatic/finished		conserved protein of unknown function		no	u : unknown	1 : Unknown				no	4 : Unknown function but conserved in other organisms	45027	2	2325767	2326003	237
2364015	2	Ensifer sp. T173	97487701	J3R84_12875	CDS	automatic/finished		hypothetical protein		no						COMMON		44813	2	2648411	2648647	237
2377551	2	Ensifer adhaerens T4	101185773	EADH_v2_pb0418	CDS	automatic/finished		putative transcriptional regulator		no						no	3 : Putative function from multiple computational evidences	45027	-2	332265	332873	609	K	Transcription	INFORMATION STORAGE AND PROCESSING
2377551	2	Ensifer sp. T173	97482357	J3R84_32295	CDS	automatic/finished		TetR/AcrR family transcriptional regulator		no						COMMON		44813	1	569155	569763	609	K	Transcription	INFORMATION STORAGE AND PROCESSING
2389667	2	Ensifer adhaerens T4	101188073	EADH_v2_b0615	CDS	automatic/finished		protein of unknown function		no	u : unknown	1 : Unknown				no	5 : Unknown function	45027	3	634026	634319	294	S	Function unknown	POORLY CHARACTERIZED
2389667	2	Ensifer sp. T173	97484890	J3R84_26305	fCDS	automatic/finished		ABC transporter substrate-binding protein		pseudo						COMMON		44813	-1	1441419	1441667	249	S	Function unknown	POORLY CHARACTERIZED
2390324	2	Ensifer adhaerens T4	101187736	EADH_v2_b0278	CDS	automatic/finished		vitamin B12/bleomycin/antimicrobial peptide transport system ATP-binding/permease protein		no						no		45027	-2	269092	270714	1623	S	Function unknown	POORLY CHARACTERIZED
2390324	2	Ensifer sp. T173	97484771	J3R84_27835	CDS	automatic/finished		ABC transporter ATP-binding protein/permease		no						COMMON		44813	1	1804987	1806675	1689	S	Function unknown	POORLY CHARACTERIZED
2395386	2	Ensifer adhaerens T4	101185519	EADH_v2_pb0164	CDS	automatic/finished		conserved protein of unknown function		no	u : unknown	1 : Unknown				no	4 : Unknown function but conserved in other organisms	45027	-2	110265	110546	282	S	Function unknown	POORLY CHARACTERIZED
2395386	2	Ensifer sp. T173	97482740	J3R84_33250	CDS	automatic/finished		hypothetical protein		no						COMMON		44813	3	779883	780164	282	S	Function unknown	POORLY CHARACTERIZED
2406636	2	Ensifer adhaerens T4	101186060	EADH_v2_pb0705	CDS	automatic/finished		protein of unknown function		no	u : unknown	1 : Unknown				no	5 : Unknown function	45027	-3	561557	561742	186
2406636	2	Ensifer sp. T173	97481075	J3R84AM_0449	CDS	automatic/finished		protein of unknown function		no	u : unknown	1 : Unknown				UNIQUE_AMIGA	5 : Unknown function	44813	1	335842	336027	186
2428288	2	Ensifer adhaerens T4	101185486	EADH_v2_pb0131	CDS	automatic/finished		conserved protein of unknown function		no	u : unknown	1 : Unknown				no	4 : Unknown function but conserved in other organisms	45027	1	81586	81975	390	S	Function unknown	POORLY CHARACTERIZED
2428288	2	Ensifer sp. T173	97481185	J3R84_29505	CDS	automatic/finished		hypothetical protein		no						COMMON		44813	-2	26222	26611	390	S	Function unknown	POORLY CHARACTERIZED
2435704	2	Ensifer adhaerens T4	101185928	EADH_v2_pb0573	CDS	automatic/finished		protein of unknown function		no	u : unknown	1 : Unknown				no	5 : Unknown function	45027	-3	457358	457606	249
2435704	2	Ensifer sp. T173	97481093	J3R84AM_0577	CDS	automatic/finished		protein of unknown function		no	u : unknown	1 : Unknown				UNIQUE_AMIGA	5 : Unknown function	44813	1	443170	443418	249
2447958	2	Ensifer adhaerens T4	101185360	EADH_v2_pb0005	CDS	automatic/finished		putative membrane protein		no						no	3 : Putative function from multiple computational evidences	45027	-1	2053	2640	588	S	Function unknown	POORLY CHARACTERIZED
2447958	2	Ensifer sp. T173	97481446	J3R84_30025	CDS	automatic/finished		DUF4142 domain-containing protein		no						COMMON		44813	3	125295	125822	528	S	Function unknown	POORLY CHARACTERIZED
2448674	2	Ensifer adhaerens T4	101186402	EADH_v2_pa0015	CDS	automatic/finished		conserved protein of unknown function		no	u : unknown	1 : Unknown				no	4 : Unknown function but conserved in other organisms	45027	-3	12758	13072	315
2448674	2	Ensifer sp. T173	97482825	J3R84_37015	CDS	automatic/finished		hypothetical protein		no						COMMON		44813	-3	832898	833212	315
2455419	2	Ensifer adhaerens T4	101186396	EADH_v2_pa0009	CDS	automatic/finished		Peptidase		no						no		45027	-1	7264	8145	882	L	Replication, recombination and repair	INFORMATION STORAGE AND PROCESSING
2455419	2	Ensifer sp. T173	97482820	J3R84_36990	CDS	automatic/finished		ssDNA-binding domain-containing protein		no						COMMON		44813	-2	827403	828284	882	L	Replication, recombination and repair	INFORMATION STORAGE AND PROCESSING
2455419	2	Ensifer sp. T173	97483892	J3R84_23435	CDS	automatic/finished		ssDNA-binding domain-containing protein		no						COMMON		44813	2	842459	843361	903	L	Replication, recombination and repair	INFORMATION STORAGE AND PROCESSING
2456444	2	Ensifer adhaerens T4	101189728	EADH_v2_a0336	CDS	automatic/finished		twinkle protein	3.6.4.12	no						no		45027	1	351412	353148	1737	L	Replication, recombination and repair	INFORMATION STORAGE AND PROCESSING
2456444	2	Ensifer sp. T173	97487738	J3R84_13060	CDS	automatic/finished		toprim domain-containing protein		no						COMMON		44813	-1	2675567	2677303	1737	L	Replication, recombination and repair	INFORMATION STORAGE AND PROCESSING
2466815	2	Ensifer adhaerens T4	101188956	EADH_v2_b1498	CDS	automatic/finished		nonpolar-amino-acid-transporting ATPase	7.4.2.2	no						no		45027	2	1452635	1454110	1476	S	Function unknown	POORLY CHARACTERIZED
2466815	2	Ensifer sp. T173	97483653	J3R84_22235	CDS	automatic/finished		sugar ABC transporter ATP-binding protein		no						COMMON		44813	-3	583918	585393	1476	S	Function unknown	POORLY CHARACTERIZED
2478772	2	Ensifer adhaerens T4	101186271	EADH_v2_pb0916	CDS	automatic/finished		ParB family transcriptional regulator, chromosome partitioning protein		no						no		45027	-2	729687	730712	1026	K	Transcription	INFORMATION STORAGE AND PROCESSING
2478772	2	Ensifer sp. T173	97481624	J3R84_30470	CDS	automatic/finished	repB	plasmid partitioning protein RepB		no						COMMON		44813	3	206364	207389	1026	K	Transcription	INFORMATION STORAGE AND PROCESSING
2482681	2	Ensifer adhaerens T4	101185805	EADH_v2_pb0450	CDS	automatic/finished		putative Ig domain-containing protein		no						no	3 : Putative function from multiple computational evidences	45027	1	360070	364365	4296	S	Function unknown	POORLY CHARACTERIZED
2482681	2	Ensifer sp. T173	97482305	J3R84_32165	CDS	automatic/finished		putative Ig domain-containing protein		no						COMMON		44813	-2	537890	542185	4296	S	Function unknown	POORLY CHARACTERIZED
2483732	2	Ensifer adhaerens T4	101187275	EADH_v2_pa0888	CDS	automatic/finished		protein of unknown function		no	u : unknown	1 : Unknown				no	5 : Unknown function	45027	-1	862957	863268	312	S	Function unknown	POORLY CHARACTERIZED
2483732	2	Ensifer sp. T173	97481322	J3R84AM_0782	CDS	automatic/finished		protein of unknown function		no	u : unknown	1 : Unknown				UNIQUE_AMIGA	5 : Unknown function	44813	-3	787586	787897	312	S	Function unknown	POORLY CHARACTERIZED
2495313	2	Ensifer adhaerens T4	101188802	EADH_v2_b1344	CDS	automatic/finished		adenylate cyclase	4.6.1.1	no						no		45027	1	1299352	1301358	2007	T	Signal transduction mechanisms	CELLULAR PROCESSES AND SIGNALING
2495313	2	Ensifer sp. T173	97483806	J3R84_23000	CDS	automatic/finished		CHASE2 domain-containing protein		no						COMMON		44813	-3	754987	756993	2007	T	Signal transduction mechanisms	CELLULAR PROCESSES AND SIGNALING
2503932	2	Ensifer adhaerens T4	101185788	EADH_v2_pb0433	CDS	automatic/finished		triphosphatase	3.6.1.25	no						no		45027	-3	343640	345109	1470	S	Function unknown	POORLY CHARACTERIZED
2503932	2	Ensifer sp. T173	97482335	J3R84_32240	CDS	automatic/finished		CHAD domain-containing protein		no						COMMON		44813	2	557147	558616	1470	S	Function unknown	POORLY CHARACTERIZED
2510488	2	Ensifer adhaerens T4	101185704	EADH_v2_pb0349	CDS	automatic/finished		protein of unknown function		no	u : unknown	1 : Unknown				no	5 : Unknown function	45027	2	270884	271222	339
2510488	2	Ensifer sp. T173	97482481	J3R84_32605	CDS	automatic/finished		amidohydrolase		no						COMMON		44813	-1	639132	639470	339
2513581	2	Ensifer adhaerens T4	101185803	EADH_v2_pb0448	CDS	automatic/finished		AraC family transcriptional regulator, positive regulator of tynA and feaB		no						no		45027	2	357917	358942	1026	K	Transcription	INFORMATION STORAGE AND PROCESSING
2513581	2	Ensifer sp. T173	97482309	J3R84_32175	CDS	automatic/finished		helix-turn-helix domain-containing protein		no						COMMON		44813	-3	543313	544338	1026	K	Transcription	INFORMATION STORAGE AND PROCESSING
2514073	2	Ensifer adhaerens T4	101187262	EADH_v2_pa0875	CDS	automatic/finished		transposase		no						no		45027	3	849276	849503	228
2514073	2	Ensifer sp. T173	97482759	J3R84_36725	CDS	automatic/finished		ATP-binding protein		pseudo						COMMON		44813	3	773904	774131	228
2520211	2	Ensifer adhaerens T4	101186021	EADH_v2_pb0666	CDS	automatic/finished		protein of unknown function		no	u : unknown	1 : Unknown				no	5 : Unknown function	45027	2	528431	528568	138
2520211	2	Ensifer sp. T173	97481082	J3R84AM_0491	CDS	automatic/finished		protein of unknown function		no	u : unknown	1 : Unknown				UNIQUE_AMIGA	5 : Unknown function	44813	-2	369014	369172	159
2522009	2	Ensifer adhaerens T4	101186076	EADH_v2_pb0721	CDS	automatic/finished	acpP	Acyl carrier protein		no						no		45027	2	569303	569560	258	I	Lipid transport and metabolism	METABOLISM
2522009	2	Ensifer sp. T173	97481857	J3R84_31055	CDS	automatic/finished		acyl carrier protein		no						COMMON		44813	-2	330440	330691	252	I	Lipid transport and metabolism	METABOLISM
2527465	2	Ensifer adhaerens T4	101186913	EADH_v2_pa0526	CDS	automatic/finished		protein of unknown function		no	u : unknown	1 : Unknown				no	5 : Unknown function	45027	-2	515193	515402	210
2527465	2	Ensifer sp. T173	97481249	J3R84AM_0397	CDS	automatic/finished		protein of unknown function		no	u : unknown	1 : Unknown				UNIQUE_AMIGA	5 : Unknown function	44813	-3	404339	404548	210
2527482	2	Ensifer adhaerens T4	101186405	EADH_v2_pa0018	CDS	automatic/finished		protein of unknown function		no	u : unknown	1 : Unknown				no	5 : Unknown function	45027	1	13681	14055	375	Q	Secondary metabolites biosynthesis, transport and catabolism	METABOLISM
2527482	2	Ensifer sp. T173	97482926	J3R84_37020	fCDS	automatic/finished		protocatechuate 3,4-dioxygenase		pseudo						COMMON		44813	1	833899	834195	297	Q	Secondary metabolites biosynthesis, transport and catabolism	METABOLISM
2539487	2	Ensifer adhaerens T4	101188187	EADH_v2_b0729	CDS	automatic/finished		protein of unknown function		no	u : unknown	1 : Unknown				no	5 : Unknown function	45027	1	754960	755154	195	S	Function unknown	POORLY CHARACTERIZED
2539487	2	Ensifer sp. T173	97484887	J3R84_25790	fCDS	automatic/finished		MBL fold metallo-hydrolase		pseudo						COMMON		44813	-1	1320582	1320800	219	S	Function unknown	POORLY CHARACTERIZED
2541234	2	Ensifer adhaerens T4	101187457	EADH_v2_pa1070	CDS	automatic/finished		putative replication protein B		no						no	3 : Putative function from multiple computational evidences	45027	-2	1001328	1002296	969	K	Transcription	INFORMATION STORAGE AND PROCESSING
2541234	2	Ensifer sp. T173	97482811	J3R84_36945	CDS	automatic/finished	repB	plasmid partitioning protein RepB		no						COMMON		44813	-2	817770	818738	969	K	Transcription	INFORMATION STORAGE AND PROCESSING
2548667	2	Ensifer adhaerens T4	101185579	EADH_v2_pb0224	CDS	automatic/finished		AraC family transcriptional regulator		no						no		45027	-2	152445	153365	921	K	Transcription	INFORMATION STORAGE AND PROCESSING
2548667	2	Ensifer sp. T173	97482648	J3R84_33020	CDS	automatic/finished		AraC family transcriptional regulator		no						COMMON		44813	3	737061	737981	921	K	Transcription	INFORMATION STORAGE AND PROCESSING
2561371	2	Ensifer adhaerens T4	101185954	EADH_v2_pb0599	CDS	automatic/finished	yhdY	putative ABC transporter membrane subunit YhdY		no						no	3 : Putative function from multiple computational evidences	45027	-3	472946	474055	1110	E	Amino acid transport and metabolism	METABOLISM
2561371	2	Ensifer sp. T173	97482067	J3R84_31575	CDS	automatic/finished		amino acid ABC transporter permease		no						COMMON		44813	3	424107	425198	1092	E	Amino acid transport and metabolism	METABOLISM
2562393	2	Ensifer adhaerens T4	101189328	EADH_v2_b1870	CDS	automatic/finished		protein of unknown function		no	u : unknown	1 : Unknown				no	5 : Unknown function	45027	2	1850825	1850995	171	S	Function unknown	POORLY CHARACTERIZED
2562393	2	Ensifer sp. T173	97483300	J3R84_20465	CDS	automatic/finished		nucleotidyltransferase		no						COMMON		44813	-2	183425	183595	171	S	Function unknown	POORLY CHARACTERIZED
2575320	2	Ensifer adhaerens T4	101185498	EADH_v2_pb0144	CDS	automatic/finished		protein of unknown function		no	u : unknown	1 : Unknown				no	5 : Unknown function	45027	-3	89240	89440	201
2575320	2	Ensifer sp. T173	97480971	J3R84AM_0021	CDS	automatic/finished		protein of unknown function		no	u : unknown	1 : Unknown				UNIQUE_AMIGA	5 : Unknown function	44813	1	18748	18948	201
2576015	2	Ensifer adhaerens T4	101186348	EADH_v2_pb0993	CDS	automatic/finished		DUF4440 domain-containing protein		no						no		45027	3	768801	769181	381	S	Function unknown	POORLY CHARACTERIZED
2576015	2	Ensifer sp. T173	97481518	J3R84_30205	CDS	automatic/finished		DUF4440 domain-containing protein		no						COMMON		44813	-3	163183	163563	381	S	Function unknown	POORLY CHARACTERIZED
2583195	2	Ensifer adhaerens T4	101185444	EADH_v2_pb0089	CDS	automatic/finished		protein of unknown function		no	u : unknown	1 : Unknown				no	5 : Unknown function	45027	2	51902	52054	153
2583195	2	Ensifer sp. T173	97480983	J3R84AM_0073	CDS	automatic/finished		protein of unknown function		no	u : unknown	1 : Unknown				UNIQUE_AMIGA	5 : Unknown function	44813	-2	56144	56296	153
2586095	2	Ensifer adhaerens T4	101187546	EADH_v2_b0088	CDS	automatic/finished		AraC family transcriptional regulator, transcriptional activator FtrA		no						no		45027	-2	87211	88239	1029	K	Transcription	INFORMATION STORAGE AND PROCESSING
2586095	2	Ensifer sp. T173	97483182	J3R84_19875	CDS	automatic/finished		helix-turn-helix domain-containing protein		no						COMMON		44813	3	55341	56369	1029	K	Transcription	INFORMATION STORAGE AND PROCESSING
2594987	2	Ensifer adhaerens T4	101186388	EADH_v2_pa0001	CDS	automatic/finished		DUF1345 domain-containing protein		no						no		45027	2	620	1279	660	S	Function unknown	POORLY CHARACTERIZED
2594987	2	Ensifer sp. T173	97482813	J3R84_36955	CDS	automatic/finished		hypothetical protein		no						COMMON		44813	2	820754	821413	660	S	Function unknown	POORLY CHARACTERIZED
2597642	2	Ensifer adhaerens T4	101185916	EADH_v2_pb0561	CDS	automatic/finished		GntR family transcriptional regulator, carbon starvation induced regulator		no						no		45027	3	447276	447947	672	K	Transcription	INFORMATION STORAGE AND PROCESSING
2597642	2	Ensifer sp. T173	97482119	J3R84_31705	CDS	automatic/finished		GntR family transcriptional regulator		no						COMMON		44813	-3	452833	453504	672	K	Transcription	INFORMATION STORAGE AND PROCESSING
2603933	2	Ensifer adhaerens T4	101188684	EADH_v2_b1226	CDS	automatic/finished		dTDP-4-dehydrorhamnose reductase	1.1.1.133	no						no		45027	-3	1192245	1192961	717	M	Cell wall/membrane/envelope biogenesis	CELLULAR PROCESSES AND SIGNALING
2603933	2	Ensifer sp. T173	97483920	J3R84_23575	CDS	automatic/finished	rfbD	dTDP-4-dehydrorhamnose reductase		no						COMMON		44813	2	869684	870253	570	M	Cell wall/membrane/envelope biogenesis	CELLULAR PROCESSES AND SIGNALING
2606967	2	Ensifer adhaerens T4	101191227	EADH_v2_a1835	CDS	automatic/finished		protein of unknown function		no	u : unknown	1 : Unknown				no	5 : Unknown function	45027	2	1765880	1766116	237
2606967	2	Ensifer sp. T173	97484981	J3R84AM_1891	CDS	automatic/finished		protein of unknown function		no	u : unknown	1 : Unknown				UNIQUE_AMIGA	5 : Unknown function	44813	-1	1896368	1896604	237
2617320	2	Ensifer adhaerens T4	101185409	EADH_v2_pb0054	CDS	automatic/finished	paoB	aldehyde dehydrogenase, FAD-binding subunit	1.2.99.6	no						no		45027	-2	32412	33302	891	F	Nucleotide transport and metabolism	METABOLISM
2617320	2	Ensifer sp. T173	97481346	J3R84_29785	CDS	automatic/finished		xanthine dehydrogenase family protein subunit M		no						COMMON		44813	3	77562	78584	1023	F	Nucleotide transport and metabolism	METABOLISM
2621526	2	Ensifer adhaerens T4	101185892	EADH_v2_pb0537	CDS	automatic/finished		protein of unknown function		no	u : unknown	1 : Unknown				no	5 : Unknown function	45027	1	432364	432639	276
2621526	2	Ensifer sp. T173	97482155	J3R84_31795	CDS	automatic/finished		hypothetical protein		no						COMMON		44813	-3	468130	468405	276
2624662	2	Ensifer adhaerens T4	101186037	EADH_v2_pb0682	CDS	automatic/finished		Dihydrodipicolinate synthase family protein		no						no		45027	3	541524	542408	885	E	Amino acid transport and metabolism	METABOLISM
2624662	2	Ensifer sp. T173	97481921	J3R84_31215	CDS	automatic/finished		dihydrodipicolinate synthase family protein		no						COMMON		44813	-1	355173	356060	888	E	Amino acid transport and metabolism	METABOLISM
2626252	2	Ensifer adhaerens T4	101185886	EADH_v2_pb0531	CDS	automatic/finished		DUF1254 domain-containing protein		no						no		45027	-3	427763	429382	1620	S	Function unknown	POORLY CHARACTERIZED
2626252	2	Ensifer sp. T173	97482165	J3R84_31820	CDS	automatic/finished		DUF1254 domain-containing protein		no						COMMON		44813	3	471420	473015	1596	S	Function unknown	POORLY CHARACTERIZED
2630933	2	Ensifer adhaerens T4	101185591	EADH_v2_pb0236	CDS	automatic/finished		LysR family transcriptional regulator		no						no		45027	1	161659	162555	897	K	Transcription	INFORMATION STORAGE AND PROCESSING
2630933	2	Ensifer sp. T173	97482632	J3R84_32980	CDS	automatic/finished		LysR family transcriptional regulator		no						COMMON		44813	-3	727870	728766	897	K	Transcription	INFORMATION STORAGE AND PROCESSING
2640385	2	Ensifer adhaerens T4	101186224	EADH_v2_pb0869	CDS	automatic/finished		3-oxoacyl-ACP reductase		no						no		45027	-1	693943	694755	813	I	Lipid transport and metabolism	METABOLISM
2640385	2	Ensifer sp. T173	97481686	J3R84_30625	CDS	automatic/finished		SDR family oxidoreductase		no						COMMON		44813	1	238489	239277	789	I	Lipid transport and metabolism	METABOLISM
2643519	2	Ensifer adhaerens T4	101185731	EADH_v2_pb0376	CDS	automatic/finished		Xylose isomerase		no						no		45027	-1	298480	299325	846	S	Function unknown	POORLY CHARACTERIZED
2643519	2	Ensifer sp. T173	97482429	J3R84_32475	CDS	automatic/finished		sugar phosphate isomerase/epimerase		no						COMMON		44813	2	611051	611896	846	S	Function unknown	POORLY CHARACTERIZED
2645688	2	Ensifer adhaerens T4	101187254	EADH_v2_pa0867	CDS	automatic/finished		protein of unknown function		no	u : unknown	1 : Unknown				no	5 : Unknown function	45027	2	844703	845461	759	S	Function unknown	POORLY CHARACTERIZED
2645688	2	Ensifer sp. T173	97482747	J3R84_36695	CDS	automatic/finished		Fic family protein		no						COMMON		44813	2	768890	770041	1152	S	Function unknown	POORLY CHARACTERIZED
2647651	2	Ensifer adhaerens T4	101184850	EADH_v2_pd0054	CDS	automatic/finished	bkdA	2-oxoisovalerate dehydrogenase subunit beta	1.2.4.4	no						no		45027	-2	98095	99111	1017	C	Energy production and conversion	METABOLISM
2647651	2	Ensifer sp. T173	97480535	J3R84_37560	CDS	automatic/finished		alpha-ketoacid dehydrogenase subunit beta		no						COMMON		44813	-2	35895	36911	1017	C	Energy production and conversion	METABOLISM
2649961	2	Ensifer adhaerens T4	101187250	EADH_v2_pa0863	CDS	automatic/finished		protein of unknown function		no	u : unknown	1 : Unknown				no	5 : Unknown function	45027	2	841340	841543	204
2649961	2	Ensifer sp. T173	97482745	J3R84_36690	CDS	automatic/finished		hypothetical protein		no						COMMON		44813	2	768551	768754	204
2651009	2	Ensifer adhaerens T4	101185382	EADH_v2_pb0027	CDS	automatic/finished		Short-chain dehydrogenase		no						no		45027	2	16967	17932	966	S	Function unknown	POORLY CHARACTERIZED
2651009	2	Ensifer sp. T173	97481413	J3R84_29945	CDS	automatic/finished		SDR family oxidoreductase		no						COMMON		44813	-2	105797	106762	966	S	Function unknown	POORLY CHARACTERIZED
2657233	2	Ensifer adhaerens T4	101185999	EADH_v2_pb0644	CDS	automatic/finished		ABC transmembrane type-1 domain-containing protein		no						no		45027	-3	505625	506668	1044	P	Inorganic ion transport and metabolism	METABOLISM
2657233	2	Ensifer sp. T173	97481991	J3R84_31400	CDS	automatic/finished		ABC transporter permease		no						COMMON		44813	3	390921	391964	1044	P	Inorganic ion transport and metabolism	METABOLISM
2658212	2	Ensifer adhaerens T4	101185542	EADH_v2_pb0187	CDS	automatic/finished		Plasmid stabilization protein		no						no		45027	2	126473	126772	300
2658212	2	Ensifer sp. T173	97482702	J3R84_33155	CDS	automatic/finished		hypothetical protein		no						COMMON		44813	-1	763656	763955	300
2672754	2	Ensifer adhaerens T4	101186594	EADH_v2_pa0207	CDS	automatic/finished		conserved exported protein of unknown function		no	u : unknown	1 : Unknown				no	4 : Unknown function but conserved in other organisms	45027	-2	201477	202157	681	S	Function unknown	POORLY CHARACTERIZED
2672754	2	Ensifer sp. T173	97481513	J3R84_33605	CDS	automatic/finished		hypothetical protein		no						COMMON		44813	-2	76155	76844	690	S	Function unknown	POORLY CHARACTERIZED
2675565	2	Ensifer adhaerens T4	101184847	EADH_v2_pd0051	CDS	automatic/finished		bacillaene synthase trans-acting acyltransferase		no						no		45027	1	94399	95343	945	I	Lipid transport and metabolism	METABOLISM
2675565	2	Ensifer sp. T173	97480532	J3R84_37545	CDS	automatic/finished		acyltransferase domain-containing protein		no						COMMON		44813	3	32199	33143	945	I	Lipid transport and metabolism	METABOLISM
2675587	2	Ensifer adhaerens T4	101188219	EADH_v2_b0761	CDS	automatic/finished		protein of unknown function		no	u : unknown	1 : Unknown				no	5 : Unknown function	45027	2	775721	775957	237	S	Function unknown	POORLY CHARACTERIZED
2675587	2	Ensifer sp. T173	97484341	J3R84_25690	CDS	automatic/finished		DUF72 domain-containing protein		no						COMMON		44813	-1	1302906	1303127	222	S	Function unknown	POORLY CHARACTERIZED
2684677	2	Ensifer adhaerens T4	101185847	EADH_v2_pb0492	CDS	automatic/finished		protein of unknown function		no	u : unknown	1 : Unknown				no	5 : Unknown function	45027	3	399552	399911	360
2684677	2	Ensifer sp. T173	97482774	J3R84_31990	fCDS	automatic/finished		hypothetical protein		pseudo						COMMON		44813	-3	502339	502698	360
2687986	2	Ensifer adhaerens T4	101185581	EADH_v2_pb0226	CDS	automatic/finished		histidine kinase	2.7.13.3	no						no		45027	1	154549	156198	1650	T	Signal transduction mechanisms	CELLULAR PROCESSES AND SIGNALING
2687986	2	Ensifer sp. T173	97482644	J3R84_33010	CDS	automatic/finished		GHKL domain-containing protein		no						COMMON		44813	-2	734228	735772	1545	T	Signal transduction mechanisms	CELLULAR PROCESSES AND SIGNALING
2688462	2	Ensifer adhaerens T4	101184955	EADH_v2_pd0159	CDS	automatic/finished	trbI	Conjugal transfer protein TrbI		no						no		45027	-1	186989	188290	1302	U	Intracellular trafficking, secretion, and vesicular transport	CELLULAR PROCESSES AND SIGNALING
2688462	2	Ensifer sp. T173	97480648	J3R84_37995	CDS	automatic/finished	trbI	IncP-type conjugal transfer protein TrbI		no						COMMON		44813	-1	123949	125250	1302	U	Intracellular trafficking, secretion, and vesicular transport	CELLULAR PROCESSES AND SIGNALING
2689359	2	Ensifer adhaerens T4	101185761	EADH_v2_pb0406	CDS	automatic/finished		TetR family transcriptional regulator		no						no		45027	3	324573	325214	642	K	Transcription	INFORMATION STORAGE AND PROCESSING
2689359	2	Ensifer sp. T173	97482383	J3R84_32360	CDS	automatic/finished		TetR/AcrR family transcriptional regulator		no						COMMON		44813	-2	585167	585778	612	K	Transcription	INFORMATION STORAGE AND PROCESSING
2705247	2	Ensifer adhaerens T4	101186306	EADH_v2_pb0951	CDS	automatic/finished		Low affinity iron permease family protein		no						no		45027	3	750750	751112	363	S	Function unknown	POORLY CHARACTERIZED
2705247	2	Ensifer sp. T173	97481578	J3R84_30355	CDS	automatic/finished		low affinity iron permease family protein		no						COMMON		44813	-2	186059	186421	363	S	Function unknown	POORLY CHARACTERIZED
2706664	2	Ensifer adhaerens T4	101186607	EADH_v2_pa0220	CDS	automatic/finished		protein of unknown function		no	u : unknown	1 : Unknown				no	5 : Unknown function	45027	3	213426	213740	315
2706664	2	Ensifer sp. T173	97481190	J3R84AM_0084	CDS	automatic/finished		protein of unknown function		no	u : unknown	1 : Unknown				UNIQUE_AMIGA	5 : Unknown function	44813	1	88189	88431	243
2707409	2	Ensifer adhaerens T4	101186102	EADH_v2_pb0747	CDS	automatic/finished		conserved protein of unknown function		no	u : unknown	1 : Unknown				no	4 : Unknown function but conserved in other organisms	45027	1	583339	583590	252
2707409	2	Ensifer sp. T173	97481826	J3R84_30975	CDS	automatic/finished		hypothetical protein		no						COMMON		44813	-3	317251	317502	252
2708456	2	Ensifer adhaerens T4	101187090	EADH_v2_pa0703	CDS	automatic/finished		OmpA-OmpF porin, OOP family		no						no		45027	-3	691004	691597	594	M	Cell wall/membrane/envelope biogenesis	CELLULAR PROCESSES AND SIGNALING
2708456	2	Ensifer sp. T173	97482414	J3R84_35850	CDS	automatic/finished		OmpA family protein		no						COMMON		44813	-1	581197	581790	594	M	Cell wall/membrane/envelope biogenesis	CELLULAR PROCESSES AND SIGNALING
2716435	2	Ensifer adhaerens T4	101184915	EADH_v2_pd0119	CDS	automatic/finished	traC	Conjugal transfer protein TraC		no						no		45027	-2	150865	151161	297
2716435	2	Ensifer sp. T173	97480585	J3R84_37810	CDS	automatic/finished		TraC family protein		no						COMMON		44813	-1	87823	88119	297
2719644	2	Ensifer adhaerens T4	101185691	EADH_v2_pb0336	CDS	automatic/finished		UDP-galactopyranose mutase	5.4.99.9	no						no		45027	1	253906	256164	2259	M	Cell wall/membrane/envelope biogenesis	CELLULAR PROCESSES AND SIGNALING
2719644	2	Ensifer sp. T173	97482502	J3R84_32655	CDS	automatic/finished	glf	UDP-galactopyranose mutase	5.4.99.9	no						COMMON		44813	-3	654178	656412	2235	M	Cell wall/membrane/envelope biogenesis	CELLULAR PROCESSES AND SIGNALING
2721314	2	Ensifer adhaerens T4	101184804	EADH_v2_pd0008	CDS	automatic/finished		protein of unknown function		no	u : unknown	1 : Unknown				no	5 : Unknown function	45027	-2	5116	5349	234	T	Signal transduction mechanisms	CELLULAR PROCESSES AND SIGNALING
2721314	2	Ensifer sp. T173	97480697	J3R84_38070	CDS	automatic/finished		hypothetical protein		no						COMMON		44813	-1	138742	138975	234	T	Signal transduction mechanisms	CELLULAR PROCESSES AND SIGNALING
2721900	2	Ensifer adhaerens T4	101186481	EADH_v2_pa0094	CDS	automatic/finished		putative tautomerase K2	5.3.2.-	no						no	3 : Putative function from multiple computational evidences	45027	1	88375	88584	210	S	Function unknown	POORLY CHARACTERIZED
2721900	2	Ensifer sp. T173	97482887	J3R84_37330	CDS	automatic/finished		4-oxalocrotonate tautomerase family protein		no						COMMON		44813	3	911214	911423	210	S	Function unknown	POORLY CHARACTERIZED
2723882	2	Ensifer adhaerens T4	101189078	EADH_v2_b1620	CDS	automatic/finished		protein of unknown function		no	u : unknown	1 : Unknown				no	5 : Unknown function	45027	3	1591959	1592471	513
2723882	2	Ensifer sp. T173	97483535	J3R84_21645	CDS	automatic/finished		hypothetical protein		no						COMMON		44813	-3	445525	446031	507
2735821	2	Ensifer adhaerens T4	101187150	EADH_v2_pa0763	CDS	automatic/finished		conserved protein of unknown function		no	u : unknown	1 : Unknown				no	4 : Unknown function but conserved in other organisms	45027	-3	749051	749710	660
2735821	2	Ensifer sp. T173	97482539	J3R84_36170	CDS	automatic/finished		hypothetical protein		no						COMMON		44813	-3	653318	653977	660
2756472	2	Ensifer adhaerens T4	101185808	EADH_v2_pb0453	CDS	automatic/finished		Exopeptide		no						no		45027	3	365277	365402	126
2756472	2	Ensifer adhaerens T4	101188565	EADH_v2_b1107	CDS	automatic/finished		Exopeptide		no						no		45027	2	1100279	1100404	126
2756472	2	Ensifer sp. T173	97482301	J3R84_32155	CDS	automatic/finished		exopeptide		no						COMMON		44813	-1	536853	536978	126
2756472	2	Ensifer sp. T173	97483042	J3R84AM_1014	CDS	automatic/finished		Exopeptide		no						UNIQUE_AMIGA		44813	-3	978067	978195	129
2757058	2	Ensifer adhaerens T4	101188149	EADH_v2_b0691	CDS	automatic/finished		conserved exported protein of unknown function		no	u : unknown	1 : Unknown				no	4 : Unknown function but conserved in other organisms	45027	-3	712980	713210	231	S	Function unknown	POORLY CHARACTERIZED
2757058	2	Ensifer sp. T173	97484397	J3R84_25970	CDS	automatic/finished		hypothetical protein		no						COMMON		44813	3	1362525	1362755	231	S	Function unknown	POORLY CHARACTERIZED
2764677	2	Ensifer adhaerens T4	101188511	EADH_v2_b1053	CDS	automatic/finished	virB	Type IV secretion system protein virB8		no						no		45027	-3	1064334	1065005	672	U	Intracellular trafficking, secretion, and vesicular transport	CELLULAR PROCESSES AND SIGNALING
2764677	2	Ensifer sp. T173	97484072	J3R84_24340	CDS	automatic/finished		virB8 family protein		no						COMMON		44813	2	1008626	1009297	672	U	Intracellular trafficking, secretion, and vesicular transport	CELLULAR PROCESSES AND SIGNALING
2765325	2	Ensifer adhaerens T4	101186062	EADH_v2_pb0707	CDS	automatic/finished		GrpB family protein		no						no		45027	-3	562199	562813	615	S	Function unknown	POORLY CHARACTERIZED
2765325	2	Ensifer sp. T173	97481875	J3R84_31100	CDS	automatic/finished		GrpB family protein		no						COMMON		44813	1	334771	335385	615	S	Function unknown	POORLY CHARACTERIZED
2767351	2	Ensifer adhaerens T4	101185768	EADH_v2_pb0413	CDS	automatic/finished		protein of unknown function		no	u : unknown	1 : Unknown				no	5 : Unknown function	45027	3	329715	329786	72
2767351	2	Ensifer sp. T173	97481121	J3R84AM_0739	CDS	automatic/finished		protein of unknown function		no	u : unknown	1 : Unknown				UNIQUE_AMIGA	5 : Unknown function	44813	-3	580594	580665	72
2775698	2	Ensifer adhaerens T4	101185449	EADH_v2_pb0094	CDS	automatic/finished		Blue-light-activated histidine kinase	2.7.13.3	no						no		45027	-1	54883	55956	1074	T	Signal transduction mechanisms	CELLULAR PROCESSES AND SIGNALING
2775698	2	Ensifer sp. T173	97481268	J3R84_29650	CDS	automatic/finished		PAS domain S-box protein		no						COMMON		44813	1	52243	53316	1074	T	Signal transduction mechanisms	CELLULAR PROCESSES AND SIGNALING
2777812	2	Ensifer adhaerens T4	101185995	EADH_v2_pb0640	CDS	automatic/finished		polar amino acid transport system substrate-binding protein		no						no		45027	-3	502910	503776	867	E	Amino acid transport and metabolism	METABOLISM
2777812	2	Ensifer sp. T173	97481999	J3R84_31420	CDS	automatic/finished		ABC transporter substrate-binding protein		no						COMMON		44813	2	393812	394678	867	E	Amino acid transport and metabolism	METABOLISM
2794664	2	Ensifer adhaerens T4	101187260	EADH_v2_pa0873	CDS	automatic/finished		protein of unknown function		no	u : unknown	1 : Unknown				no	5 : Unknown function	45027	3	847941	848447	507
2794664	2	Ensifer sp. T173	97482755	J3R84_36715	CDS	automatic/finished		hypothetical protein		no						COMMON		44813	3	772521	773027	507
2796204	2	Ensifer adhaerens T4	101185958	EADH_v2_pb0603	CDS	automatic/finished		LysR family transcriptional regulator		no						no		45027	3	477570	478457	888	K	Transcription	INFORMATION STORAGE AND PROCESSING
2796204	2	Ensifer sp. T173	97482053	J3R84_31555	CDS	automatic/finished		LysR family transcriptional regulator		no						COMMON		44813	-2	419690	420577	888	K	Transcription	INFORMATION STORAGE AND PROCESSING
2796876	2	Ensifer adhaerens T4	101185975	EADH_v2_pb0620	CDS	automatic/finished		protein of unknown function		no	u : unknown	1 : Unknown				no	5 : Unknown function	45027	1	491815	491997	183
2796876	2	Ensifer sp. T173	97482027	J3R84_31490	CDS	automatic/finished		hypothetical protein		no						COMMON		44813	-2	404738	404920	183
2798933	2	Ensifer adhaerens T4	101188622	EADH_v2_b1164	CDS	automatic/finished		conserved protein of unknown function		no	u : unknown	1 : Unknown				no	4 : Unknown function but conserved in other organisms	45027	-2	1142509	1142799	291
2798933	2	Ensifer sp. T173	97483982	J3R84_23885	CDS	automatic/finished		hypothetical protein		no						COMMON		44813	3	933009	933299	291
2804924	2	Ensifer adhaerens T4	101185935	EADH_v2_pb0580	CDS	automatic/finished		protein of unknown function		no	u : unknown	1 : Unknown				no	5 : Unknown function	45027	3	460977	461285	309
2804924	2	Ensifer sp. T173	97481092	J3R84AM_0573	CDS	automatic/finished		protein of unknown function		no	u : unknown	1 : Unknown				UNIQUE_AMIGA	5 : Unknown function	44813	-1	439491	439799	309
2825140	2	Ensifer adhaerens T4	101185511	EADH_v2_pb0156	CDS	automatic/finished	fixP	Cbb3-type cytochrome c oxidase subunit FixP		no						no		45027	1	101854	102735	882	C	Energy production and conversion	METABOLISM
2825140	2	Ensifer sp. T173	97481163	J3R84_29405	CDS	automatic/finished	ccoP	cytochrome-c oxidase, cbb3-type subunit III	7.1.1.9	no						COMMON		44813	-1	5451	6332	882	C	Energy production and conversion	METABOLISM
2827590	2	Ensifer adhaerens T4	101184816	EADH_v2_pd0020	CDS	automatic/finished		protein of unknown function		no	u : unknown	1 : Unknown				no	5 : Unknown function	45027	3	13116	13352	237
2827590	2	Ensifer sp. T173	97480520	J3R84AM_0146	CDS	automatic/finished		protein of unknown function		no	u : unknown	1 : Unknown				UNIQUE_AMIGA	5 : Unknown function	44813	3	146742	146978	237	L	Replication, recombination and repair	INFORMATION STORAGE AND PROCESSING
2827803	2	Ensifer adhaerens T4	101185762	EADH_v2_pb0407	CDS	automatic/finished		protein of unknown function		no	u : unknown	1 : Unknown				no	5 : Unknown function	45027	2	325214	325471	258
2827803	2	Ensifer sp. T173	97481123	J3R84AM_0745	CDS	automatic/finished		protein of unknown function		no	u : unknown	1 : Unknown				UNIQUE_AMIGA	5 : Unknown function	44813	-1	584910	585167	258
2828423	2	Ensifer adhaerens T4	101185923	EADH_v2_pb0568	CDS	automatic/finished		iron complex transport system substrate-binding protein		no						no		45027	3	452439	453578	1140	P	Inorganic ion transport and metabolism	METABOLISM
2828423	2	Ensifer sp. T173	97482111	J3R84_31685	CDS	automatic/finished		ABC transporter substrate-binding protein		no						COMMON		44813	-3	447199	448326	1128	P	Inorganic ion transport and metabolism	METABOLISM
2843335	2	Ensifer adhaerens T4	101185442	EADH_v2_pb0087	CDS	automatic/finished		protein of unknown function		no	u : unknown	1 : Unknown				no	5 : Unknown function	45027	3	51186	51665	480
2843335	2	Ensifer sp. T173	97480984	J3R84AM_0074	CDS	automatic/finished		protein of unknown function		no	u : unknown	1 : Unknown				UNIQUE_AMIGA	5 : Unknown function	44813	-3	56533	57012	480
2867165	2	Ensifer adhaerens T4	101186512	EADH_v2_pa0125	CDS	automatic/finished		protein of unknown function		no	u : unknown	1 : Unknown				no	5 : Unknown function	45027	3	114867	114953	87
2867165	2	Ensifer sp. T173	97481368	J3R84AM_0940	CDS	automatic/finished		protein of unknown function		no	u : unknown	1 : Unknown				UNIQUE_AMIGA	5 : Unknown function	44813	2	937685	937795	111	S	Function unknown	POORLY CHARACTERIZED
2874221	2	Ensifer adhaerens T4	101186378	EADH_v2_pb1023	CDS	automatic/finished		YbhB/YbcL family Raf kinase inhibitor-like protein		no						no		45027	-3	789254	791065	1812	G	Carbohydrate transport and metabolism	METABOLISM
2874221	2	Ensifer sp. T173	97481456	J3R84_30050	CDS	automatic/finished		YbhB/YbcL family Raf kinase inhibitor-like protein		no						COMMON		44813	1	130042	131853	1812	G	Carbohydrate transport and metabolism	METABOLISM
2877210	2	Ensifer adhaerens T4	101185695	EADH_v2_pb0340	CDS	automatic/finished		protein of unknown function		no	u : unknown	1 : Unknown				no	5 : Unknown function	45027	-1	261742	262032	291
2877210	2	Ensifer sp. T173	97481130	J3R84AM_0808	CDS	automatic/finished		protein of unknown function		no	u : unknown	1 : Unknown				UNIQUE_AMIGA	5 : Unknown function	44813	3	648309	648599	291
2878966	2	Ensifer adhaerens T4	101185468	EADH_v2_pb0113	CDS	automatic/finished		Cytochrome-c oxidase		no						no		45027	-3	65261	65899	639	S	Function unknown	POORLY CHARACTERIZED
2878966	2	Ensifer sp. T173	97481231	J3R84_29585	CDS	automatic/finished		cytochrome c oxidase assembly protein		no						COMMON		44813	3	42330	42941	612	S	Function unknown	POORLY CHARACTERIZED
2879791	2	Ensifer adhaerens T4	101187748	EADH_v2_b0290	CDS	automatic/finished		protein of unknown function		no	u : unknown	1 : Unknown				no	5 : Unknown function	45027	-3	284577	284786	210
2879791	2	Ensifer sp. T173	97483112	J3R84AM_1802	CDS	automatic/finished		protein of unknown function		no	u : unknown	1 : Unknown				UNIQUE_AMIGA	5 : Unknown function	44813	3	1787763	1787981	219
2881235	2	Ensifer adhaerens T4	101188675	EADH_v2_b1217	CDS	automatic/finished		conserved protein of unknown function		no	u : unknown	1 : Unknown				no	4 : Unknown function but conserved in other organisms	45027	1	1182772	1183887	1116	S	Function unknown	POORLY CHARACTERIZED
2881235	2	Ensifer sp. T173	97483928	J3R84_23615	CDS	automatic/finished		hypothetical protein		no						COMMON		44813	-2	878582	879631	1050	S	Function unknown	POORLY CHARACTERIZED
2885144	2	Ensifer adhaerens T4	101184843	EADH_v2_pd0047	CDS	automatic/finished		polyketide biosynthesis acyl carrier protein		no						no		45027	1	90775	91074	300	I	Lipid transport and metabolism	METABOLISM
2885144	2	Ensifer sp. T173	97480528	J3R84_37525	CDS	automatic/finished		acyl carrier protein		no						COMMON		44813	3	28575	28874	300	I	Lipid transport and metabolism	METABOLISM
2899652	2	Ensifer adhaerens T4	101188558	EADH_v2_b1100	CDS	automatic/finished		DUF4124 domain-containing protein		no						no		45027	2	1097435	1098118	684
2899652	2	Ensifer sp. T173	97484039	J3R84_24175	CDS	automatic/finished		hypothetical protein		no						COMMON		44813	-1	980376	981038	663
2914450	2	Ensifer adhaerens T4	101185599	EADH_v2_pb0244	CDS	automatic/finished		protein of unknown function		no	u : unknown	1 : Unknown				no	5 : Unknown function	45027	-1	169183	169434	252
2914450	2	Ensifer sp. T173	97481140	J3R84AM_0878	CDS	automatic/finished		protein of unknown function		no	u : unknown	1 : Unknown				UNIQUE_AMIGA	5 : Unknown function	44813	1	720991	721242	252
2917787	2	Ensifer adhaerens T4	101185129	EADH_v2_pc0163	CDS	automatic/finished		protein of unknown function		no	u : unknown	1 : Unknown				no	5 : Unknown function	45027	-3	132354	132623	270	L	Replication, recombination and repair	INFORMATION STORAGE AND PROCESSING
2917787	2	Ensifer sp. T173	97480801	J3R84_28700	CDS	automatic/finished		IS110 family transposase		no						COMMON		44813	-2	66206	66445	240	L	Replication, recombination and repair	INFORMATION STORAGE AND PROCESSING
2918003	2	Ensifer adhaerens T4	101185598	EADH_v2_pb0243	CDS	automatic/finished	ykvO	Uncharacterized oxidoreductase YkvO	1.-.-.-	no						no		45027	-2	167991	168737	747	S	Function unknown	POORLY CHARACTERIZED
2918003	2	Ensifer sp. T173	97482618	J3R84_32945	CDS	automatic/finished		SDR family oxidoreductase		no						COMMON		44813	2	721688	722434	747	S	Function unknown	POORLY CHARACTERIZED
2918059	2	Ensifer adhaerens T4	101186280	EADH_v2_pb0925	CDS	automatic/finished		protein of unknown function		no	u : unknown	1 : Unknown				no	5 : Unknown function	45027	2	736076	736510	435	S	Function unknown	POORLY CHARACTERIZED
2918059	2	Ensifer sp. T173	97481044	J3R84AM_0283	CDS	automatic/finished		protein of unknown function		no	u : unknown	1 : Unknown				UNIQUE_AMIGA	5 : Unknown function	44813	-2	200576	201010	435	S	Function unknown	POORLY CHARACTERIZED
2919697	2	Ensifer adhaerens T4	101185775	EADH_v2_pb0420	CDS	automatic/finished	azoR	FMN-dependent NADH:quinone oxidoreductase	1.6.5.-, 1.7.1.17	no						no		45027	1	333199	333819	621	I	Lipid transport and metabolism	METABOLISM
2919697	2	Ensifer sp. T173	97482355	J3R84_32290	CDS	automatic/finished		FMN-dependent NADH-azoreductase		no						COMMON		44813	-1	568215	568835	621	I	Lipid transport and metabolism	METABOLISM
2924097	2	Ensifer adhaerens T4	101184899	EADH_v2_pd0103	CDS	automatic/finished		conserved protein of unknown function		no	u : unknown	1 : Unknown				no	4 : Unknown function but conserved in other organisms	45027	1	140224	140874	651	S	Function unknown	POORLY CHARACTERIZED
2924097	2	Ensifer sp. T173	97480571	J3R84_37740	CDS	automatic/finished		hypothetical protein		no						COMMON		44813	2	77180	77830	651	S	Function unknown	POORLY CHARACTERIZED
2925416	2	Ensifer adhaerens T4	101184911	EADH_v2_pd0115	CDS	automatic/finished		protein of unknown function		no	u : unknown	1 : Unknown				no	5 : Unknown function	45027	2	147743	148141	399
2925416	2	Ensifer sp. T173	97480581	J3R84_37790	CDS	automatic/finished		hypothetical protein		no						UNIQUE_BANK		44813	2	84830	85099	270
2941103	2	Ensifer adhaerens T4	101187182	EADH_v2_pa0795	CDS	automatic/finished		conserved protein of unknown function		no	u : unknown	1 : Unknown				no	4 : Unknown function but conserved in other organisms	45027	-1	778048	778293	246
2941103	2	Ensifer adhaerens T4	101188566	EADH_v2_b1108	CDS	automatic/finished		conserved protein of unknown function		no	u : unknown	1 : Unknown				no	4 : Unknown function but conserved in other organisms	45027	-3	1100487	1100735	249
2941103	2	Ensifer sp. T173	97481299	J3R84AM_0695	CDS	automatic/finished		conserved protein of unknown function		no	u : unknown	1 : Unknown				UNIQUE_AMIGA	4 : Unknown function but conserved in other organisms	44813	-2	704808	705086	279
2941103	2	Ensifer sp. T173	97483041	J3R84AM_1013	CDS	automatic/finished		conserved protein of unknown function		no	u : unknown	1 : Unknown				UNIQUE_AMIGA	4 : Unknown function but conserved in other organisms	44813	3	977742	977984	243
2949082	2	Ensifer adhaerens T4	101184950	EADH_v2_pd0154	CDS	automatic/finished		protein of unknown function		no	u : unknown	1 : Unknown				no	5 : Unknown function	45027	3	184797	184949	153
2949082	2	Ensifer sp. T173	97480746	J3R84_37980	fCDS	automatic/finished		IS6 family transposase		pseudo						COMMON		44813	2	121709	121909	201	L	Replication, recombination and repair	INFORMATION STORAGE AND PROCESSING
2981813	2	Ensifer adhaerens T4	101186296	EADH_v2_pb0941	CDS	automatic/finished		protein of unknown function		no	u : unknown	1 : Unknown				no	5 : Unknown function	45027	1	744445	744654	210
2981813	2	Ensifer sp. T173	97481040	J3R84AM_0270	CDS	automatic/finished		protein of unknown function		no	u : unknown	1 : Unknown				UNIQUE_AMIGA	5 : Unknown function	44813	-2	192491	192700	210
2990005	2	Ensifer adhaerens T4	101188503	EADH_v2_b1045	CDS	automatic/finished		protein of unknown function		no	u : unknown	1 : Unknown				no	5 : Unknown function	45027	2	1056485	1056706	222
2990005	2	Ensifer sp. T173	97483052	J3R84AM_1064	CDS	automatic/finished		protein of unknown function		no	u : unknown	1 : Unknown				UNIQUE_AMIGA	5 : Unknown function	44813	-1	1016928	1017191	264
2997473	2	Ensifer adhaerens T4	101185427	EADH_v2_pb0072	CDS	automatic/finished		GNAT family N-acetyltransferase		no						no		45027	-3	43289	43834	546	K	Transcription	INFORMATION STORAGE AND PROCESSING
2997473	2	Ensifer sp. T173	97481317	J3R84_29735	CDS	automatic/finished		GNAT family N-acetyltransferase		no						COMMON		44813	1	66994	67539	546	K	Transcription	INFORMATION STORAGE AND PROCESSING
2999158	2	Ensifer adhaerens T4	101186166	EADH_v2_pb0811	CDS	automatic/finished		lipoyl-dependent peroxiredoxin	1.11.1.28	no						no		45027	-1	642277	642687	411	O	Posttranslational modification, protein turnover, chaperones	CELLULAR PROCESSES AND SIGNALING
2999158	2	Ensifer sp. T173	97481780	J3R84_30860	CDS	automatic/finished		Ohr family peroxiredoxin		no						COMMON		44813	3	292989	293399	411	O	Posttranslational modification, protein turnover, chaperones	CELLULAR PROCESSES AND SIGNALING
3002948	2	Ensifer adhaerens T4	101188509	EADH_v2_b1051	CDS	automatic/finished	virB	Type IV secretion system protein virB10		no						no		45027	-1	1062287	1063459	1173	U	Intracellular trafficking, secretion, and vesicular transport	CELLULAR PROCESSES AND SIGNALING
3002948	2	Ensifer sp. T173	97484074	J3R84_24350	CDS	automatic/finished	virB10	type IV secretion system protein VirB10		no						COMMON		44813	3	1010172	1011344	1173	U	Intracellular trafficking, secretion, and vesicular transport	CELLULAR PROCESSES AND SIGNALING
3013692	2	Ensifer adhaerens T4	101188598	EADH_v2_b1140	CDS	automatic/finished	bcp	Pseudoazurin		no						no		45027	3	1124439	1124885	447	C	Energy production and conversion	METABOLISM
3013692	2	Ensifer sp. T173	97483998	J3R84_23965	CDS	automatic/finished		pseudoazurin		no						COMMON		44813	-1	944916	945362	447	C	Energy production and conversion	METABOLISM
3016036	2	Ensifer adhaerens T4	101188405	EADH_v2_b0947	CDS	automatic/finished		protein of unknown function		no	u : unknown	1 : Unknown				no	5 : Unknown function	45027	3	954036	954344	309	S	Function unknown	POORLY CHARACTERIZED
3016036	2	Ensifer sp. T173	97483064	J3R84AM_1166	CDS	automatic/finished		protein of unknown function		no	u : unknown	1 : Unknown				UNIQUE_AMIGA	5 : Unknown function	44813	-2	1124516	1124857	342	S	Function unknown	POORLY CHARACTERIZED
3016600	2	Ensifer adhaerens T4	101189054	EADH_v2_b1596	CDS	automatic/finished		Acyl-CoA thioesterase		no						no		45027	1	1564312	1565112	801	I	Lipid transport and metabolism	METABOLISM
3016600	2	Ensifer sp. T173	97483559	J3R84_21765	CDS	automatic/finished		acyl-CoA thioesterase		no						COMMON		44813	-1	472887	473687	801	I	Lipid transport and metabolism	METABOLISM
3016750	2	Ensifer adhaerens T4	101188799	EADH_v2_b1341	CDS	automatic/finished		conserved protein of unknown function		no	u : unknown	1 : Unknown				no	4 : Unknown function but conserved in other organisms	45027	2	1294499	1295308	810
3016750	2	Ensifer sp. T173	97483809	J3R84_23015	CDS	automatic/finished		hypothetical protein		no						COMMON		44813	-1	761037	761564	528
3020156	2	Ensifer adhaerens T4	101188629	EADH_v2_b1171	CDS	automatic/finished		conserved protein of unknown function		no	u : unknown	1 : Unknown				no	4 : Unknown function but conserved in other organisms	45027	3	1146186	1146389	204
3020156	2	Ensifer sp. T173	97483977	J3R84_23860	CDS	automatic/finished		hypothetical protein		no						COMMON		44813	-1	929967	930170	204
3025256	2	Ensifer adhaerens T4	101188307	EADH_v2_b0849	CDS	automatic/finished		protein of unknown function		no	u : unknown	1 : Unknown				no	5 : Unknown function	45027	1	864673	864840	168
3025256	2	Ensifer sp. T173	97483072	J3R84AM_1262	CDS	automatic/finished		protein of unknown function		no	u : unknown	1 : Unknown				UNIQUE_AMIGA	5 : Unknown function	44813	-3	1214020	1214187	168
3034892	2	Ensifer adhaerens T4	101189003	EADH_v2_b1545	CDS	automatic/finished		Pyridoxamine 5'-phosphate oxidase family protein		no						no		45027	1	1504876	1505346	471	S	Function unknown	POORLY CHARACTERIZED
3034892	2	Ensifer sp. T173	97483608	J3R84_22010	CDS	automatic/finished		pyridoxamine 5'-phosphate oxidase family protein		no						COMMON		44813	-2	532667	533137	471	S	Function unknown	POORLY CHARACTERIZED
3039874	2	Ensifer adhaerens T4	101186082	EADH_v2_pb0727	CDS	automatic/finished		protein of unknown function		no	u : unknown	1 : Unknown				no	5 : Unknown function	45027	1	572629	572745	117
3039874	2	Ensifer sp. T173	97481070	J3R84AM_0431	CDS	automatic/finished		protein of unknown function		no	u : unknown	1 : Unknown				UNIQUE_AMIGA	5 : Unknown function	44813	-1	328095	328211	117
3042339	2	Ensifer adhaerens T4	101184852	EADH_v2_pd0056	CDS	automatic/finished		S-adenosyl-L-methionine-dependent methyltransferase	2.1.1.-	no						no		45027	-1	100628	101503	876	Q	Secondary metabolites biosynthesis, transport and catabolism	METABOLISM
3042339	2	Ensifer sp. T173	97480537	J3R84_37570	CDS	automatic/finished		SAM-dependent methyltransferase	2.1.1.-	no						COMMON		44813	-1	38428	39303	876	Q	Secondary metabolites biosynthesis, transport and catabolism	METABOLISM
3042474	2	Ensifer adhaerens T4	101188554	EADH_v2_b1096	CDS	automatic/finished		protein of unknown function		no	u : unknown	1 : Unknown				no	5 : Unknown function	45027	-3	1096164	1096331	168
3042474	2	Ensifer sp. T173	97483045	J3R84AM_1023	CDS	automatic/finished		protein of unknown function		no	u : unknown	1 : Unknown				UNIQUE_AMIGA	5 : Unknown function	44813	1	982231	982398	168
3046488	2	Ensifer adhaerens T4	101185553	EADH_v2_pb0198	CDS	automatic/finished		conserved protein of unknown function		no	u : unknown	1 : Unknown				no	4 : Unknown function but conserved in other organisms	45027	-1	134614	134865	252
3046488	2	Ensifer sp. T173	97482684	J3R84_33110	CDS	automatic/finished		hypothetical protein		no						COMMON		44813	3	755562	755813	252
3046845	2	Ensifer adhaerens T4	101186033	EADH_v2_pb0678	CDS	automatic/finished		transposase		no						no		45027	3	536889	537212	324	L	Replication, recombination and repair	INFORMATION STORAGE AND PROCESSING
3046845	2	Ensifer sp. T173	97481929	J3R84_31235	CDS	automatic/finished		transposase		pseudo						COMMON		44813	-1	360372	360800	429	L	Replication, recombination and repair	INFORMATION STORAGE AND PROCESSING
3059981	2	Ensifer adhaerens T4	101185941	EADH_v2_pb0586	CDS	automatic/finished		Serine aminopeptidase S33 domain-containing protein		no						no		45027	2	464279	464542	264	S	Function unknown	POORLY CHARACTERIZED
3059981	2	Ensifer sp. T173	97482089	J3R84_31630	fCDS	automatic/finished		alpha/beta hydrolase		pseudo						COMMON		44813	-3	436234	436497	264	S	Function unknown	POORLY CHARACTERIZED
3068712	2	Ensifer adhaerens T4	101186055	EADH_v2_pb0700	CDS	automatic/finished		XRE family transcriptional regulator		no						no		45027	2	559727	559993	267
3068712	2	Ensifer sp. T173	97480712	J3R84_28360	CDS	automatic/finished		helix-turn-helix transcriptional regulator		no						COMMON		44813	-2	2678	2950	273
3068712	2	Ensifer sp. T173	97481887	J3R84_31130	CDS	automatic/finished		helix-turn-helix domain-containing protein		no						COMMON		44813	-3	337591	337857	267
3075027	2	Ensifer adhaerens T4	101186054	EADH_v2_pb0699	CDS	automatic/finished		conserved exported protein of unknown function		no	u : unknown	1 : Unknown				no	4 : Unknown function but conserved in other organisms	45027	-3	559169	559678	510
3075027	2	Ensifer sp. T173	97481889	J3R84_31135	CDS	automatic/finished		hypothetical protein		no						COMMON		44813	1	337906	338415	510
3079548	2	Ensifer adhaerens T4	101184862	EADH_v2_pd0066	CDS	automatic/finished		protein of unknown function		no	u : unknown	1 : Unknown				no	5 : Unknown function	45027	-3	107610	108059	450
3079548	2	Ensifer sp. T173	97480545	J3R84_37610	CDS	automatic/finished		hypothetical protein		no						COMMON		44813	-1	45412	45861	450
3102152	2	Ensifer adhaerens T4	101188572	EADH_v2_b1114	CDS	automatic/finished		protein of unknown function		no	u : unknown	1 : Unknown				no	5 : Unknown function	45027	-3	1103103	1103516	414
3102152	2	Ensifer sp. T173	97483039	J3R84AM_1007	CDS	automatic/finished		protein of unknown function		no	u : unknown	1 : Unknown				UNIQUE_AMIGA	5 : Unknown function	44813	2	973358	973807	450
3102798	2	Ensifer adhaerens T4	101188406	EADH_v2_b0948	CDS	automatic/finished		protein of unknown function		no	u : unknown	1 : Unknown				no	5 : Unknown function	45027	-3	954516	954839	324
3102798	2	Ensifer sp. T173	97484169	J3R84_24830	CDS	automatic/finished		hypothetical protein		no						UNIQUE_BANK		44813	1	1124020	1124343	324
3106676	2	Ensifer adhaerens T4	101185458	EADH_v2_pb0103	CDS	automatic/finished		PRC-barrel domain containing protein		no						no		45027	-2	59811	60128	318	S	Function unknown	POORLY CHARACTERIZED
3106676	2	Ensifer sp. T173	97481253	J3R84_29625	CDS	automatic/finished		PRC-barrel domain-containing protein		no						COMMON		44813	2	48047	48388	342	S	Function unknown	POORLY CHARACTERIZED
3111487	2	Ensifer adhaerens T4	101187259	EADH_v2_pa0872	CDS	automatic/finished		protein of unknown function		no	u : unknown	1 : Unknown				no	5 : Unknown function	45027	2	847535	847963	429	S	Function unknown	POORLY CHARACTERIZED
3111487	2	Ensifer sp. T173	97482753	J3R84_36710	CDS	automatic/finished		hypothetical protein		no						COMMON		44813	2	772073	772543	471	S	Function unknown	POORLY CHARACTERIZED
3114744	2	Ensifer adhaerens T4	101185811	EADH_v2_pb0456	CDS	automatic/finished		protein of unknown function		no	u : unknown	1 : Unknown				no	5 : Unknown function	45027	1	367198	367443	246
3114744	2	Ensifer sp. T173	97481112	J3R84AM_0693	CDS	automatic/finished		protein of unknown function		no	u : unknown	1 : Unknown				UNIQUE_AMIGA	5 : Unknown function	44813	-1	534810	535055	246
3120702	2	Ensifer adhaerens T4	101185503	EADH_v2_pb0148	CDS	automatic/finished	malK	maltose ABC transporter ATP binding subunit	7.5.2.1	no						no		45027	-1	94648	95745	1098	E	Amino acid transport and metabolism	METABOLISM
3120702	2	Ensifer sp. T173	97481170	J3R84_29440	CDS	automatic/finished	ugpC	sn-glycerol-3-phosphate ABC transporter ATP-binding protein UgpC		no						COMMON		44813	2	12443	13540	1098	E	Amino acid transport and metabolism	METABOLISM
3132361	2	Ensifer adhaerens T4	101185447	EADH_v2_pb0092	CDS	automatic/finished		membrane protein		no						no		45027	2	52565	53542	978	S	Function unknown	POORLY CHARACTERIZED
3132361	2	Ensifer sp. T173	97481273	J3R84_29660	CDS	automatic/finished		YihY/virulence factor BrkB family protein		no						COMMON		44813	-2	54656	55633	978	S	Function unknown	POORLY CHARACTERIZED
3134659	2	Ensifer adhaerens T4	101188189	EADH_v2_b0731	CDS	automatic/finished		protein of unknown function		no	u : unknown	1 : Unknown				no	5 : Unknown function	45027	3	755154	755534	381	S	Function unknown	POORLY CHARACTERIZED
3134659	2	Ensifer sp. T173	97484361	J3R84_25790	fCDS	automatic/finished		MBL fold metallo-hydrolase		pseudo						COMMON		44813	-3	1320202	1320585	384	S	Function unknown	POORLY CHARACTERIZED
3135430	2	Ensifer adhaerens T4	101185778	EADH_v2_pb0423	CDS	automatic/finished		protein of unknown function		no	u : unknown	1 : Unknown				no	5 : Unknown function	45027	3	335418	335741	324	P	Inorganic ion transport and metabolism	METABOLISM
3135430	2	Ensifer sp. T173	97481117	J3R84AM_0723	CDS	automatic/finished		protein of unknown function		no	u : unknown	1 : Unknown				UNIQUE_AMIGA	5 : Unknown function	44813	-3	566515	566838	324	P	Inorganic ion transport and metabolism	METABOLISM
3139821	2	Ensifer adhaerens T4	101188800	EADH_v2_b1342	CDS	automatic/finished		protein of unknown function		no	u : unknown	1 : Unknown				no	5 : Unknown function	45027	3	1295292	1295558	267
3139821	2	Ensifer sp. T173	97483808	J3R84_23010	CDS	automatic/finished		hypothetical protein		no						COMMON		44813	-2	760787	761053	267
3146559	2	Ensifer adhaerens T4	101185785	EADH_v2_pb0430	CDS	automatic/finished		Uncharacterized ABC transporter ATP-binding protein MT1014		no						no		45027	1	338917	339723	807	V	Defense mechanisms	CELLULAR PROCESSES AND SIGNALING
3146559	2	Ensifer sp. T173	97482343	J3R84_32260	CDS	automatic/finished		ABC transporter ATP-binding protein		no						COMMON		44813	-3	562534	563190	657	V	Defense mechanisms	CELLULAR PROCESSES AND SIGNALING
3146566	2	Ensifer adhaerens T4	101187071	EADH_v2_pa0684	CDS	automatic/finished		two-component system, LuxR family, response regulator FixJ		no						no		45027	3	671718	672350	633	T	Signal transduction mechanisms	CELLULAR PROCESSES AND SIGNALING
3146566	2	Ensifer sp. T173	97482386	J3R84_35780	CDS	automatic/finished		response regulator transcription factor		no						COMMON		44813	1	561568	562200	633	T	Signal transduction mechanisms	CELLULAR PROCESSES AND SIGNALING
3152246	2	Ensifer adhaerens T4	101186501	EADH_v2_pa0114	CDS	automatic/finished	rgtA	Lipopolysaccharide core galacturonosyltransferase RgtA	2.4.1.-	no						no		45027	2	104705	106198	1494	M	Cell wall/membrane/envelope biogenesis	CELLULAR PROCESSES AND SIGNALING
3152246	2	Ensifer sp. T173	97482902	J3R84_37405	CDS	automatic/finished		glycosyltransferase family 39 protein		no						COMMON		44813	3	927546	929039	1494	M	Cell wall/membrane/envelope biogenesis	CELLULAR PROCESSES AND SIGNALING
3156676	2	Ensifer adhaerens T4	101185924	EADH_v2_pb0569	CDS	automatic/finished		Siderophore-interacting protein		no						no		45027	1	453592	454659	1068	P	Inorganic ion transport and metabolism	METABOLISM
3156676	2	Ensifer sp. T173	97482109	J3R84_31680	CDS	automatic/finished		siderophore-interacting protein		no						COMMON		44813	-1	446118	447185	1068	P	Inorganic ion transport and metabolism	METABOLISM
3172266	2	Ensifer adhaerens T4	101187263	EADH_v2_pa0876	CDS	automatic/finished		protein of unknown function		no	u : unknown	1 : Unknown				no	5 : Unknown function	45027	1	849463	849696	234
3172266	2	Ensifer sp. T173	97481321	J3R84AM_0769	CDS	automatic/finished		protein of unknown function		no	u : unknown	1 : Unknown				UNIQUE_AMIGA	5 : Unknown function	44813	1	774091	774324	234
3173132	2	Ensifer adhaerens T4	101186516	EADH_v2_pa0129	CDS	automatic/finished		protein of unknown function		no	u : unknown	1 : Unknown				no	5 : Unknown function	45027	3	118650	118868	219
3173132	2	Ensifer sp. T173	97481371	J3R84AM_0947	CDS	automatic/finished		protein of unknown function		no	u : unknown	1 : Unknown				UNIQUE_AMIGA	5 : Unknown function	44813	1	942757	942975	219
3174566	2	Ensifer adhaerens T4	101185899	EADH_v2_pb0544	CDS	automatic/finished		two-component system, sensor histidine kinase PdtaS	2.7.13.3	no						no		45027	-3	436061	437113	1053	T	Signal transduction mechanisms	CELLULAR PROCESSES AND SIGNALING
3174566	2	Ensifer sp. T173	97482147	J3R84_31775	CDS	automatic/finished		sensor histidine kinase		no						COMMON		44813	1	463660	464712	1053	T	Signal transduction mechanisms	CELLULAR PROCESSES AND SIGNALING
3175367	2	Ensifer adhaerens T4	101186413	EADH_v2_pa0026	CDS	automatic/finished		protein of unknown function		no	u : unknown	1 : Unknown				no	5 : Unknown function	45027	3	19437	19760	324
3175367	2	Ensifer sp. T173	97481342	J3R84AM_0845	CDS	automatic/finished		protein of unknown function		no	u : unknown	1 : Unknown				UNIQUE_AMIGA	5 : Unknown function	44813	1	839578	839901	324
3177000	2	Ensifer adhaerens T4	101188216	EADH_v2_b0758	CDS	automatic/finished		protein ImuA		no						no		45027	1	774088	774591	504	S	Function unknown	POORLY CHARACTERIZED
3177000	2	Ensifer sp. T173	97484343	J3R84_25700	CDS	automatic/finished		damage-inducible mutagenesis protein		no						COMMON		44813	-3	1304272	1304775	504	S	Function unknown	POORLY CHARACTERIZED
3177816	2	Ensifer adhaerens T4	101186491	EADH_v2_pa0104	CDS	automatic/finished		protein of unknown function		no	u : unknown	1 : Unknown				no	5 : Unknown function	45027	-1	97408	97590	183	L	Replication, recombination and repair	INFORMATION STORAGE AND PROCESSING
3177816	2	Ensifer sp. T173	97481359	J3R84AM_0920	CDS	automatic/finished		protein of unknown function		no	u : unknown	1 : Unknown				UNIQUE_AMIGA	5 : Unknown function	44813	-1	920248	920430	183	L	Replication, recombination and repair	INFORMATION STORAGE AND PROCESSING
3181823	2	Ensifer adhaerens T4	101184824	EADH_v2_pd0028	CDS	automatic/finished		protein of unknown function		no	u : unknown	1 : Unknown				no	5 : Unknown function	45027	-2	21889	22194	306
3181823	2	Ensifer sp. T173	97480521	J3R84AM_0154	CDS	automatic/finished		protein of unknown function		no	u : unknown	1 : Unknown				UNIQUE_AMIGA	5 : Unknown function	44813	-3	155516	155821	306
3187893	2	Ensifer adhaerens T4	101185546	EADH_v2_pb0191	CDS	automatic/finished		SAM-dependent methyltransferase		no						no		45027	-2	129072	129890	819	M	Cell wall/membrane/envelope biogenesis	CELLULAR PROCESSES AND SIGNALING
3187893	2	Ensifer sp. T173	97482694	J3R84_33135	CDS	automatic/finished		class I SAM-dependent methyltransferase		no						COMMON		44813	1	760537	761355	819	M	Cell wall/membrane/envelope biogenesis	CELLULAR PROCESSES AND SIGNALING
3195624	2	Ensifer adhaerens T4	101189726	EADH_v2_a0334	CDS	automatic/finished		protein of unknown function		no	u : unknown	1 : Unknown				no	5 : Unknown function	45027	2	349211	349984	774	S	Function unknown	POORLY CHARACTERIZED
3195624	2	Ensifer sp. T173	97487739	J3R84_13065	CDS	automatic/finished		YdaU family protein		no						COMMON		44813	-2	2677306	2678067	762	S	Function unknown	POORLY CHARACTERIZED
3197225	2	Ensifer adhaerens T4	101185373	EADH_v2_pb0018	CDS	automatic/finished		protein of unknown function		no	u : unknown	1 : Unknown				no	5 : Unknown function	45027	1	11686	11994	309
3197225	2	Ensifer sp. T173	97481427	J3R84_29980	CDS	automatic/finished		DUF982 domain-containing protein		no						COMMON		44813	-3	115846	116154	309
3207475	2	Ensifer adhaerens T4	101185582	EADH_v2_pb0227	CDS	automatic/finished		conserved protein of unknown function		no	u : unknown	1 : Unknown				no	4 : Unknown function but conserved in other organisms	45027	-3	156233	156421	189
3207475	2	Ensifer sp. T173	97481144	J3R84AM_0894	CDS	automatic/finished		conserved protein of unknown function		no	u : unknown	1 : Unknown				UNIQUE_AMIGA	4 : Unknown function but conserved in other organisms	44813	1	734005	734193	189
3207958	2	Ensifer adhaerens T4	101185439	EADH_v2_pb0084	CDS	automatic/finished		protein of unknown function		no	u : unknown	1 : Unknown				no	5 : Unknown function	45027	-3	49082	49399	318	S	Function unknown	POORLY CHARACTERIZED
3207958	2	Ensifer sp. T173	97481282	J3R84_29675	fCDS	automatic/finished		pyridoxamine 5'-phosphate oxidase family protein		pseudo						COMMON		44813	2	58799	59116	318	S	Function unknown	POORLY CHARACTERIZED
3208605	2	Ensifer adhaerens T4	101185441	EADH_v2_pb0086	CDS	automatic/finished	syrB	putative transcriptional regulator syrB2		no						no	3 : Putative function from multiple computational evidences	45027	-3	50699	51130	432	K	Transcription	INFORMATION STORAGE AND PROCESSING
3208605	2	Ensifer sp. T173	97481276	J3R84_29665	CDS	automatic/finished		transposase		no						COMMON		44813	2	57068	57499	432	K	Transcription	INFORMATION STORAGE AND PROCESSING
3217035	2	Ensifer adhaerens T4	101188714	EADH_v2_b1256	CDS	automatic/finished		DUF2750 domain-containing protein		no						no		45027	-2	1219279	1219629	351	S	Function unknown	POORLY CHARACTERIZED
3217035	2	Ensifer sp. T173	97481853	J3R84_31045	CDS	automatic/finished		DUF2750 domain-containing protein		no						COMMON		44813	3	329370	329720	351	S	Function unknown	POORLY CHARACTERIZED
3224253	2	Ensifer adhaerens T4	101191285	EADH_v2_a1893	CDS	automatic/finished		protein of unknown function		no	u : unknown	1 : Unknown				no	5 : Unknown function	45027	2	1818905	1819183	279
3224253	2	Ensifer sp. T173	97484978	J3R84AM_1834	CDS	automatic/finished		protein of unknown function		no	u : unknown	1 : Unknown				UNIQUE_AMIGA	5 : Unknown function	44813	-2	1843303	1843581	279
3226890	2	Ensifer adhaerens T4	101186291	EADH_v2_pb0936	CDS	automatic/finished		DUF982 domain-containing protein		no						no		45027	-1	742426	742734	309	S	Function unknown	POORLY CHARACTERIZED
3226890	2	Ensifer sp. T173	97481596	J3R84_30400	CDS	automatic/finished		DUF982 domain-containing protein		no						COMMON		44813	2	194387	194695	309	S	Function unknown	POORLY CHARACTERIZED
3229355	2	Ensifer adhaerens T4	101188550	EADH_v2_b1092	CDS	automatic/finished		protein of unknown function		no	u : unknown	1 : Unknown				no	5 : Unknown function	45027	-1	1094321	1094503	183
3229355	2	Ensifer sp. T173	97483047	J3R84AM_1026	CDS	automatic/finished		protein of unknown function		no	u : unknown	1 : Unknown				UNIQUE_AMIGA	5 : Unknown function	44813	3	984087	984269	183
3232588	2	Ensifer adhaerens T4	101186270	EADH_v2_pb0915	CDS	automatic/finished	repC	putative replication protein C		no						no	3 : Putative function from multiple computational evidences	45027	-3	728279	729490	1212	L	Replication, recombination and repair	INFORMATION STORAGE AND PROCESSING
3232588	2	Ensifer sp. T173	97481626	J3R84_30475	CDS	automatic/finished		replication initiation protein RepC		no						COMMON		44813	1	207586	208818	1233	L	Replication, recombination and repair	INFORMATION STORAGE AND PROCESSING
3236996	2	Ensifer adhaerens T4	101188195	EADH_v2_b0737	CDS	automatic/finished		CBS domain-containing protein		no						no		45027	2	760637	761065	429	S	Function unknown	POORLY CHARACTERIZED
3236996	2	Ensifer sp. T173	97484356	J3R84_25765	CDS	automatic/finished		CBS domain-containing protein		no						COMMON		44813	-1	1314669	1315097	429	S	Function unknown	POORLY CHARACTERIZED
3238459	2	Ensifer adhaerens T4	101186006	EADH_v2_pb0651	CDS	automatic/finished		Fe2OG dioxygenase domain-containing protein		no						no		45027	-3	512555	513415	861	S	Function unknown	POORLY CHARACTERIZED
3238459	2	Ensifer sp. T173	97481977	J3R84_31365	CDS	automatic/finished		2OG-Fe(II) oxygenase		no						COMMON		44813	3	384168	385028	861	S	Function unknown	POORLY CHARACTERIZED
3243733	2	Ensifer adhaerens T4	101188557	EADH_v2_b1099	CDS	automatic/finished		exported protein of unknown function		no	u : unknown	1 : Unknown				no	5 : Unknown function	45027	3	1097172	1097378	207
3243733	2	Ensifer sp. T173	97483044	J3R84AM_1021	CDS	automatic/finished		conserved exported protein of unknown function		no	u : unknown	1 : Unknown				UNIQUE_AMIGA	4 : Unknown function but conserved in other organisms	44813	-2	981095	981520	426
3244005	2	Ensifer adhaerens T4	101189211	EADH_v2_b1753	CDS	automatic/finished	yohK	PF04712 family membrane protein YohK		no						no		45027	1	1735771	1736496	726	M	Cell wall/membrane/envelope biogenesis	CELLULAR PROCESSES AND SIGNALING
3244005	2	Ensifer sp. T173	97483407	J3R84_21000	CDS	automatic/finished		LrgB family protein		no						COMMON		44813	-2	299384	300109	726	M	Cell wall/membrane/envelope biogenesis	CELLULAR PROCESSES AND SIGNALING
3254127	2	Ensifer adhaerens T4	101186081	EADH_v2_pb0726	CDS	automatic/finished		protein of unknown function		no	u : unknown	1 : Unknown				no	5 : Unknown function	45027	1	572254	572448	195
3254127	2	Ensifer sp. T173	97481072	J3R84AM_0433	CDS	automatic/finished		protein of unknown function		no	u : unknown	1 : Unknown				UNIQUE_AMIGA	5 : Unknown function	44813	-1	328392	328586	195
3263515	2	Ensifer adhaerens T4	101186089	EADH_v2_pb0734	CDS	automatic/finished		Class I SAM-dependent methyltransferase		no						no		45027	2	574409	575404	996	I	Lipid transport and metabolism	METABOLISM
3263515	2	Ensifer sp. T173	97481845	J3R84_31025	CDS	automatic/finished		class I SAM-dependent methyltransferase		no						COMMON		44813	-3	325438	326433	996	I	Lipid transport and metabolism	METABOLISM
3265996	2	Ensifer adhaerens T4	101184878	EADH_v2_pd0082	CDS	automatic/finished		transposase		no						no		45027	-2	118267	118950	684	L	Replication, recombination and repair	INFORMATION STORAGE AND PROCESSING
3265996	2	Ensifer sp. T173	97480555	J3R84_37660	CDS	automatic/finished		IS6 family transposase		no						COMMON		44813	-3	56072	56755	684	L	Replication, recombination and repair	INFORMATION STORAGE AND PROCESSING
3266092	2	Ensifer adhaerens T4	101185894	EADH_v2_pb0539	CDS	automatic/finished		protein of unknown function		no	u : unknown	1 : Unknown				no	5 : Unknown function	45027	-3	434075	434302	228
3266092	2	Ensifer sp. T173	97481102	J3R84AM_0609	CDS	automatic/finished		protein of unknown function		no	u : unknown	1 : Unknown				UNIQUE_AMIGA	5 : Unknown function	44813	3	466470	466697	228
3269998	2	Ensifer adhaerens T4	101185467	EADH_v2_pb0112	CDS	automatic/finished		cytochrome subunit of sulfide dehydrogenase		no						no		45027	-2	64221	65264	1044	C	Energy production and conversion	METABOLISM
3269998	2	Ensifer sp. T173	97481233	J3R84_29590	CDS	automatic/finished		c-type cytochrome		no						COMMON		44813	2	42959	43981	1023	C	Energy production and conversion	METABOLISM
3273788	2	Ensifer adhaerens T4	101192804	EADH_v2_a3412	CDS	automatic/finished		protein of unknown function		no	u : unknown	1 : Unknown				no	5 : Unknown function	45027	-3	3289313	3289498	186
3273788	2	Ensifer sp. T173	97484910	J3R84AM_0398	CDS	automatic/finished		protein of unknown function		no	u : unknown	1 : Unknown				UNIQUE_AMIGA	5 : Unknown function	44813	2	409670	409855	186
3290599	2	Ensifer adhaerens T4	101188500	EADH_v2_b1042	CDS	automatic/finished		DUF2958 domain-containing protein		no						no		45027	-1	1055558	1055902	345	S	Function unknown	POORLY CHARACTERIZED
3290599	2	Ensifer sp. T173	97484081	J3R84_24385	CDS	automatic/finished		DUF2958 domain-containing protein		no						COMMON		44813	3	1017732	1018076	345	S	Function unknown	POORLY CHARACTERIZED
3294030	2	Ensifer adhaerens T4	101184867	EADH_v2_pd0071	CDS	automatic/finished		putative HTH luxR-type domain-containing protein		no						no	3 : Putative function from multiple computational evidences	45027	-2	111883	112635	753	K	Transcription	INFORMATION STORAGE AND PROCESSING
3294030	2	Ensifer sp. T173	97480549	J3R84_37630	CDS	automatic/finished		autoinducer binding domain-containing protein		no						COMMON		44813	-1	49687	50439	753	K	Transcription	INFORMATION STORAGE AND PROCESSING
3301451	2	Ensifer adhaerens T4	101185626	EADH_v2_pb0271	CDS	automatic/finished		MBL fold metallo-hydrolase		no						no		45027	-2	195603	196577	975	S	Function unknown	POORLY CHARACTERIZED
3301451	2	Ensifer sp. T173	97482576	J3R84_32840	CDS	automatic/finished		MBL fold metallo-hydrolase		no						COMMON		44813	3	693846	694820	975	S	Function unknown	POORLY CHARACTERIZED
3303033	2	Ensifer adhaerens T4	101185767	EADH_v2_pb0412	CDS	automatic/finished		Fumarylacetoacetate hydrolase		no						no		45027	1	328621	329577	957	Q	Secondary metabolites biosynthesis, transport and catabolism	METABOLISM
3303033	2	Ensifer sp. T173	97482375	J3R84_32340	CDS	automatic/finished		fumarylacetoacetate hydrolase family protein		no						COMMON		44813	-1	580803	581759	957	Q	Secondary metabolites biosynthesis, transport and catabolism	METABOLISM
3306377	2	Ensifer adhaerens T4	101189318	EADH_v2_b1860	CDS	automatic/finished		AraC family transcriptional regulator		no						no		45027	-1	1845950	1846345	396	K	Transcription	INFORMATION STORAGE AND PROCESSING
3306377	2	Ensifer sp. T173	97483307	J3R84_20500	CDS	automatic/finished		AraC family transcriptional regulator		no						COMMON		44813	2	188075	188470	396	K	Transcription	INFORMATION STORAGE AND PROCESSING
3310505	2	Ensifer adhaerens T4	101185539	EADH_v2_pb0184	CDS	automatic/finished		putative toxin Y4kP		no						no	3 : Putative function from multiple computational evidences	45027	1	123652	123921	270	S	Function unknown	POORLY CHARACTERIZED
3310505	2	Ensifer sp. T173	97482708	J3R84_33170	CDS	automatic/finished		type II toxin-antitoxin system RelE/ParE family toxin		no						COMMON		44813	-3	766507	766776	270	S	Function unknown	POORLY CHARACTERIZED
3312527	2	Ensifer adhaerens T4	101188482	EADH_v2_b1024	CDS	automatic/finished		protein of unknown function		no	u : unknown	1 : Unknown				no	5 : Unknown function	45027	1	1035616	1035885	270
3312527	2	Ensifer sp. T173	97483053	J3R84AM_1083	CDS	automatic/finished		protein of unknown function		no	u : unknown	1 : Unknown				UNIQUE_AMIGA	5 : Unknown function	44813	-3	1037743	1037991	249
3314498	2	Ensifer adhaerens T4	101186281	EADH_v2_pb0926	CDS	automatic/finished		conserved membrane protein of unknown function		no	u : unknown	1 : Unknown				no	4 : Unknown function but conserved in other organisms	45027	1	736597	737088	492
3314498	2	Ensifer sp. T173	97481612	J3R84_30440	CDS	automatic/finished		hypothetical protein		no						COMMON		44813	-1	199998	200489	492
3320030	2	Ensifer adhaerens T4	101184809	EADH_v2_pd0013	CDS	automatic/finished		conserved exported protein of unknown function		no	u : unknown	1 : Unknown				no	4 : Unknown function but conserved in other organisms	45027	-3	8073	8750	678
3320030	2	Ensifer sp. T173	97480704	J3R84_38085	CDS	automatic/finished		hypothetical protein		no						COMMON		44813	-2	141699	142376	678
3333405	2	Ensifer adhaerens T4	101188192	EADH_v2_b0734	CDS	automatic/finished		Alcohol dehydrogenase		no						no		45027	3	758112	759230	1119	C	Energy production and conversion	METABOLISM
3333405	2	Ensifer sp. T173	97484358	J3R84_25775	CDS	automatic/finished		iron-containing alcohol dehydrogenase	1.1.1.1	no						COMMON		44813	-1	1316505	1317623	1119	C	Energy production and conversion	METABOLISM
3353967	2	Ensifer adhaerens T4	101185765	EADH_v2_pb0410	CDS	automatic/finished		VOC domain-containing protein		no						no		45027	1	327436	327870	435
3353967	2	Ensifer sp. T173	97482379	J3R84_32350	CDS	automatic/finished		VOC family protein		no						COMMON		44813	-3	582511	582945	435
3358736	2	Ensifer adhaerens T4	101186220	EADH_v2_pb0865	CDS	automatic/finished		WGR domain-containing protein		no						no		45027	1	692683	692901	219
3358736	2	Ensifer sp. T173	97481690	J3R84_30635	CDS	automatic/finished		WGR domain-containing protein		no						COMMON		44813	-2	240320	240538	219
3363243	2	Ensifer adhaerens T4	101184865	EADH_v2_pd0069	CDS	automatic/finished		transposase		no						no		45027	-1	110711	111013	303	L	Replication, recombination and repair	INFORMATION STORAGE AND PROCESSING
3363243	2	Ensifer sp. T173	97480548	J3R84_37625	fCDS	automatic/finished		IS3 family transposase		pseudo						COMMON		44813	-3	48515	48817	303	L	Replication, recombination and repair	INFORMATION STORAGE AND PROCESSING
3375752	2	Ensifer adhaerens T4	101185705	EADH_v2_pb0350	CDS	automatic/finished		protein of unknown function		no	u : unknown	1 : Unknown				no	5 : Unknown function	45027	-3	271019	271357	339
3375752	2	Ensifer sp. T173	97481127	J3R84AM_0799	CDS	automatic/finished		protein of unknown function		no	u : unknown	1 : Unknown				UNIQUE_AMIGA	5 : Unknown function	44813	3	638997	639335	339
3378115	2	Ensifer adhaerens T4	101185372	EADH_v2_pb0017	CDS	automatic/finished		conserved exported protein of unknown function		no	u : unknown	1 : Unknown				no	4 : Unknown function but conserved in other organisms	45027	-2	11253	11507	255
3378115	2	Ensifer sp. T173	97481429	J3R84_29985	CDS	automatic/finished		hypothetical protein		no						COMMON		44813	2	116333	116587	255
3383186	2	Ensifer adhaerens T4	101186013	EADH_v2_pb0658	CDS	automatic/finished		D-2-hydroxyglutarate dehydrogenase		no						no		45027	3	519180	520607	1428	C	Energy production and conversion	METABOLISM
3383186	2	Ensifer sp. T173	97481963	J3R84_31330	CDS	automatic/finished		FAD-binding oxidoreductase		no						COMMON		44813	-3	376975	378399	1425	C	Energy production and conversion	METABOLISM
3389663	2	Ensifer adhaerens T4	101185570	EADH_v2_pb0215	CDS	automatic/finished		protein of unknown function		no	u : unknown	1 : Unknown				no	5 : Unknown function	45027	-3	148508	148735	228
3389663	2	Ensifer sp. T173	97481148	J3R84AM_0906	CDS	automatic/finished		protein of unknown function		no	u : unknown	1 : Unknown				UNIQUE_AMIGA	5 : Unknown function	44813	2	741587	741919	333
3398610	2	Ensifer adhaerens T4	101186389	EADH_v2_pa0002	CDS	automatic/finished		protein of unknown function		no	u : unknown	1 : Unknown				no	5 : Unknown function	45027	-3	1439	1633	195
3398610	2	Ensifer sp. T173	97481337	J3R84AM_0826	CDS	automatic/finished		protein of unknown function		no	u : unknown	1 : Unknown				UNIQUE_AMIGA	5 : Unknown function	44813	-3	821573	821767	195
3402850	2	Ensifer adhaerens T4	101189752	EADH_v2_a0360	CDS	automatic/finished		protein of unknown function		no	u : unknown	1 : Unknown				no	5 : Unknown function	45027	3	371634	373061	1428	S	Function unknown	POORLY CHARACTERIZED
3402850	2	Ensifer sp. T173	97487719	J3R84_12965	CDS	automatic/finished		hypothetical protein		no						COMMON		44813	-1	2658047	2660095	2049	S	Function unknown	POORLY CHARACTERIZED
3418651	2	Ensifer adhaerens T4	101185608	EADH_v2_pb0253	CDS	automatic/finished		protein of unknown function		no	u : unknown	1 : Unknown				no	5 : Unknown function	45027	2	177710	178072	363
3418651	2	Ensifer sp. T173	97481138	J3R84AM_0869	CDS	automatic/finished		protein of unknown function		no	u : unknown	1 : Unknown				UNIQUE_AMIGA	5 : Unknown function	44813	-1	712353	712715	363
3419100	2	Ensifer adhaerens T4	101192950	EADH_v2_a3558	CDS	automatic/finished		protein of unknown function		no	u : unknown	1 : Unknown				no	5 : Unknown function	45027	-3	3434678	3434791	114
3419100	2	Ensifer sp. T173	97484906	J3R84AM_0254	CDS	automatic/finished		protein of unknown function		no	u : unknown	1 : Unknown				UNIQUE_AMIGA	5 : Unknown function	44813	2	264368	264481	114
3421642	2	Ensifer adhaerens T4	101185996	EADH_v2_pb0641	CDS	automatic/finished		Gamma-glutamyl cyclotransferase		no						no		45027	-2	503859	504359	501
3421642	2	Ensifer sp. T173	97481997	J3R84_31415	CDS	automatic/finished		gamma-glutamylcyclotransferase		no						COMMON		44813	1	393229	393729	501
3425886	2	Ensifer adhaerens T4	101184877	EADH_v2_pd0081	CDS	automatic/finished		protein of unknown function		no	u : unknown	1 : Unknown				no	5 : Unknown function	45027	3	118107	118205	99
3425886	2	Ensifer sp. T173	97480510	J3R84AM_0045	CDS	automatic/finished		protein of unknown function		no	u : unknown	1 : Unknown				UNIQUE_AMIGA	5 : Unknown function	44813	1	55912	56010	99
3438351	2	Ensifer adhaerens T4	101185586	EADH_v2_pb0231	CDS	automatic/finished		protein of unknown function		no	u : unknown	1 : Unknown				no	5 : Unknown function	45027	-1	159406	159699	294
3438351	2	Ensifer sp. T173	97481143	J3R84AM_0891	CDS	automatic/finished		protein of unknown function		no	u : unknown	1 : Unknown				UNIQUE_AMIGA	5 : Unknown function	44813	2	730727	731020	294
3447213	2	Ensifer adhaerens T4	101187233	EADH_v2_pa0846	CDS	automatic/finished		protein of unknown function		no	u : unknown	1 : Unknown				no	5 : Unknown function	45027	-2	825816	826244	429
3447213	2	Ensifer sp. T173	97481312	J3R84AM_0742	CDS	automatic/finished		protein of unknown function		no	u : unknown	1 : Unknown				UNIQUE_AMIGA	5 : Unknown function	44813	-1	753025	753453	429
3479592	2	Ensifer adhaerens T4	101184952	EADH_v2_pd0156	CDS	automatic/finished	pksD	Polyketide biosynthesis acyltransferase PksD		no						no		45027	-1	184970	185938	969	Q	Secondary metabolites biosynthesis, transport and catabolism	METABOLISM
3479592	2	Ensifer sp. T173	97480643	J3R84_37985	CDS	automatic/finished		acyltransferase domain-containing protein		no						COMMON		44813	-1	121930	122898	969	Q	Secondary metabolites biosynthesis, transport and catabolism	METABOLISM
3488993	2	Ensifer adhaerens T4	101188627	EADH_v2_b1169	CDS	automatic/finished		protein of unknown function		no	u : unknown	1 : Unknown				no	5 : Unknown function	45027	1	1145275	1145436	162
3488993	2	Ensifer sp. T173	97483978	J3R84_23865	CDS	automatic/finished		hypothetical protein		no						COMMON		44813	-1	930921	931082	162
3498751	2	Ensifer adhaerens T4	101187249	EADH_v2_pa0862	CDS	automatic/finished		protein of unknown function		no	u : unknown	1 : Unknown				no	5 : Unknown function	45027	-3	840986	841276	291
3498751	2	Ensifer sp. T173	97481313	J3R84AM_0757	CDS	automatic/finished		protein of unknown function		no	u : unknown	1 : Unknown				UNIQUE_AMIGA	5 : Unknown function	44813	-3	768197	768487	291
3499734	2	Ensifer adhaerens T4	101185585	EADH_v2_pb0230	CDS	automatic/finished	nodW	Nodulation protein W		no						no		45027	3	158457	159092	636	T	Signal transduction mechanisms	CELLULAR PROCESSES AND SIGNALING
3499734	2	Ensifer sp. T173	97482640	J3R84_33000	CDS	automatic/finished		response regulator		no						COMMON		44813	-1	731334	731969	636	T	Signal transduction mechanisms	CELLULAR PROCESSES AND SIGNALING
3513297	2	Ensifer adhaerens T4	101192284	EADH_v2_a2892	CDS	automatic/finished		ribonuclease T2	4.6.1.19	no						no		45027	2	2786360	2787076	717	J	Translation, ribosomal structure and biogenesis	INFORMATION STORAGE AND PROCESSING
3513297	2	Ensifer sp. T173	97486015	J3R84_04455	CDS	automatic/finished		ribonuclease T(2)		no						COMMON		44813	-1	913556	914272	717	J	Translation, ribosomal structure and biogenesis	INFORMATION STORAGE AND PROCESSING
3514293	2	Ensifer adhaerens T4	101184874	EADH_v2_pd0078	CDS	automatic/finished		GntR family transcriptional regulator		no						no		45027	-2	116878	117495	618	K	Transcription	INFORMATION STORAGE AND PROCESSING
3514293	2	Ensifer sp. T173	97480553	J3R84_37650	CDS	automatic/finished		GntR family transcriptional regulator		no						COMMON		44813	-3	54683	55300	618	K	Transcription	INFORMATION STORAGE AND PROCESSING
3517429	2	Ensifer adhaerens T4	101186275	EADH_v2_pb0920	CDS	automatic/finished		XRE family transcriptional regulator, regulator of sulfur utilization		no						no		45027	-3	733139	733762	624	K	Transcription	INFORMATION STORAGE AND PROCESSING
3517429	2	Ensifer sp. T173	97481618	J3R84_30455	CDS	automatic/finished		XRE family transcriptional regulator		no						COMMON		44813	3	203313	203936	624	K	Transcription	INFORMATION STORAGE AND PROCESSING
3520471	2	Ensifer adhaerens T4	101185421	EADH_v2_pb0066	CDS	automatic/finished		NUDIX hydrolase		no						no		45027	-2	38481	39017	537	L	Replication, recombination and repair	INFORMATION STORAGE AND PROCESSING
3520471	2	Ensifer sp. T173	97481326	J3R84_29750	CDS	automatic/finished		NUDIX hydrolase		no						COMMON		44813	2	71834	72370	537	L	Replication, recombination and repair	INFORMATION STORAGE AND PROCESSING
3524283	2	Ensifer adhaerens T4	101189290	EADH_v2_b1832	CDS	automatic/finished		protein of unknown function		no	u : unknown	1 : Unknown				no	5 : Unknown function	45027	-2	1818463	1818666	204
3524283	2	Ensifer sp. T173	97482953	J3R84AM_0229	CDS	automatic/finished		protein of unknown function		no	u : unknown	1 : Unknown				UNIQUE_AMIGA	5 : Unknown function	44813	2	215771	215974	204
3533244	2	Ensifer adhaerens T4	101187203	EADH_v2_pa0816	CDS	automatic/finished		protein of unknown function		no	u : unknown	1 : Unknown				no	5 : Unknown function	45027	-1	798328	798450	123
3533244	2	Ensifer sp. T173	97481306	J3R84AM_0713	CDS	automatic/finished		protein of unknown function		no	u : unknown	1 : Unknown				UNIQUE_AMIGA	5 : Unknown function	44813	-1	725491	725613	123
3535685	2	Ensifer adhaerens T4	101190204	EADH_v2_a0811	CDS	automatic/finished		protein of unknown function		no	u : unknown	1 : Unknown				no	5 : Unknown function	45027	3	826107	826928	822
3535685	2	Ensifer sp. T173	97485069	J3R84AM_2929	CDS	automatic/finished		protein of unknown function		no	u : unknown	1 : Unknown				UNIQUE_AMIGA	5 : Unknown function	44813	-2	2881075	2881896	822
3537924	2	Ensifer adhaerens T4	101185887	EADH_v2_pb0532	CDS	automatic/finished		protein of unknown function		no	u : unknown	1 : Unknown				no	5 : Unknown function	45027	2	429989	430162	174	S	Function unknown	POORLY CHARACTERIZED
3537924	2	Ensifer sp. T173	97482163	J3R84_31815	CDS	automatic/finished		DUF4411 family protein		no						COMMON		44813	-1	470607	470780	174	S	Function unknown	POORLY CHARACTERIZED
3544415	2	Ensifer adhaerens T4	101189851	EADH_v2_a0459	CDS	automatic/finished		protein of unknown function		no	u : unknown	1 : Unknown				no	5 : Unknown function	45027	-3	468668	468952	285
3544415	2	Ensifer sp. T173	97485083	J3R84AM_3280	CDS	automatic/finished		protein of unknown function		no	u : unknown	1 : Unknown				UNIQUE_AMIGA	5 : Unknown function	44813	2	3238877	3239161	285
3554025	2	Ensifer adhaerens T4	101185631	EADH_v2_pb0276	CDS	automatic/finished		protein of unknown function		no	u : unknown	1 : Unknown				no	5 : Unknown function	45027	-1	200827	201033	207	S	Function unknown	POORLY CHARACTERIZED
3554025	2	Ensifer sp. T173	97482566	J3R84_32815	CDS	automatic/finished		DUF983 domain-containing protein		no						COMMON		44813	2	689390	689596	207	S	Function unknown	POORLY CHARACTERIZED
3555485	2	Ensifer adhaerens T4	101186355	EADH_v2_pb1000	CDS	automatic/finished		Cupin		no						no		45027	-1	773323	773847	525	S	Function unknown	POORLY CHARACTERIZED
3555485	2	Ensifer sp. T173	97481492	J3R84_30140	CDS	automatic/finished		cupin		no						COMMON		44813	3	152625	153149	525	S	Function unknown	POORLY CHARACTERIZED
3560544	2	Ensifer adhaerens T4	101184949	EADH_v2_pd0153	CDS	automatic/finished		transposase		no						no		45027	1	184114	184800	687	L	Replication, recombination and repair	INFORMATION STORAGE AND PROCESSING
3560544	2	Ensifer sp. T173	97480640	J3R84_37980	fCDS	automatic/finished		IS6 family transposase		pseudo						COMMON		44813	3	121056	121760	705	L	Replication, recombination and repair	INFORMATION STORAGE AND PROCESSING
3581384	2	Ensifer adhaerens T4	101185418	EADH_v2_pb0063	CDS	automatic/finished		protein of unknown function		no	u : unknown	1 : Unknown				no	5 : Unknown function	45027	-1	37219	37347	129
3581384	2	Ensifer sp. T173	97480989	J3R84AM_0099	CDS	automatic/finished		protein of unknown function		no	u : unknown	1 : Unknown				UNIQUE_AMIGA	5 : Unknown function	44813	1	73462	73632	171
3581490	2	Ensifer adhaerens T4	101188062	EADH_v2_b0604	CDS	automatic/finished		protein of unknown function		no	u : unknown	1 : Unknown				no	5 : Unknown function	45027	-1	623642	623923	282
3581490	2	Ensifer sp. T173	97483090	J3R84AM_1499	CDS	automatic/finished		protein of unknown function		no	u : unknown	1 : Unknown				UNIQUE_AMIGA	5 : Unknown function	44813	2	1451816	1452097	282
3584367	2	Ensifer adhaerens T4	101185787	EADH_v2_pb0432	CDS	automatic/finished		Iron ABC transporter permease		no						no		45027	1	342121	343089	969	S	Function unknown	POORLY CHARACTERIZED
3584367	2	Ensifer sp. T173	97482339	J3R84_32250	CDS	automatic/finished		iron ABC transporter permease		no						COMMON		44813	-3	559063	560136	1074	S	Function unknown	POORLY CHARACTERIZED
3584385	2	Ensifer adhaerens T4	101186406	EADH_v2_pa0019	CDS	automatic/finished		conserved protein of unknown function		no	u : unknown	1 : Unknown				no	4 : Unknown function but conserved in other organisms	45027	-2	14115	14504	390
3584385	2	Ensifer sp. T173	97482827	J3R84_37025	CDS	automatic/finished		hypothetical protein		no						COMMON		44813	-2	834255	834644	390
3585281	2	Ensifer adhaerens T4	101186485	EADH_v2_pa0098	CDS	automatic/finished		protein of unknown function		no	u : unknown	1 : Unknown				no	5 : Unknown function	45027	-2	91764	91913	150
3585281	2	Ensifer sp. T173	97481357	J3R84AM_0914	CDS	automatic/finished		protein of unknown function		no	u : unknown	1 : Unknown				UNIQUE_AMIGA	5 : Unknown function	44813	-2	914604	914753	150
3608034	2	Ensifer adhaerens T4	101189935	EADH_v2_a0543	CDS	automatic/finished		protein of unknown function		no	u : unknown	1 : Unknown				no	5 : Unknown function	45027	2	548819	549004	186
3608034	2	Ensifer sp. T173	97485080	J3R84AM_3198	CDS	automatic/finished		protein of unknown function		no	u : unknown	1 : Unknown				UNIQUE_AMIGA	5 : Unknown function	44813	-3	3158817	3159002	186
3632421	2	Ensifer adhaerens T4	101186225	EADH_v2_pb0870	CDS	automatic/finished		Aminotransferase class V-fold PLP-dependent enzyme		no						no		45027	-2	694752	695909	1158	E	Amino acid transport and metabolism	METABOLISM
3632421	2	Ensifer sp. T173	97481684	J3R84_30620	CDS	automatic/finished		aminotransferase class V-fold PLP-dependent enzyme		no						COMMON		44813	2	237311	238468	1158	E	Amino acid transport and metabolism	METABOLISM
3636509	2	Ensifer adhaerens T4	101185732	EADH_v2_pb0377	CDS	automatic/finished		protein of unknown function		no	u : unknown	1 : Unknown				no	5 : Unknown function	45027	1	298942	299301	360
3636509	2	Ensifer sp. T173	97481126	J3R84AM_0771	CDS	automatic/finished		protein of unknown function		no	u : unknown	1 : Unknown				UNIQUE_AMIGA	5 : Unknown function	44813	-2	611075	611434	360
3636869	2	Ensifer adhaerens T4	101191606	EADH_v2_a2214	CDS	automatic/finished		protein of unknown function		no	u : unknown	1 : Unknown				no	5 : Unknown function	45027	-3	2137349	2137528	180
3636869	2	Ensifer sp. T173	97484956	J3R84AM_1514	CDS	automatic/finished		protein of unknown function		no	u : unknown	1 : Unknown				UNIQUE_AMIGA	5 : Unknown function	44813	2	1523930	1524109	180
3639719	2	Ensifer adhaerens T4	101184917	EADH_v2_pd0121	CDS	automatic/finished	traF	Conjugal transfer protein TraF		no						no		45027	3	154707	155237	531	U	Intracellular trafficking, secretion, and vesicular transport	CELLULAR PROCESSES AND SIGNALING
3639719	2	Ensifer sp. T173	97480587	J3R84_37820	CDS	automatic/finished	traF	conjugative transfer signal peptidase TraF		no						COMMON		44813	3	91665	92195	531	U	Intracellular trafficking, secretion, and vesicular transport	CELLULAR PROCESSES AND SIGNALING
3644490	2	Ensifer adhaerens T4	101186390	EADH_v2_pa0003	CDS	automatic/finished		DUF2721 domain-containing protein		no						no		45027	1	1780	2226	447	S	Function unknown	POORLY CHARACTERIZED
3644490	2	Ensifer sp. T173	97482814	J3R84_36960	CDS	automatic/finished		DUF2721 domain-containing protein		no						COMMON		44813	3	821898	822344	447	S	Function unknown	POORLY CHARACTERIZED
3666679	2	Ensifer adhaerens T4	101184921	EADH_v2_pd0125	CDS	automatic/finished		Class I SAM-dependent methyltransferase		no						no		45027	3	158130	159179	1050	I	Lipid transport and metabolism	METABOLISM
3666679	2	Ensifer sp. T173	97480591	J3R84_37840	CDS	automatic/finished		class I SAM-dependent methyltransferase		no						COMMON		44813	3	95088	96137	1050	I	Lipid transport and metabolism	METABOLISM
3668746	2	Ensifer adhaerens T4	101184888	EADH_v2_pd0092	CDS	automatic/finished		transposase		no						no		45027	3	125727	126314	588
3668746	2	Ensifer sp. T173	97480561	J3R84_37690	CDS	automatic/finished		hypothetical protein		no						COMMON		44813	3	62682	63269	588
3673020	2	Ensifer adhaerens T4	101185358	EADH_v2_pb0003	CDS	automatic/finished		conserved exported protein of unknown function		no	u : unknown	1 : Unknown				no	4 : Unknown function but conserved in other organisms	45027	-1	1375	1725	351	S	Function unknown	POORLY CHARACTERIZED
3673020	2	Ensifer sp. T173	97481448	J3R84_30030	CDS	automatic/finished		hypothetical protein		no						COMMON		44813	3	126180	126530	351	S	Function unknown	POORLY CHARACTERIZED
3679104	2	Ensifer adhaerens T4	101186287	EADH_v2_pb0932	CDS	automatic/finished		Zinc finger CGNR domain-containing protein		no						no		45027	-3	740642	741256	615	S	Function unknown	POORLY CHARACTERIZED
3679104	2	Ensifer sp. T173	97481600	J3R84_30410	CDS	automatic/finished		CGNR zinc finger domain-containing protein		no						COMMON		44813	2	195878	196444	567	S	Function unknown	POORLY CHARACTERIZED
3681004	2	Ensifer adhaerens T4	101187885	EADH_v2_b0427	CDS	automatic/finished		protein of unknown function		no	u : unknown	1 : Unknown				no	5 : Unknown function	45027	-3	426081	426254	174
3681004	2	Ensifer sp. T173	97483099	J3R84AM_1669	CDS	automatic/finished		protein of unknown function		no	u : unknown	1 : Unknown				UNIQUE_AMIGA	5 : Unknown function	44813	3	1649661	1649873	213
3687524	2	Ensifer adhaerens T4	101186022	EADH_v2_pb0667	CDS	automatic/finished		protein of unknown function		no	u : unknown	1 : Unknown				no	5 : Unknown function	45027	1	528580	528777	198
3687524	2	Ensifer sp. T173	97481949	J3R84_31295	CDS	automatic/finished		hypothetical protein		no						COMMON		44813	-1	368805	369002	198
3688007	2	Ensifer adhaerens T4	101186227	EADH_v2_pb0872	CDS	automatic/finished		LysR family transcriptional regulator		no						no		45027	2	696476	697321	846	K	Transcription	INFORMATION STORAGE AND PROCESSING
3688007	2	Ensifer sp. T173	97481680	J3R84_30610	CDS	automatic/finished		LysR family transcriptional regulator		no						COMMON		44813	-2	235892	236737	846	K	Transcription	INFORMATION STORAGE AND PROCESSING
3696597	2	Ensifer adhaerens T4	101185848	EADH_v2_pb0493	CDS	automatic/finished		protein of unknown function		no	u : unknown	1 : Unknown				no	5 : Unknown function	45027	3	400053	400583	531
3696597	2	Ensifer sp. T173	97482233	J3R84_31990	fCDS	automatic/finished		hypothetical protein		pseudo						COMMON		44813	-3	501667	502233	567
3702714	2	Ensifer adhaerens T4	101187099	EADH_v2_pa0712	CDS	automatic/finished		protein of unknown function		no	u : unknown	1 : Unknown				no	5 : Unknown function	45027	1	698797	698949	153
3702714	2	Ensifer sp. T173	97481277	J3R84AM_0579	CDS	automatic/finished		protein of unknown function		no	u : unknown	1 : Unknown				UNIQUE_AMIGA	5 : Unknown function	44813	2	588971	589147	177
3704307	2	Ensifer adhaerens T4	101188808	EADH_v2_b1350	CDS	automatic/finished		protein of unknown function		no	u : unknown	1 : Unknown				no	5 : Unknown function	45027	3	1306299	1306394	96
3704307	2	Ensifer sp. T173	97482992	J3R84AM_0735	CDS	automatic/finished		protein of unknown function		no	u : unknown	1 : Unknown				UNIQUE_AMIGA	5 : Unknown function	44813	-2	749951	750046	96
3707410	2	Ensifer adhaerens T4	101188214	EADH_v2_b0756	CDS	automatic/finished		protein of unknown function		no	u : unknown	1 : Unknown				no	5 : Unknown function	45027	-3	773532	773750	219
3707410	2	Ensifer sp. T173	97484344	J3R84_25705	CDS	automatic/finished		hypothetical protein		no						COMMON		44813	2	1305068	1305331	264
3713288	2	Ensifer adhaerens T4	101187786	EADH_v2_b0327	CDS	automatic/finished		protein of unknown function		no	u : unknown	1 : Unknown				no	5 : Unknown function	45027	1	318883	319551	669
3713288	2	Ensifer sp. T173	97483105	J3R84AM_1771	CDS	automatic/finished		protein of unknown function		no	u : unknown	1 : Unknown				UNIQUE_AMIGA	5 : Unknown function	44813	-1	1756524	1757192	669
3730620	2	Ensifer adhaerens T4	101189744	EADH_v2_a0352	CDS	automatic/finished		protein of unknown function		no	u : unknown	1 : Unknown				no	5 : Unknown function	45027	1	363832	364602	771	S	Function unknown	POORLY CHARACTERIZED
3730620	2	Ensifer sp. T173	97487725	J3R84_12995	CDS	automatic/finished		hypothetical protein		no						COMMON		44813	-3	2666547	2667146	600	S	Function unknown	POORLY CHARACTERIZED
3730953	2	Ensifer adhaerens T4	101185499	EADH_v2_pb0143	CDS	automatic/finished		membrane protein of unknown function		no	u : unknown	1 : Unknown				no	5 : Unknown function	45027	2	89189	91006	1818	S	Function unknown	POORLY CHARACTERIZED
3730953	2	Ensifer sp. T173	97481174	J3R84_29460	CDS	automatic/finished		MgtC/SapB family protein		no						COMMON		44813	-3	17182	18999	1818	S	Function unknown	POORLY CHARACTERIZED
3731475	2	Ensifer adhaerens T4	101188075	EADH_v2_b0617	CDS	automatic/finished		protein of unknown function		no	u : unknown	1 : Unknown				no	5 : Unknown function	45027	2	634736	634942	207
3731475	2	Ensifer sp. T173	97484888	J3R84_26305	fCDS	automatic/finished		ABC transporter substrate-binding protein		pseudo						COMMON		44813	-3	1440796	1441002	207	S	Function unknown	POORLY CHARACTERIZED
3734758	2	Ensifer adhaerens T4	101185615	EADH_v2_pb0260	CDS	automatic/finished		moderate conductance mechanosensitive channel		no						no		45027	3	187098	189398	2301	M	Cell wall/membrane/envelope biogenesis	CELLULAR PROCESSES AND SIGNALING
3734758	2	Ensifer sp. T173	97482594	J3R84_32885	CDS	automatic/finished		mechanosensitive ion channel family protein		no						COMMON		44813	-3	701026	703326	2301	M	Cell wall/membrane/envelope biogenesis	CELLULAR PROCESSES AND SIGNALING
3736576	2	Ensifer adhaerens T4	101188074	EADH_v2_b0616	CDS	automatic/finished		protein of unknown function		no	u : unknown	1 : Unknown				no	5 : Unknown function	45027	3	634464	634748	285	S	Function unknown	POORLY CHARACTERIZED
3736576	2	Ensifer sp. T173	97484889	J3R84_26305	fCDS	automatic/finished		ABC transporter substrate-binding protein		pseudo						COMMON		44813	-1	1440990	1441274	285	S	Function unknown	POORLY CHARACTERIZED
3738208	2	Ensifer adhaerens T4	101186048	EADH_v2_pb0693	CDS	automatic/finished		Relaxase		no						no		45027	-1	552724	555294	2571	U	Intracellular trafficking, secretion, and vesicular transport	CELLULAR PROCESSES AND SIGNALING
3738208	2	Ensifer adhaerens T4	101187320	EADH_v2_pa0933	CDS	automatic/finished		Relaxase		no						no		45027	-3	890033	892591	2559	U	Intracellular trafficking, secretion, and vesicular transport	CELLULAR PROCESSES AND SIGNALING
3738208	2	Ensifer sp. T173	97481901	J3R84_31165	CDS	automatic/finished		relaxase/mobilization nuclease domain-containing protein		no						COMMON		44813	2	342290	344860	2571	U	Intracellular trafficking, secretion, and vesicular transport	CELLULAR PROCESSES AND SIGNALING
3739497	2	Ensifer adhaerens T4	101188230	EADH_v2_b0772	CDS	automatic/finished		protein of unknown function		no	u : unknown	1 : Unknown				no	5 : Unknown function	45027	-2	782944	783114	171
3739497	2	Ensifer sp. T173	97483074	J3R84AM_1338	CDS	automatic/finished		protein of unknown function		no	u : unknown	1 : Unknown				UNIQUE_AMIGA	5 : Unknown function	44813	3	1295748	1295918	171
3741675	2	Ensifer adhaerens T4	101187462	EADH_v2_b0005	CDS	automatic/finished		protein of unknown function		no	u : unknown	1 : Unknown				no	5 : Unknown function	45027	-2	4492	4767	276
3741675	2	Ensifer sp. T173	97482938	J3R84AM_0139	CDS	automatic/finished		protein of unknown function		no	u : unknown	1 : Unknown				UNIQUE_AMIGA	5 : Unknown function	44813	3	138831	139106	276
3744672	2	Ensifer adhaerens T4	101185487	EADH_v2_pb0132	CDS	automatic/finished		protein of unknown function		no	u : unknown	1 : Unknown				no	5 : Unknown function	45027	2	82232	82702	471	S	Function unknown	POORLY CHARACTERIZED
3744672	2	Ensifer sp. T173	97481182	J3R84_29500	CDS	automatic/finished		alpha/beta hydrolase		pseudo						COMMON		44813	-3	25495	26016	522	S	Function unknown	POORLY CHARACTERIZED
3750798	2	Ensifer adhaerens T4	101184912	EADH_v2_pd0116	CDS	automatic/finished		conserved protein of unknown function		no	u : unknown	1 : Unknown				no	4 : Unknown function but conserved in other organisms	45027	-2	148273	148674	402
3750798	2	Ensifer sp. T173	97480582	J3R84_37795	CDS	automatic/finished		hypothetical protein		no						COMMON		44813	-1	85231	85632	402
3756880	2	Ensifer adhaerens T4	101185784	EADH_v2_pb0429	CDS	automatic/finished		protein of unknown function		no	u : unknown	1 : Unknown				no	5 : Unknown function	45027	-2	338526	338639	114
3756880	2	Ensifer sp. T173	97481114	J3R84AM_0717	CDS	automatic/finished		protein of unknown function		no	u : unknown	1 : Unknown				UNIQUE_AMIGA	5 : Unknown function	44813	2	563618	563731	114
3760880	2	Ensifer adhaerens T4	101185919	EADH_v2_pb0564	CDS	automatic/finished		HTH araC/xylS-type domain-containing protein		no						no		45027	-3	448883	449962	1080	K	Transcription	INFORMATION STORAGE AND PROCESSING
3760880	2	Ensifer sp. T173	97482115	J3R84_31695	CDS	automatic/finished		AraC family transcriptional regulator		no						COMMON		44813	2	450818	451897	1080	K	Transcription	INFORMATION STORAGE AND PROCESSING
3765251	2	Ensifer adhaerens T4	101186093	EADH_v2_pb0738	CDS	automatic/finished		type IV secretion system protein VirB2		no						no		45027	1	577198	577521	324	S	Function unknown	POORLY CHARACTERIZED
3765251	2	Ensifer sp. T173	97481837	J3R84_31005	CDS	automatic/finished		TrbC/VirB2 family protein		no						COMMON		44813	-2	323321	323644	324	S	Function unknown	POORLY CHARACTERIZED
3768248	2	Ensifer adhaerens T4	101184805	EADH_v2_pd0009	CDS	automatic/finished		protein of unknown function		no	u : unknown	1 : Unknown				no	5 : Unknown function	45027	-1	5591	6202	612	S	Function unknown	POORLY CHARACTERIZED
3768248	2	Ensifer sp. T173	97480699	J3R84_38075	fCDS	automatic/finished		Fic family protein		pseudo						COMMON		44813	-3	139217	139828	612	S	Function unknown	POORLY CHARACTERIZED
3769311	2	Ensifer adhaerens T4	101186215	EADH_v2_pb0860	CDS	automatic/finished		protein of unknown function		no	u : unknown	1 : Unknown				no	5 : Unknown function	45027	-2	687978	688133	156
3769311	2	Ensifer sp. T173	97481056	J3R84AM_0341	CDS	automatic/finished		protein of unknown function		no	u : unknown	1 : Unknown				UNIQUE_AMIGA	5 : Unknown function	44813	3	245067	245243	177
3771729	2	Ensifer adhaerens T4	101184873	EADH_v2_pd0077	CDS	automatic/finished		conserved protein of unknown function		no	u : unknown	1 : Unknown				no	4 : Unknown function but conserved in other organisms	45027	-1	115211	116533	1323	S	Function unknown	POORLY CHARACTERIZED
3771729	2	Ensifer sp. T173	97480552	J3R84_37645	CDS	automatic/finished		succinylglutamate desuccinylase/aspartoacylase family protein		no						COMMON		44813	-3	53015	54523	1509	S	Function unknown	POORLY CHARACTERIZED
3786008	2	Ensifer adhaerens T4	101185590	EADH_v2_pb0235	CDS	automatic/finished		protein of unknown function		no	u : unknown	1 : Unknown				no	5 : Unknown function	45027	-1	161380	161565	186
3786008	2	Ensifer sp. T173	97481141	J3R84AM_0887	CDS	automatic/finished		protein of unknown function		no	u : unknown	1 : Unknown				UNIQUE_AMIGA	5 : Unknown function	44813	1	728860	729045	186
3790213	2	Ensifer adhaerens T4	101186087	EADH_v2_pb0732	CDS	automatic/finished		protein of unknown function		no	u : unknown	1 : Unknown				no	5 : Unknown function	45027	1	574045	574191	147
3790213	2	Ensifer sp. T173	97481847	J3R84_31030	fCDS	automatic/finished		hypothetical protein		pseudo						COMMON		44813	-1	326649	326828	180	S	Function unknown	POORLY CHARACTERIZED
3795073	2	Ensifer adhaerens T4	101185506	EADH_v2_pb0151	CDS	automatic/finished		protein of unknown function		no	u : unknown	1 : Unknown				no	5 : Unknown function	45027	1	98425	98748	324
3795073	2	Ensifer sp. T173	97480969	J3R84AM_0012	CDS	automatic/finished		protein of unknown function		no	u : unknown	1 : Unknown				UNIQUE_AMIGA	5 : Unknown function	44813	-2	9440	9745	306
3798544	2	Ensifer adhaerens T4	101186317	EADH_v2_pb0962	CDS	automatic/finished		conserved protein of unknown function		no	u : unknown	1 : Unknown				no	4 : Unknown function but conserved in other organisms	45027	-3	755258	755530	273
3798544	2	Ensifer sp. T173	97481566	J3R84_30325	CDS	automatic/finished		hypothetical protein		no						COMMON		44813	3	178956	179228	273
3800009	2	Ensifer adhaerens T4	101184953	EADH_v2_pd0157	CDS	automatic/finished		protein of unknown function		no	u : unknown	1 : Unknown				no	5 : Unknown function	45027	-2	185734	185925	192
3800009	2	Ensifer sp. T173	97480516	J3R84AM_0116	CDS	automatic/finished		protein of unknown function		no	u : unknown	1 : Unknown				UNIQUE_AMIGA	5 : Unknown function	44813	-2	122694	122885	192
3801680	2	Ensifer adhaerens T4	101184961	EADH_v2_pd0165	CDS	automatic/finished		type IV secretion system protein TrbK		no						no		45027	-2	191500	191730	231
3801680	2	Ensifer sp. T173	97480662	J3R84_38020	CDS	automatic/finished	trbK	entry exclusion protein TrbK		no						COMMON		44813	-2	128460	128690	231
3802805	2	Ensifer adhaerens T4	101185450	EADH_v2_pb0095	CDS	automatic/finished		conserved protein of unknown function		no	u : unknown	1 : Unknown				no	4 : Unknown function but conserved in other organisms	45027	-1	56344	56718	375
3802805	2	Ensifer sp. T173	97481265	J3R84_29645	CDS	automatic/finished		hypothetical protein		no						COMMON		44813	1	51481	51855	375
3803708	2	Ensifer adhaerens T4	101189314	EADH_v2_b1856	CDS	automatic/finished		protein of unknown function		no	u : unknown	1 : Unknown				no	5 : Unknown function	45027	-1	1842701	1842886	186
3803708	2	Ensifer sp. T173	97482951	J3R84AM_0207	CDS	automatic/finished		protein of unknown function		no	u : unknown	1 : Unknown				UNIQUE_AMIGA	5 : Unknown function	44813	3	191550	191735	186
3805185	2	Ensifer adhaerens T4	101184887	EADH_v2_pd0091	CDS	automatic/finished		conserved protein of unknown function		no	u : unknown	1 : Unknown				no	4 : Unknown function but conserved in other organisms	45027	3	125094	125696	603
3805185	2	Ensifer sp. T173	97480560	J3R84_37685	CDS	automatic/finished		hypothetical protein		no						COMMON		44813	3	62049	62651	603
3810247	2	Ensifer adhaerens T4	101185989	EADH_v2_pb0634	CDS	automatic/finished		DNA-binding GntR family transcriptional regulator		no						no		45027	-3	498197	498847	651	K	Transcription	INFORMATION STORAGE AND PROCESSING
3810247	2	Ensifer sp. T173	97482011	J3R84_31450	CDS	automatic/finished		GntR family transcriptional regulator		no						COMMON		44813	2	398741	399391	651	K	Transcription	INFORMATION STORAGE AND PROCESSING
3814434	2	Ensifer adhaerens T4	101185955	EADH_v2_pb0600	CDS	automatic/finished	yhdX	putative ABC transporter membrane subunit YhdX		no						no	3 : Putative function from multiple computational evidences	45027	-1	474052	475176	1125	E	Amino acid transport and metabolism	METABOLISM
3814434	2	Ensifer sp. T173	97482065	J3R84_31570	CDS	automatic/finished		ABC transporter permease subunit		no						COMMON		44813	1	422971	423882	912	E	Amino acid transport and metabolism	METABOLISM
3835059	2	Ensifer adhaerens T4	101188313	EADH_v2_b0855	CDS	automatic/finished		protein of unknown function		no	u : unknown	1 : Unknown				no	5 : Unknown function	45027	1	870418	870675	258
3835059	2	Ensifer sp. T173	97483070	J3R84AM_1256	CDS	automatic/finished		protein of unknown function		no	u : unknown	1 : Unknown				UNIQUE_AMIGA	5 : Unknown function	44813	-3	1208185	1208442	258
3835141	2	Ensifer adhaerens T4	101187820	EADH_v2_b0362	CDS	automatic/finished		Homoserine kinase		no						no		45027	-1	348290	349303	1014	S	Function unknown	POORLY CHARACTERIZED
3835141	2	Ensifer sp. T173	97484701	J3R84_27490	CDS	automatic/finished		phosphotransferase		no						COMMON		44813	3	1726749	1727762	1014	S	Function unknown	POORLY CHARACTERIZED
3837202	2	Ensifer adhaerens T4	101186361	EADH_v2_pb1006	CDS	automatic/finished	syrB	Transcriptional regulator SyrB		no						no		45027	1	775531	775953	423
3837202	2	Ensifer sp. T173	97481482	J3R84_30115	CDS	automatic/finished		SyrB-like regulator		no						COMMON		44813	-2	146474	146896	423
3847768	2	Ensifer adhaerens T4	101185253	EADH_v2_pc0287	CDS	automatic/finished		protein of unknown function		no	u : unknown	1 : Unknown				no	5 : Unknown function	45027	3	217017	217343	327
3847768	2	Ensifer sp. T173	97480865	J3R84_29015	fCDS	automatic/finished		bifunctional diguanylate cyclase/phosphodiesterase		pseudo						COMMON		44813	1	128158	128448	291	T	Signal transduction mechanisms	CELLULAR PROCESSES AND SIGNALING
3847822	2	Ensifer adhaerens T4	101188626	EADH_v2_b1168	CDS	automatic/finished		protein of unknown function		no	u : unknown	1 : Unknown				no	5 : Unknown function	45027	-2	1144846	1145196	351
3847822	2	Ensifer sp. T173	97483979	J3R84_23870	CDS	automatic/finished		hypothetical protein		no						COMMON		44813	1	931153	931515	363
3856075	2	Ensifer adhaerens T4	101188215	EADH_v2_b0757	CDS	automatic/finished		protein of unknown function		no	u : unknown	1 : Unknown				no	5 : Unknown function	45027	-2	773932	774618	687
3856075	2	Ensifer sp. T173	97483078	J3R84AM_1354	CDS	automatic/finished		protein of unknown function		no	u : unknown	1 : Unknown				UNIQUE_AMIGA	5 : Unknown function	44813	1	1304245	1304931	687
3857774	2	Ensifer adhaerens T4	101184817	EADH_v2_pd0021	CDS	automatic/finished		conserved protein of unknown function		no	u : unknown	1 : Unknown				no	4 : Unknown function but conserved in other organisms	45027	2	13445	14305	861
3857774	2	Ensifer sp. T173	97480715	J3R84_38115	CDS	automatic/finished		hypothetical protein		no						COMMON		44813	2	147071	147931	861
3857893	2	Ensifer adhaerens T4	101184945	EADH_v2_pd0149	CDS	automatic/finished		methyl-accepting chemotaxis protein		no						no		45027	-3	181185	182204	1020	T	Signal transduction mechanisms	CELLULAR PROCESSES AND SIGNALING
3857893	2	Ensifer sp. T173	97480627	J3R84_37955	CDS	automatic/finished		methyl-accepting chemotaxis protein		no						COMMON		44813	-3	118145	119164	1020	T	Signal transduction mechanisms	CELLULAR PROCESSES AND SIGNALING
3862591	2	Ensifer adhaerens T4	101185451	EADH_v2_pb0096	CDS	automatic/finished		protein of unknown function		no	u : unknown	1 : Unknown				no	5 : Unknown function	45027	-3	56744	56878	135
3862591	2	Ensifer sp. T173	97480981	J3R84AM_0067	CDS	automatic/finished		protein of unknown function		no	u : unknown	1 : Unknown				UNIQUE_AMIGA	5 : Unknown function	44813	3	51285	51455	171
3862793	2	Ensifer adhaerens T4	101189738	EADH_v2_a0346	CDS	automatic/finished		conserved protein of unknown function		no	u : unknown	1 : Unknown				no	4 : Unknown function but conserved in other organisms	45027	2	360983	361225	243
3862793	2	Ensifer sp. T173	97487730	J3R84_13020	CDS	automatic/finished		hypothetical protein		no						COMMON		44813	-1	2669930	2670169	240
3866132	2	Ensifer adhaerens T4	101188392	EADH_v2_b0934	CDS	automatic/finished		protein of unknown function		no	u : unknown	1 : Unknown				no	5 : Unknown function	45027	-2	944500	944667	168
3866132	2	Ensifer sp. T173	97483066	J3R84AM_1179	CDS	automatic/finished		protein of unknown function		no	u : unknown	1 : Unknown				UNIQUE_AMIGA	5 : Unknown function	44813	1	1134193	1134360	168
3868616	2	Ensifer adhaerens T4	101186219	EADH_v2_pb0864	CDS	automatic/finished		Winged helix DNA-binding protein		no						no		45027	2	692075	692518	444	K	Transcription	INFORMATION STORAGE AND PROCESSING
3868616	2	Ensifer sp. T173	97481692	J3R84_30640	CDS	automatic/finished		winged helix DNA-binding protein		no						COMMON		44813	-3	240703	241146	444	K	Transcription	INFORMATION STORAGE AND PROCESSING
3869704	2	Ensifer adhaerens T4	101186707	EADH_v2_pa0320	CDS	automatic/finished		glutathione gamma-glutamylcysteinyltransferase	2.3.2.15	no						no		45027	-3	320024	320683	660	S	Function unknown	POORLY CHARACTERIZED
3869704	2	Ensifer sp. T173	97481729	J3R84_34155	CDS	automatic/finished		phytochelatin synthase family protein		no						COMMON		44813	-2	202890	203552	663	S	Function unknown	POORLY CHARACTERIZED
3873168	2	Ensifer adhaerens T4	101186412	EADH_v2_pa0025	CDS	automatic/finished		protein of unknown function		no	u : unknown	1 : Unknown				no	5 : Unknown function	45027	2	19109	19348	240
3873168	2	Ensifer sp. T173	97481340	J3R84AM_0844	CDS	automatic/finished		protein of unknown function		no	u : unknown	1 : Unknown				UNIQUE_AMIGA	5 : Unknown function	44813	3	839250	839489	240
3874382	2	Ensifer adhaerens T4	101185810	EADH_v2_pb0455	CDS	automatic/finished		protein of unknown function		no	u : unknown	1 : Unknown				no	5 : Unknown function	45027	3	366780	367190	411
3874382	2	Ensifer sp. T173	97481113	J3R84AM_0694	CDS	automatic/finished		protein of unknown function		no	u : unknown	1 : Unknown				UNIQUE_AMIGA	5 : Unknown function	44813	-3	535063	535473	411
3881117	2	Ensifer adhaerens T4	101185952	EADH_v2_pb0597	CDS	automatic/finished		protein of unknown function		no	u : unknown	1 : Unknown				no	5 : Unknown function	45027	-3	471758	472081	324
3881117	2	Ensifer sp. T173	97481089	J3R84AM_0555	CDS	automatic/finished		protein of unknown function		no	u : unknown	1 : Unknown				UNIQUE_AMIGA	5 : Unknown function	44813	3	426063	426386	324
3881707	2	Ensifer adhaerens T4	101186331	EADH_v2_pb0976	CDS	automatic/finished		protein of unknown function		no	u : unknown	1 : Unknown				no	5 : Unknown function	45027	-3	763073	763282	210
3881707	2	Ensifer sp. T173	97481026	J3R84AM_0233	CDS	automatic/finished		protein of unknown function		no	u : unknown	1 : Unknown				UNIQUE_AMIGA	5 : Unknown function	44813	2	170708	171016	309
3885049	2	Ensifer adhaerens T4	101189795	EADH_v2_a0403	CDS	automatic/finished		allantoin racemase	5.1.99.3	no						no		45027	-3	402419	403078	660	E	Amino acid transport and metabolism	METABOLISM
3885049	2	Ensifer sp. T173	97488338	J3R84_16060	CDS	automatic/finished		aspartate/glutamate racemase family protein		no						COMMON		44813	3	3304779	3305438	660	E	Amino acid transport and metabolism	METABOLISM
3891553	2	Ensifer adhaerens T4	101185438	EADH_v2_pb0083	CDS	automatic/finished		protein of unknown function		no	u : unknown	1 : Unknown				no	5 : Unknown function	45027	-1	49006	49071	66
3891553	2	Ensifer sp. T173	97482746	J3R84_29675	fCDS	automatic/finished		pyridoxamine 5'-phosphate oxidase family protein		pseudo						COMMON		44813	3	59127	59192	66	S	Function unknown	POORLY CHARACTERIZED
3893478	2	Ensifer adhaerens T4	101188224	EADH_v2_b0766	CDS	automatic/finished		protein of unknown function		no	u : unknown	1 : Unknown				no	5 : Unknown function	45027	1	778663	778782	120
3893478	2	Ensifer sp. T173	97483077	J3R84AM_1345	CDS	automatic/finished		protein of unknown function		no	u : unknown	1 : Unknown				UNIQUE_AMIGA	5 : Unknown function	44813	-1	1300080	1300199	120
3894262	2	Ensifer adhaerens T4	101186357	EADH_v2_pb1002	CDS	automatic/finished		DUF1772 domain-containing protein		no						no		45027	-1	774190	774651	462	S	Function unknown	POORLY CHARACTERIZED
3894262	2	Ensifer sp. T173	97481488	J3R84_30130	CDS	automatic/finished		hypothetical protein		no						COMMON		44813	3	151845	152282	438	S	Function unknown	POORLY CHARACTERIZED
3897303	2	Ensifer adhaerens T4	101186339	EADH_v2_pb0984	CDS	automatic/finished		protein of unknown function		no	u : unknown	1 : Unknown				no	5 : Unknown function	45027	3	764889	765035	147	S	Function unknown	POORLY CHARACTERIZED
3897303	2	Ensifer sp. T173	97481536	J3R84_30250	fCDS	automatic/finished		DUF1515 domain-containing protein		pseudo						COMMON		44813	-1	168909	169055	147	S	Function unknown	POORLY CHARACTERIZED
3897303	2	Ensifer sp. T173	97481869	J3R84_31085	CDS	automatic/finished		DUF1515 domain-containing protein		no						UNIQUE_BANK		44813	2	333014	333121	108
3903122	2	Ensifer adhaerens T4	101185612	EADH_v2_pb0256	CDS	automatic/finished		membrane protein of unknown function		no	u : unknown	1 : Unknown				no	5 : Unknown function	45027	1	182464	185214	2751	T	Signal transduction mechanisms	CELLULAR PROCESSES AND SIGNALING
3903122	2	Ensifer sp. T173	97482598	J3R84_32895	CDS	automatic/finished		PAS domain-containing protein		no						COMMON		44813	-3	704209	707808	3600	T	Signal transduction mechanisms	CELLULAR PROCESSES AND SIGNALING
3903478	2	Ensifer adhaerens T4	101191190	EADH_v2_a1798	CDS	automatic/finished		protein of unknown function		no	u : unknown	1 : Unknown				no	5 : Unknown function	45027	-3	1739753	1740130	378
3903478	2	Ensifer sp. T173	97484986	J3R84AM_1927	CDS	automatic/finished		protein of unknown function		no	u : unknown	1 : Unknown				UNIQUE_AMIGA	5 : Unknown function	44813	3	1921263	1921640	378
3904041	2	Ensifer adhaerens T4	101185804	EADH_v2_pb0449	CDS	automatic/finished		outer membrane immunogenic protein		no						no		45027	2	359225	359854	630	M	Cell wall/membrane/envelope biogenesis	CELLULAR PROCESSES AND SIGNALING
3904041	2	Ensifer sp. T173	97482307	J3R84_32170	CDS	automatic/finished		porin family protein		no						COMMON		44813	-3	542401	543030	630	M	Cell wall/membrane/envelope biogenesis	CELLULAR PROCESSES AND SIGNALING
3908469	2	Ensifer adhaerens T4	101187234	EADH_v2_pa0847	CDS	automatic/finished		protein of unknown function		no	u : unknown	1 : Unknown				no	5 : Unknown function	45027	2	826082	826339	258
3908469	2	Ensifer sp. T173	97481310	J3R84AM_0743	CDS	automatic/finished		protein of unknown function		no	u : unknown	1 : Unknown				UNIQUE_AMIGA	5 : Unknown function	44813	3	753291	753548	258
3913819	2	Ensifer adhaerens T4	101185533	EADH_v2_pb0178	CDS	automatic/finished		protein of unknown function		no	u : unknown	1 : Unknown				no	5 : Unknown function	45027	-3	120050	120262	213
3913819	2	Ensifer sp. T173	97481157	J3R84AM_0943	CDS	automatic/finished		protein of unknown function		no	u : unknown	1 : Unknown				UNIQUE_AMIGA	5 : Unknown function	44813	3	770166	770378	213	L	Replication, recombination and repair	INFORMATION STORAGE AND PROCESSING
3915406	2	Ensifer adhaerens T4	101185513	EADH_v2_pb0158	CDS	automatic/finished	fixI	Nitrogen fixation protein FixI	7.2.2.-	no						no		45027	3	103758	106007	2250	P	Inorganic ion transport and metabolism	METABOLISM
3915406	2	Ensifer sp. T173	97481161	J3R84_29395	CDS	automatic/finished	cadA	cadmium-translocating P-type ATPase	7.2.2.21	no						COMMON		44813	-3	2179	4428	2250	P	Inorganic ion transport and metabolism	METABOLISM
3916423	2	Ensifer adhaerens T4	101190941	EADH_v2_a1549	CDS	automatic/finished		protein of unknown function		no	u : unknown	1 : Unknown				no	5 : Unknown function	45027	1	1540975	1541142	168
3916423	2	Ensifer sp. T173	97485008	J3R84AM_2109	CDS	automatic/finished		protein of unknown function		no	u : unknown	1 : Unknown				UNIQUE_AMIGA	5 : Unknown function	44813	-1	2070611	2070778	168
3917346	2	Ensifer adhaerens T4	101187257	EADH_v2_pa0870	CDS	automatic/finished		protein of unknown function		no	u : unknown	1 : Unknown				no	5 : Unknown function	45027	-3	847040	847279	240
3917346	2	Ensifer sp. T173	97481316	J3R84AM_0763	CDS	automatic/finished		protein of unknown function		no	u : unknown	1 : Unknown				UNIQUE_AMIGA	5 : Unknown function	44813	-3	771620	771859	240
3918611	2	Ensifer adhaerens T4	101186417	EADH_v2_pa0030	CDS	automatic/finished		protein of unknown function		no	u : unknown	1 : Unknown				no	5 : Unknown function	45027	2	20999	21205	207
3918611	2	Ensifer sp. T173	97481344	J3R84AM_0848	CDS	automatic/finished		protein of unknown function		no	u : unknown	1 : Unknown				UNIQUE_AMIGA	5 : Unknown function	44813	3	841140	841346	207
3921133	2	Ensifer adhaerens T4	101185824	EADH_v2_pb0469	CDS	automatic/finished		exported protein of unknown function		no	u : unknown	1 : Unknown				no	5 : Unknown function	45027	-1	378319	378714	396
3921133	2	Ensifer sp. T173	97482273	J3R84_32090	CDS	automatic/finished		alpha/beta hydrolase		no						COMMON		44813	1	522376	522771	396
3921258	2	Ensifer adhaerens T4	101186086	EADH_v2_pb0731	CDS	automatic/finished		protein of unknown function		no	u : unknown	1 : Unknown				no	5 : Unknown function	45027	2	573770	574036	267	S	Function unknown	POORLY CHARACTERIZED
3921258	2	Ensifer sp. T173	97482764	J3R84_31030	fCDS	automatic/finished		hypothetical protein		pseudo						COMMON		44813	-2	326804	327070	267	S	Function unknown	POORLY CHARACTERIZED
3922763	2	Ensifer adhaerens T4	101188399	EADH_v2_b0941	CDS	automatic/finished		7-alpha-hydroxysteroid dehydrogenase (fragment)	1.1.1.159	no						no		45027	-1	949145	949531	387	S	Function unknown	POORLY CHARACTERIZED
3922763	2	Ensifer sp. T173	97484176	J3R84_24865	CDS	automatic/finished		SDR family oxidoreductase		no						COMMON		44813	2	1129370	1129714	345	S	Function unknown	POORLY CHARACTERIZED
3927350	2	Ensifer adhaerens T4	101186289	EADH_v2_pb0934	CDS	automatic/finished		conserved protein of unknown function		no	u : unknown	1 : Unknown				no	4 : Unknown function but conserved in other organisms	45027	-3	741629	741823	195
3927350	2	Ensifer sp. T173	97481598	J3R84_30405	CDS	automatic/finished		hypothetical protein		no						COMMON		44813	1	195304	195492	189
3927520	2	Ensifer adhaerens T4	101185700	EADH_v2_pb0345	CDS	automatic/finished		protein of unknown function		no	u : unknown	1 : Unknown				no	5 : Unknown function	45027	-2	267495	267713	219
3927520	2	Ensifer sp. T173	97481129	J3R84AM_0803	CDS	automatic/finished		protein of unknown function		no	u : unknown	1 : Unknown				UNIQUE_AMIGA	5 : Unknown function	44813	1	642628	642846	219
3932372	2	Ensifer adhaerens T4	101184835	EADH_v2_pd0039	CDS	automatic/finished	fr9I	Type I polyketide synthase		no						no		45027	1	76648	85077	8430	Q	Secondary metabolites biosynthesis, transport and catabolism	METABOLISM
3932372	2	Ensifer sp. T173	97480524	J3R84_37505	CDS	automatic/finished		alpha/beta fold hydrolase		no						COMMON		44813	3	14445	23999	9555	Q	Secondary metabolites biosynthesis, transport and catabolism	METABOLISM
3932818	2	Ensifer adhaerens T4	101186071	EADH_v2_pb0716	CDS	automatic/finished		DUF1508 domain-containing protein		no						no		45027	3	567615	567803	189
3932818	2	Ensifer sp. T173	97481073	J3R84AM_0441	CDS	automatic/finished		conserved protein of unknown function		no	u : unknown	1 : Unknown				UNIQUE_AMIGA	4 : Unknown function but conserved in other organisms	44813	-3	332197	332385	189
3935963	2	Ensifer adhaerens T4	101186210	EADH_v2_pb0855	CDS	automatic/finished		PepSY domain-containing protein		no						no		45027	3	683718	684035	318	S	Function unknown	POORLY CHARACTERIZED
3935963	2	Ensifer sp. T173	97481708	J3R84_30680	CDS	automatic/finished		PepSY domain-containing protein		no						COMMON		44813	-1	249189	249506	318	S	Function unknown	POORLY CHARACTERIZED
3938863	2	Ensifer adhaerens T4	101185424	EADH_v2_pb0069	CDS	automatic/finished		protein of unknown function		no	u : unknown	1 : Unknown				no	5 : Unknown function	45027	3	40197	40598	402
3938863	2	Ensifer sp. T173	97481323	J3R84_29745	CDS	automatic/finished		DUF1127 domain-containing protein		no						COMMON		44813	-1	70230	70631	402
3939323	2	Ensifer adhaerens T4	101188862	EADH_v2_b1404	CDS	automatic/finished		protein of unknown function		no	u : unknown	1 : Unknown				no	5 : Unknown function	45027	-1	1356875	1357114	240
3939323	2	Ensifer sp. T173	97482986	J3R84AM_0675	CDS	automatic/finished		protein of unknown function		no	u : unknown	1 : Unknown				UNIQUE_AMIGA	5 : Unknown function	44813	3	694197	694439	243
3939390	2	Ensifer adhaerens T4	101185257	EADH_v2_pc0291	CDS	automatic/finished		protein of unknown function		no	u : unknown	1 : Unknown				no	5 : Unknown function	45027	2	220985	221473	489
3939390	2	Ensifer sp. T173	97480672	J3R84AM_0185	CDS	automatic/finished		protein of unknown function		no	u : unknown	1 : Unknown				UNIQUE_AMIGA	5 : Unknown function	44813	3	132063	132578	516
3940889	2	Ensifer adhaerens T4	101185619	EADH_v2_pb0264	CDS	automatic/finished		protein of unknown function		no	u : unknown	1 : Unknown				no	5 : Unknown function	45027	-1	191464	191655	192
3940889	2	Ensifer sp. T173	97482590	J3R84_32875	CDS	automatic/finished		CBS domain-containing protein		no						COMMON		44813	2	698768	698959	192
3941759	2	Ensifer adhaerens T4	101187576	EADH_v2_b0118	CDS	automatic/finished		protein of unknown function		no	u : unknown	1 : Unknown				no	5 : Unknown function	45027	1	117220	117282	63
3941759	2	Ensifer sp. T173	97482930	J3R84AM_0032	CDS	automatic/finished		protein of unknown function		no	u : unknown	1 : Unknown				UNIQUE_AMIGA	5 : Unknown function	44813	-3	26272	26334	63
3945045	2	Ensifer adhaerens T4	101184897	EADH_v2_pd0101	CDS	automatic/finished		Transcriptional regulator		no						no		45027	-2	136426	137880	1455	K	Transcription	INFORMATION STORAGE AND PROCESSING
3945045	2	Ensifer sp. T173	97480569	J3R84_37730	CDS	automatic/finished		putative DNA binding domain-containing protein		no						COMMON		44813	-3	73382	74836	1455	K	Transcription	INFORMATION STORAGE AND PROCESSING
3945450	2	Ensifer adhaerens T4	101185545	EADH_v2_pb0190	CDS	automatic/finished		Hydrolase		no						no		45027	1	127780	128463	684	S	Function unknown	POORLY CHARACTERIZED
3945450	2	Ensifer sp. T173	97482698	J3R84_33145	CDS	automatic/finished		hypothetical protein		no						COMMON		44813	-1	761964	762647	684	S	Function unknown	POORLY CHARACTERIZED
3951408	2	Ensifer adhaerens T4	101186338	EADH_v2_pb0983	CDS	automatic/finished		protein of unknown function		no	u : unknown	1 : Unknown				no	5 : Unknown function	45027	1	764686	764892	207
3951408	2	Ensifer sp. T173	97482748	J3R84_30250	fCDS	automatic/finished		DUF1515 domain-containing protein		pseudo						COMMON		44813	-2	169052	169258	207	S	Function unknown	POORLY CHARACTERIZED
3952664	2	Ensifer adhaerens T4	101185595	EADH_v2_pb0240	CDS	automatic/finished		LysR family transcriptional regulator		no						no		45027	2	165221	165994	774	S	Function unknown	POORLY CHARACTERIZED
3952664	2	Ensifer sp. T173	97482624	J3R84_32960	CDS	automatic/finished		NAD(P)H-binding protein		no						COMMON		44813	-1	724431	725183	753	S	Function unknown	POORLY CHARACTERIZED
3953712	2	Ensifer adhaerens T4	101188679	EADH_v2_b1220	CDS	automatic/finished		capsular polysaccharide transport system permease protein		no						no		45027	2	1185899	1187161	1263	M	Cell wall/membrane/envelope biogenesis	CELLULAR PROCESSES AND SIGNALING
3953712	2	Ensifer sp. T173	97483925	J3R84_23600	CDS	automatic/finished		capsule biosynthesis protein		no						COMMON		44813	-1	875316	876575	1260	M	Cell wall/membrane/envelope biogenesis	CELLULAR PROCESSES AND SIGNALING
3954364	2	Ensifer adhaerens T4	101185366	EADH_v2_pb0011	CDS	automatic/finished		protein of unknown function		no	u : unknown	1 : Unknown				no	5 : Unknown function	45027	-1	6142	6444	303
3954364	2	Ensifer sp. T173	97481439	J3R84_30010	CDS	automatic/finished		hypothetical protein		no						COMMON		44813	1	121420	121722	303
3954805	2	Ensifer adhaerens T4	101185828	EADH_v2_pb0473	CDS	automatic/finished	ohrR	Organic hydroperoxide resistance transcriptional regulator		no						no		45027	1	381676	382122	447	K	Transcription	INFORMATION STORAGE AND PROCESSING
3954805	2	Ensifer sp. T173	97482265	J3R84_32070	CDS	automatic/finished		MarR family transcriptional regulator		no						COMMON		44813	-3	518968	519414	447	K	Transcription	INFORMATION STORAGE AND PROCESSING
3954905	2	Ensifer adhaerens T4	101185460	EADH_v2_pb0105	CDS	automatic/finished		protein of unknown function		no	u : unknown	1 : Unknown				no	5 : Unknown function	45027	3	61629	61919	291	T	Signal transduction mechanisms	CELLULAR PROCESSES AND SIGNALING
3954905	2	Ensifer sp. T173	97481247	J3R84_29615	CDS	automatic/finished		hypothetical protein		no						COMMON		44813	-2	46280	46570	291	T	Signal transduction mechanisms	CELLULAR PROCESSES AND SIGNALING
3955181	2	Ensifer adhaerens T4	101189289	EADH_v2_b1831	CDS	automatic/finished		Autotransporter domain-containing protein		no						no		45027	-3	1813941	1818347	4407	S	Function unknown	POORLY CHARACTERIZED
3955181	2	Ensifer sp. T173	97483332	J3R84_20625	CDS	automatic/finished		cadherin-like beta sandwich domain-containing protein		no						COMMON		44813	3	216090	220496	4407	S	Function unknown	POORLY CHARACTERIZED
3958422	2	Ensifer adhaerens T4	101184798	EADH_v2_pd0002	CDS	automatic/finished		protein of unknown function		no	u : unknown	1 : Unknown				no	5 : Unknown function	45027	-2	598	771	174
3958422	2	Ensifer sp. T173	97480518	J3R84AM_0131	CDS	automatic/finished		protein of unknown function		no	u : unknown	1 : Unknown				UNIQUE_AMIGA	5 : Unknown function	44813	-3	134222	134395	174
3959345	2	Ensifer adhaerens T4	101186222	EADH_v2_pb0867	CDS	automatic/finished		protein of unknown function		no	u : unknown	1 : Unknown				no	5 : Unknown function	45027	-1	693184	693627	444	E	Amino acid transport and metabolism	METABOLISM
3959345	2	Ensifer sp. T173	97482760	J3R84_30630	fCDS	automatic/finished		arginase family protein		pseudo						COMMON		44813	1	239593	240219	627	E	Amino acid transport and metabolism	METABOLISM
3961494	2	Ensifer adhaerens T4	101190026	EADH_v2_a0634	CDS	automatic/finished		protein of unknown function		no	u : unknown	1 : Unknown				no	5 : Unknown function	45027	-2	651894	652079	186
3961494	2	Ensifer sp. T173	97485075	J3R84AM_3107	CDS	automatic/finished		protein of unknown function		no	u : unknown	1 : Unknown				UNIQUE_AMIGA	5 : Unknown function	44813	1	3055690	3055875	186
3961497	2	Ensifer adhaerens T4	101185959	EADH_v2_pb0604	CDS	automatic/finished		protein of unknown function		no	u : unknown	1 : Unknown				no	5 : Unknown function	45027	-2	478371	478718	348
3961497	2	Ensifer sp. T173	97481088	J3R84AM_0548	CDS	automatic/finished		protein of unknown function		no	u : unknown	1 : Unknown				UNIQUE_AMIGA	5 : Unknown function	44813	2	419429	419776	348
3961911	2	Ensifer adhaerens T4	101184881	EADH_v2_pd0085	CDS	automatic/finished		protein of unknown function		no	u : unknown	1 : Unknown				no	5 : Unknown function	45027	-1	121523	121984	462	L	Replication, recombination and repair	INFORMATION STORAGE AND PROCESSING
3961911	2	Ensifer sp. T173	97480511	J3R84AM_0048	CDS	automatic/finished		protein of unknown function		no	u : unknown	1 : Unknown				UNIQUE_AMIGA	5 : Unknown function	44813	-2	59328	59789	462	L	Replication, recombination and repair	INFORMATION STORAGE AND PROCESSING
3962853	2	Ensifer adhaerens T4	101185819	EADH_v2_pb0464	CDS	automatic/finished	gstA	Glutathione S-transferase GstA	2.5.1.18	no						no		45027	-3	374549	375142	594	O	Posttranslational modification, protein turnover, chaperones	CELLULAR PROCESSES AND SIGNALING
3962853	2	Ensifer sp. T173	97482287	J3R84_32120	CDS	automatic/finished		glutathione S-transferase C-terminal domain-containing protein		no						COMMON		44813	1	527116	527703	588	O	Posttranslational modification, protein turnover, chaperones	CELLULAR PROCESSES AND SIGNALING
3966160	2	Ensifer adhaerens T4	101188422	EADH_v2_b0964	CDS	automatic/finished		protein of unknown function		no	u : unknown	1 : Unknown				no	5 : Unknown function	45027	3	969576	969704	129
3966160	2	Ensifer sp. T173	97483060	J3R84AM_1144	CDS	automatic/finished		protein of unknown function		no	u : unknown	1 : Unknown				UNIQUE_AMIGA	5 : Unknown function	44813	-2	1102460	1102570	111
3966742	2	Ensifer adhaerens T4	101188623	EADH_v2_b1165	CDS	automatic/finished		protein of unknown function		no	u : unknown	1 : Unknown				no	5 : Unknown function	45027	2	1142966	1143148	183
3966742	2	Ensifer sp. T173	97483026	J3R84AM_0950	CDS	automatic/finished		protein of unknown function		no	u : unknown	1 : Unknown				UNIQUE_AMIGA	5 : Unknown function	44813	-2	932660	932842	183
3970953	2	Ensifer adhaerens T4	101186353	EADH_v2_pb0998	CDS	automatic/finished		protein of unknown function		no	u : unknown	1 : Unknown				no	5 : Unknown function	45027	-3	771263	771481	219
3970953	2	Ensifer sp. T173	97481504	J3R84_30170	CDS	automatic/finished		hypothetical protein		no						UNIQUE_BANK		44813	1	158116	158295	180
3971917	2	Ensifer adhaerens T4	101190118	EADH_v2_a0726	CDS	automatic/finished		protein of unknown function		no	u : unknown	1 : Unknown				no	5 : Unknown function	45027	-1	740677	740973	297
3971917	2	Ensifer sp. T173	97488030	J3R84_14520	CDS	automatic/finished		hypothetical protein		no						COMMON		44813	2	2966882	2967178	297
3972654	2	Ensifer adhaerens T4	101185462	EADH_v2_pb0107	CDS	automatic/finished		protein of unknown function		no	u : unknown	1 : Unknown				no	5 : Unknown function	45027	2	62609	63067	459	S	Function unknown	POORLY CHARACTERIZED
3972654	2	Ensifer sp. T173	97480979	J3R84AM_0057	CDS	automatic/finished		protein of unknown function		no	u : unknown	1 : Unknown				UNIQUE_AMIGA	5 : Unknown function	44813	-1	45135	45590	456	S	Function unknown	POORLY CHARACTERIZED
3974670	2	Ensifer adhaerens T4	101186012	EADH_v2_pb0657	CDS	automatic/finished		protein of unknown function		no	u : unknown	1 : Unknown				no	5 : Unknown function	45027	-3	518711	519034	324
3974670	2	Ensifer sp. T173	97481965	J3R84_31335	CDS	automatic/finished		hypothetical protein		no						COMMON		44813	2	378563	378871	309
3975108	2	Ensifer adhaerens T4	101185973	EADH_v2_pb0618	CDS	automatic/finished		protein of unknown function		no	u : unknown	1 : Unknown				no	5 : Unknown function	45027	2	491342	491554	213
3975108	2	Ensifer sp. T173	97482029	J3R84_31495	CDS	automatic/finished		hypothetical protein		no						UNIQUE_BANK		44813	-3	405181	405393	213
3975457	2	Ensifer adhaerens T4	101191169	EADH_v2_a1777	CDS	automatic/finished		protein of unknown function		no	u : unknown	1 : Unknown				no	5 : Unknown function	45027	-1	1728799	1729560	762
3975457	2	Ensifer sp. T173	97484989	J3R84AM_1947	CDS	automatic/finished		protein of unknown function		no	u : unknown	1 : Unknown				UNIQUE_AMIGA	5 : Unknown function	44813	1	1931734	1932495	762
3983547	2	Ensifer adhaerens T4	101184909	EADH_v2_pd0113	CDS	automatic/finished		putative DNA-binding WGR domain protein		no						no	3 : Putative function from multiple computational evidences	45027	-2	147070	147435	366	S	Function unknown	POORLY CHARACTERIZED
3983547	2	Ensifer sp. T173	97480579	J3R84_37780	CDS	automatic/finished		WGR domain-containing protein		no						COMMON		44813	-1	84028	84321	294	S	Function unknown	POORLY CHARACTERIZED
3985070	2	Ensifer adhaerens T4	101184860	EADH_v2_pd0064	CDS	automatic/finished		protein of unknown function		no	u : unknown	1 : Unknown				no	5 : Unknown function	45027	-2	106921	107316	396	L	Replication, recombination and repair	INFORMATION STORAGE AND PROCESSING
3985070	2	Ensifer sp. T173	97480544	J3R84_37605	CDS	automatic/finished		hypothetical protein		no						COMMON		44813	-1	44722	45057	336	L	Replication, recombination and repair	INFORMATION STORAGE AND PROCESSING
3988215	2	Ensifer adhaerens T4	101184918	EADH_v2_pd0122	CDS	automatic/finished	traB	Conjugal transfer protein TraB		no						no		45027	1	155305	156402	1098	S	Function unknown	POORLY CHARACTERIZED
3988215	2	Ensifer sp. T173	97480588	J3R84_37825	CDS	automatic/finished		conjugal transfer protein TraB		no						COMMON		44813	1	92116	93360	1245	S	Function unknown	POORLY CHARACTERIZED
3994407	2	Ensifer adhaerens T4	101186173	EADH_v2_pb0818	CDS	automatic/finished		protein of unknown function		no	u : unknown	1 : Unknown				no	5 : Unknown function	45027	-3	647792	647989	198
3994407	2	Ensifer sp. T173	97481060	J3R84AM_0381	CDS	automatic/finished		protein of unknown function		no	u : unknown	1 : Unknown				UNIQUE_AMIGA	5 : Unknown function	44813	2	287687	287884	198
3996114	2	Ensifer adhaerens T4	101184842	EADH_v2_pd0046	CDS	automatic/finished	pksH	putative polyketide biosynthesis enoyl-CoA hydratase PksH	4.2.1.-	no						no	3 : Putative function from multiple computational evidences	45027	3	89946	90710	765	I	Lipid transport and metabolism	METABOLISM
3996114	2	Ensifer sp. T173	97480527	J3R84_37520	CDS	automatic/finished		enoyl-CoA hydratase/isomerase	4.2.1.17	no						COMMON		44813	2	27746	28510	765	I	Lipid transport and metabolism	METABOLISM
3997749	2	Ensifer adhaerens T4	101185729	EADH_v2_pb0374	CDS	automatic/finished	lsrG	(4S)-4-hydroxy-5-phosphonooxypentane-2,3-dione isomerase	5.3.1.32	no						no		45027	1	296635	296946	312	S	Function unknown	POORLY CHARACTERIZED
3997749	2	Ensifer sp. T173	97482433	J3R84_32485	CDS	automatic/finished		antibiotic biosynthesis monooxygenase		no						COMMON		44813	-1	613407	613718	312	S	Function unknown	POORLY CHARACTERIZED
3998603	2	Ensifer adhaerens T4	101188569	EADH_v2_b1111	CDS	automatic/finished		protein of unknown function		no	u : unknown	1 : Unknown				no	5 : Unknown function	45027	-1	1102535	1102702	168
3998603	2	Ensifer sp. T173	97484030	J3R84_24130	CDS	automatic/finished		hypothetical protein		no						COMMON		44813	3	974208	974375	168
3999139	2	Ensifer adhaerens T4	101188865	EADH_v2_b1407	CDS	automatic/finished		Phage tail protein		no						no		45027	2	1364465	1364995	531	S	Function unknown	POORLY CHARACTERIZED
3999139	2	Ensifer sp. T173	97483745	J3R84_22695	CDS	automatic/finished		tail fiber protein		no						COMMON		44813	-3	686323	686853	531	S	Function unknown	POORLY CHARACTERIZED
4000822	2	Ensifer adhaerens T4	101184958	EADH_v2_pd0161	CDS	automatic/finished		protein of unknown function		no	u : unknown	1 : Unknown				no	5 : Unknown function	45027	3	188718	189608	891
4000822	2	Ensifer sp. T173	97480517	J3R84AM_0121	CDS	automatic/finished		protein of unknown function		no	u : unknown	1 : Unknown				UNIQUE_AMIGA	5 : Unknown function	44813	2	125678	126568	891
4001864	2	Ensifer adhaerens T4	101185971	EADH_v2_pb0616	CDS	automatic/finished		protein of unknown function		no	u : unknown	1 : Unknown				no	5 : Unknown function	45027	2	489059	489283	225
4001864	2	Ensifer sp. T173	97481086	J3R84AM_0536	CDS	automatic/finished		protein of unknown function		no	u : unknown	1 : Unknown				UNIQUE_AMIGA	5 : Unknown function	44813	-3	407452	407745	294
4010096	2	Ensifer adhaerens T4	101188510	EADH_v2_b1052	CDS	automatic/finished	virB	Type IV secretion system protein virB9		no						no		45027	-2	1063456	1064337	882	U	Intracellular trafficking, secretion, and vesicular transport	CELLULAR PROCESSES AND SIGNALING
4010096	2	Ensifer sp. T173	97484073	J3R84_24345	CDS	automatic/finished	virB9	P-type conjugative transfer protein VirB9		no						COMMON		44813	1	1009303	1010175	873	U	Intracellular trafficking, secretion, and vesicular transport	CELLULAR PROCESSES AND SIGNALING
4011330	2	Ensifer adhaerens T4	101186420	EADH_v2_pa0033	CDS	automatic/finished		protein of unknown function		no	u : unknown	1 : Unknown				no	5 : Unknown function	45027	-2	22245	22418	174
4011330	2	Ensifer sp. T173	97481345	J3R84AM_0854	CDS	automatic/finished		protein of unknown function		no	u : unknown	1 : Unknown				UNIQUE_AMIGA	5 : Unknown function	44813	-3	845015	845188	174
4011898	2	Ensifer adhaerens T4	101186944	EADH_v2_pa0557	CDS	automatic/finished		protein of unknown function		no	u : unknown	1 : Unknown				no	5 : Unknown function	45027	3	537882	538157	276
4011898	2	Ensifer sp. T173	97481258	J3R84AM_0425	CDS	automatic/finished		protein of unknown function		no	u : unknown	1 : Unknown				UNIQUE_AMIGA	5 : Unknown function	44813	1	427045	427320	276
4012459	2	Ensifer adhaerens T4	101186072	EADH_v2_pb0717	CDS	automatic/finished		protein of unknown function		no	u : unknown	1 : Unknown				no	5 : Unknown function	45027	-2	567825	568085	261
4012459	2	Ensifer sp. T173	97481865	J3R84_31075	CDS	automatic/finished		hypothetical protein		no						COMMON		44813	1	331915	332175	261
4015196	2	Ensifer adhaerens T4	101185906	EADH_v2_pb0551	CDS	automatic/finished		conserved protein of unknown function		no	u : unknown	1 : Unknown				no	4 : Unknown function but conserved in other organisms	45027	1	439543	439848	306
4015196	2	Ensifer sp. T173	97481097	J3R84AM_0597	CDS	automatic/finished		protein of unknown function		no	u : unknown	1 : Unknown				UNIQUE_AMIGA	5 : Unknown function	44813	-1	460932	461237	306
4015843	2	Ensifer adhaerens T4	101191640	EADH_v2_a2248	CDS	automatic/finished		protein of unknown function		no	u : unknown	1 : Unknown				no	5 : Unknown function	45027	2	2176976	2177344	369	K	Transcription	INFORMATION STORAGE AND PROCESSING
4015843	2	Ensifer sp. T173	97486592	J3R84_07335	fCDS	automatic/finished		LysR family transcriptional regulator		pseudo						COMMON		44813	-1	1484108	1484476	369	K	Transcription	INFORMATION STORAGE AND PROCESSING
4018747	2	Ensifer adhaerens T4	101185943	EADH_v2_pb0588	CDS	automatic/finished		protein of unknown function		no	u : unknown	1 : Unknown				no	5 : Unknown function	45027	1	465253	465615	363
4018747	2	Ensifer sp. T173	97481091	J3R84AM_0566	CDS	automatic/finished		protein of unknown function		no	u : unknown	1 : Unknown				UNIQUE_AMIGA	5 : Unknown function	44813	-2	435161	435523	363
4029048	2	Ensifer adhaerens T4	101184932	EADH_v2_pd0136	CDS	automatic/finished		peptide/nickel transport system ATP-binding protein		no						no		45027	3	168672	170342	1671	S	Function unknown	POORLY CHARACTERIZED
4029048	2	Ensifer sp. T173	97480603	J3R84_37900	CDS	automatic/finished		ABC transporter ATP-binding protein		no						COMMON		44813	3	105630	107300	1671	S	Function unknown	POORLY CHARACTERIZED
4035064	2	Ensifer adhaerens T4	101185550	EADH_v2_pb0195	CDS	automatic/finished		protein of unknown function		no	u : unknown	1 : Unknown				no	5 : Unknown function	45027	-2	133641	133808	168
4035064	2	Ensifer sp. T173	97481156	J3R84AM_0927	CDS	automatic/finished		protein of unknown function		no	u : unknown	1 : Unknown				UNIQUE_AMIGA	5 : Unknown function	44813	1	756619	756786	168
4035805	2	Ensifer adhaerens T4	101184872	EADH_v2_pd0076	CDS	automatic/finished		protein of unknown function		no	u : unknown	1 : Unknown				no	5 : Unknown function	45027	3	114633	114908	276
4035805	2	Ensifer sp. T173	97480509	J3R84AM_0041	CDS	automatic/finished		protein of unknown function		no	u : unknown	1 : Unknown				UNIQUE_AMIGA	5 : Unknown function	44813	3	52437	52712	276
4044741	2	Ensifer adhaerens T4	101189028	EADH_v2_b1570	CDS	automatic/finished		protein of unknown function		no	u : unknown	1 : Unknown				no	5 : Unknown function	45027	1	1536310	1536507	198
4044741	2	Ensifer sp. T173	97484874	J3R84_21885	fCDS	automatic/finished		HAMP domain-containing histidine kinase		pseudo						COMMON		44813	-3	501517	501696	180	T	Signal transduction mechanisms	CELLULAR PROCESSES AND SIGNALING
4045397	2	Ensifer adhaerens T4	101190314	EADH_v2_a0922	CDS	automatic/finished		protein of unknown function		no	u : unknown	1 : Unknown				no	5 : Unknown function	45027	-3	935621	935863	243
4045397	2	Ensifer sp. T173	97485062	J3R84AM_2826	CDS	automatic/finished		protein of unknown function		no	u : unknown	1 : Unknown				UNIQUE_AMIGA	5 : Unknown function	44813	3	2772120	2772362	243
4048071	2	Ensifer adhaerens T4	101187743	EADH_v2_b0285	CDS	automatic/finished		protein of unknown function		no	u : unknown	1 : Unknown				no	5 : Unknown function	45027	3	281727	281915	189	T	Signal transduction mechanisms	CELLULAR PROCESSES AND SIGNALING
4048071	2	Ensifer sp. T173	97484765	J3R84_27805	CDS	automatic/finished		adenylate/guanylate cyclase domain-containing protein		pseudo						COMMON		44813	-3	1793755	1794006	252	T	Signal transduction mechanisms	CELLULAR PROCESSES AND SIGNALING
4048283	2	Ensifer adhaerens T4	101188632	EADH_v2_b1174	CDS	automatic/finished		conserved protein of unknown function		no	u : unknown	1 : Unknown				no	4 : Unknown function but conserved in other organisms	45027	-3	1147152	1147463	312	S	Function unknown	POORLY CHARACTERIZED
4048283	2	Ensifer sp. T173	97483975	J3R84_23850	CDS	automatic/finished		hypothetical protein		no						COMMON		44813	2	928928	929206	279	S	Function unknown	POORLY CHARACTERIZED
4049048	2	Ensifer adhaerens T4	101186506	EADH_v2_pa0119	CDS	automatic/finished		Polysaccharide pyruvyl transferase family protein		no						no		45027	1	111253	112335	1083	S	Function unknown	POORLY CHARACTERIZED
4049048	2	Ensifer sp. T173	97482906	J3R84_37425	CDS	automatic/finished		polysaccharide pyruvyl transferase family protein		no						COMMON		44813	1	934102	935175	1074	S	Function unknown	POORLY CHARACTERIZED
4049061	2	Ensifer adhaerens T4	101186821	EADH_v2_pa0434	CDS	automatic/finished		protein of unknown function		no	u : unknown	1 : Unknown				no	5 : Unknown function	45027	-2	433458	434018	561
4049061	2	Ensifer sp. T173	97481234	J3R84AM_0307	CDS	automatic/finished		protein of unknown function		no	u : unknown	1 : Unknown				UNIQUE_AMIGA	5 : Unknown function	44813	-3	317480	317911	432
4049072	2	Ensifer adhaerens T4	101187081	EADH_v2_pa0694	CDS	automatic/finished		protein of unknown function		no	u : unknown	1 : Unknown				no	5 : Unknown function	45027	3	680844	680930	87
4049072	2	Ensifer sp. T173	97481272	J3R84AM_0564	CDS	automatic/finished		protein of unknown function		no	u : unknown	1 : Unknown				UNIQUE_AMIGA	5 : Unknown function	44813	1	572506	572592	87
4049515	2	Ensifer adhaerens T4	101186312	EADH_v2_pb0957	CDS	automatic/finished		Adenylate/guanylate cyclase domain-containing protein		no						no		45027	2	753059	754003	945	T	Signal transduction mechanisms	CELLULAR PROCESSES AND SIGNALING
4049515	2	Ensifer sp. T173	97481574	J3R84_30345	CDS	automatic/finished		adenylate/guanylate cyclase domain-containing protein		no						COMMON		44813	-1	183102	184034	933	T	Signal transduction mechanisms	CELLULAR PROCESSES AND SIGNALING
4049516	2	Ensifer adhaerens T4	101186369	EADH_v2_pb1014	CDS	automatic/finished	ligC	DNA ligase C1	6.5.1.1	no						no		45027	3	781485	782591	1107	L	Replication, recombination and repair	INFORMATION STORAGE AND PROCESSING
4049516	2	Ensifer sp. T173	97481466	J3R84_30075	CDS	automatic/finished		ATP-dependent DNA ligase	6.5.1.1	no						COMMON		44813	-1	137541	138647	1107	L	Replication, recombination and repair	INFORMATION STORAGE AND PROCESSING
4049526	2	Ensifer adhaerens T4	101186032	EADH_v2_pb0677	CDS	automatic/finished		Ornithine cyclodeaminase family protein		no						no		45027	-2	536019	536837	819	E	Amino acid transport and metabolism	METABOLISM
4049526	2	Ensifer sp. T173	97481931	J3R84_31240	CDS	automatic/finished		ornithine cyclodeaminase family protein		no						COMMON		44813	3	360840	361565	726	E	Amino acid transport and metabolism	METABOLISM
4049533	2	Ensifer adhaerens T4	101186387	EADH_v2_pb1032	CDS	automatic/finished		putative replication protein C		no						no	3 : Putative function from multiple computational evidences	45027	-1	797950	799101	1152	L	Replication, recombination and repair	INFORMATION STORAGE AND PROCESSING
4049533	2	Ensifer sp. T173	97481452	J3R84_30040	CDS	automatic/finished		replication initiation protein RepC		no						COMMON		44813	2	127856	129061	1206	L	Replication, recombination and repair	INFORMATION STORAGE AND PROCESSING
4049627	2	Ensifer adhaerens T4	101185480	EADH_v2_pb0125	CDS	automatic/finished		protein of unknown function		no	u : unknown	1 : Unknown				no	5 : Unknown function	45027	-2	77229	77405	177
4049627	2	Ensifer sp. T173	97480975	J3R84AM_0038	CDS	automatic/finished		protein of unknown function		no	u : unknown	1 : Unknown				UNIQUE_AMIGA	5 : Unknown function	44813	1	30778	30969	192
4049656	2	Ensifer adhaerens T4	101185866	EADH_v2_pb0511	CDS	automatic/finished		TerB domain-containing protein		no						no		45027	3	413835	414167	333
4049656	2	Ensifer sp. T173	97482193	J3R84_31890	CDS	automatic/finished		hypothetical protein		no						COMMON		44813	-2	486602	486904	303
4049660	2	Ensifer adhaerens T4	101185925	EADH_v2_pb0570	CDS	automatic/finished		protein of unknown function		no	u : unknown	1 : Unknown				no	5 : Unknown function	45027	3	454686	455066	381
4049660	2	Ensifer sp. T173	97482107	J3R84_31675	CDS	automatic/finished		hypothetical protein		no						COMMON		44813	-3	445711	446091	381
4049661	2	Ensifer adhaerens T4	101185940	EADH_v2_pb0585	CDS	automatic/finished		protein of unknown function		no	u : unknown	1 : Unknown				no	5 : Unknown function	45027	1	464104	464448	345	S	Function unknown	POORLY CHARACTERIZED
4049661	2	Ensifer sp. T173	97482772	J3R84_31630	fCDS	automatic/finished		alpha/beta hydrolase		pseudo						COMMON		44813	-2	436328	436642	315	S	Function unknown	POORLY CHARACTERIZED
4049708	2	Ensifer adhaerens T4	101185412	EADH_v2_pb0057	CDS	automatic/finished		protein of unknown function		no	u : unknown	1 : Unknown				no	5 : Unknown function	45027	2	34325	34492	168
4049708	2	Ensifer sp. T173	97480992	J3R84AM_0104	CDS	automatic/finished		protein of unknown function		no	u : unknown	1 : Unknown				UNIQUE_AMIGA	5 : Unknown function	44813	-3	76372	76539	168
4049713	2	Ensifer adhaerens T4	101185869	EADH_v2_pb0514	CDS	automatic/finished		protein of unknown function		no	u : unknown	1 : Unknown				no	5 : Unknown function	45027	1	415726	416010	285
4049713	2	Ensifer sp. T173	97481110	J3R84AM_0635	CDS	automatic/finished		protein of unknown function		no	u : unknown	1 : Unknown				UNIQUE_AMIGA	5 : Unknown function	44813	-3	484759	485043	285
4049718	2	Ensifer adhaerens T4	101185934	EADH_v2_pb0579	CDS	automatic/finished		protein of unknown function		no	u : unknown	1 : Unknown				no	5 : Unknown function	45027	-3	460700	460840	141
4049718	2	Ensifer sp. T173	97482097	J3R84_31650	CDS	automatic/finished		HAMP domain-containing histidine kinase		no						UNIQUE_BANK		44813	1	439882	440076	195	T	Signal transduction mechanisms	CELLULAR PROCESSES AND SIGNALING
4050528	2	Ensifer adhaerens T4	101184841	EADH_v2_pd0045	CDS	automatic/finished		protein of unknown function		no	u : unknown	1 : Unknown				no	5 : Unknown function	45027	1	89056	89949	894	I	Lipid transport and metabolism	METABOLISM
4050528	2	Ensifer sp. T173	97480526	J3R84_37515	CDS	automatic/finished		hydroxymethylglutaryl-CoA synthase family protein		no						COMMON		44813	3	26490	27749	1260	I	Lipid transport and metabolism	METABOLISM
4050530	2	Ensifer adhaerens T4	101184871	EADH_v2_pd0075	CDS	automatic/finished		protein of unknown function		no	u : unknown	1 : Unknown				no	5 : Unknown function	45027	2	114401	114643	243
4050530	2	Ensifer sp. T173	97480508	J3R84AM_0040	CDS	automatic/finished		protein of unknown function		no	u : unknown	1 : Unknown				UNIQUE_AMIGA	5 : Unknown function	44813	2	52205	52447	243
4050536	2	Ensifer adhaerens T4	101184946	EADH_v2_pd0150	CDS	automatic/finished		protein of unknown function		no	u : unknown	1 : Unknown				no	5 : Unknown function	45027	1	182335	182892	558
4050536	2	Ensifer sp. T173	97480630	J3R84_37960	CDS	automatic/finished		hypothetical protein		no						COMMON		44813	3	119295	119852	558
4050546	2	Ensifer adhaerens T4	101184814	EADH_v2_pd0018	CDS	automatic/finished		protein of unknown function		no	u : unknown	1 : Unknown				no	5 : Unknown function	45027	-3	11859	11993	135
4050546	2	Ensifer sp. T173	97480519	J3R84AM_0144	CDS	automatic/finished		protein of unknown function		no	u : unknown	1 : Unknown				UNIQUE_AMIGA	5 : Unknown function	44813	-2	145485	145619	135
4050549	2	Ensifer adhaerens T4	101184886	EADH_v2_pd0090	CDS	automatic/finished	syrB	putative transcriptional regulator syrB2		no						no	3 : Putative function from multiple computational evidences	45027	2	124517	124945	429
4050549	2	Ensifer sp. T173	97480559	J3R84_37680	CDS	automatic/finished		SyrB-like regulator		no						COMMON		44813	2	61472	61900	429
4050554	2	Ensifer adhaerens T4	101184954	EADH_v2_pd0158	CDS	automatic/finished	fabD	[acyl-carrier-protein] S-malonyltransferase	2.3.1.39	no						no		45027	-3	185958	186953	996	I	Lipid transport and metabolism	METABOLISM
4050554	2	Ensifer sp. T173	97480646	J3R84_37990	CDS	automatic/finished		acyltransferase domain-containing protein		no						COMMON		44813	-3	122918	123913	996	I	Lipid transport and metabolism	METABOLISM
4666841	2	Ensifer adhaerens T4	101185783	EADH_v2_pb0428	CDS	automatic/finished		protein of unknown function		no	u : unknown	1 : Unknown				no	5 : Unknown function	45027	-3	338372	338623	252	L	Replication, recombination and repair	INFORMATION STORAGE AND PROCESSING
4666841	2	Ensifer sp. T173	97481115	J3R84AM_0718	CDS	automatic/finished		protein of unknown function		no	u : unknown	1 : Unknown				UNIQUE_AMIGA	5 : Unknown function	44813	3	563634	563885	252	L	Replication, recombination and repair	INFORMATION STORAGE AND PROCESSING
6024777	2	Ensifer adhaerens T4	101185084	EADH_v2_pc0118	CDS	automatic/finished		protein of unknown function		no	u : unknown	1 : Unknown				no	5 : Unknown function	45027	3	98439	99077	639	L	Replication, recombination and repair	INFORMATION STORAGE AND PROCESSING
6024777	2	Ensifer sp. T173	97480932	J3R84_29335	fCDS	automatic/finished		Mu transposase C-terminal domain-containing protein		pseudo						COMMON		44813	-1	194685	195413	729	L	Replication, recombination and repair	INFORMATION STORAGE AND PROCESSING
6024884	2	Ensifer adhaerens T4	101185909	EADH_v2_pb0554	CDS	automatic/finished		protein of unknown function		no	u : unknown	1 : Unknown				no	5 : Unknown function	45027	-1	442063	442293	231
6024884	2	Ensifer sp. T173	97481096	J3R84AM_0594	CDS	automatic/finished		protein of unknown function		no	u : unknown	1 : Unknown				UNIQUE_AMIGA	5 : Unknown function	44813	3	458487	458717	231
6026421	2	Ensifer adhaerens T4	101185410	EADH_v2_pb0055	CDS	automatic/finished		xanthine dehydrogenase YagT iron-sulfur-binding subunit		no						no		45027	-3	33299	33835	537	F	Nucleotide transport and metabolism	METABOLISM
6026421	2	Ensifer sp. T173	97481343	J3R84_29780	CDS	automatic/finished		2Fe-2S iron-sulfur cluster binding domain-containing protein		no						UNIQUE_BANK		44813	1	77062	77565	504	C	Energy production and conversion	METABOLISM
6143183	2	Ensifer adhaerens T4	101185423	EADH_v2_pb0068	CDS	automatic/finished		protein of unknown function		no	u : unknown	1 : Unknown				no	5 : Unknown function	45027	-1	39877	40071	195
6143183	2	Ensifer sp. T173	97480986	J3R84AM_0094	CDS	automatic/finished		protein of unknown function		no	u : unknown	1 : Unknown				UNIQUE_AMIGA	5 : Unknown function	44813	2	70757	70951	195
6245645	2	Ensifer adhaerens T4	101185013	EADH_v2_pc0047	CDS	automatic/finished		protein of unknown function		no	u : unknown	1 : Unknown				no	5 : Unknown function	45027	3	40335	40742	408
6245645	2	Ensifer sp. T173	97480649	J3R84AM_0123	CDS	automatic/finished		protein of unknown function		no	u : unknown	1 : Unknown				UNIQUE_AMIGA	5 : Unknown function	44813	2	85616	86176	561
6258544	2	Ensifer adhaerens T4	101184903	EADH_v2_pd0107	CDS	automatic/finished		protein of unknown function		no	u : unknown	1 : Unknown				no	5 : Unknown function	45027	-3	144177	144461	285
6258544	2	Ensifer sp. T173	97480512	J3R84AM_0067	CDS	automatic/finished		protein of unknown function		no	u : unknown	1 : Unknown				UNIQUE_AMIGA	5 : Unknown function	44813	-3	81134	81418	285
6260155	2	Ensifer adhaerens T4	101188213	EADH_v2_b0755	CDS	automatic/finished		protein of unknown function		no	u : unknown	1 : Unknown				no	5 : Unknown function	45027	3	773523	773846	324
6260155	2	Ensifer sp. T173	97483079	J3R84AM_1355	CDS	automatic/finished		protein of unknown function		no	u : unknown	1 : Unknown				UNIQUE_AMIGA	5 : Unknown function	44813	-2	1305017	1305340	324
6274102	2	Ensifer adhaerens T4	101186649	EADH_v2_pa0262	CDS	automatic/finished		protein of unknown function		no	u : unknown	1 : Unknown				no	5 : Unknown function	45027	1	264277	264621	345
6274102	2	Ensifer sp. T173	97481205	J3R84AM_0140	CDS	automatic/finished		protein of unknown function		no	u : unknown	1 : Unknown				UNIQUE_AMIGA	5 : Unknown function	44813	1	147295	147561	267
6362053	2	Ensifer adhaerens T4	101185378	EADH_v2_pb0023	CDS	automatic/finished		Response regulator		no						no		45027	-2	13722	14114	393	T	Signal transduction mechanisms	CELLULAR PROCESSES AND SIGNALING
6362053	2	Ensifer sp. T173	97481419	J3R84_29960	CDS	automatic/finished		response regulator		no						COMMON		44813	1	109612	109989	378	T	Signal transduction mechanisms	CELLULAR PROCESSES AND SIGNALING
