# Supplementary material for: Atypical rhizobia trigger nodulation and pathogenesis on the same legume hosts
Source: Nat Commun. 2024 Oct 26;15:9246. doi: 10.1038/s41467-024-53388-x (PMC11513132; doi:10.1038/s41467-024-53388-x)
Supplement: Supplementary file 11 — Supplementary Data 8 [file 41467_2024_53388_MOESM11_ESM.xlsx]

## Sheet: Supplementary Data 8
Supplementary Data 8. List of bacterial strains used in this study
Bacterial strains and plasmids	Description / Other names	Antibiotic resistances	Reference
Ensifer adhaerens
E. adhaerens T4	wild-type	Kanamycin (50 mg.L-1); Chloramphenicol (12.5 mg.L-1);	This study
E. adhaerens T4 GFP	E. adhaerens T4 derivative with miniTn7-gfp3 insertion	Rifampicin (50 mg.L-1); Kanamycin (50 mg.L-1); Chloramphenicol (12.5 mg.L-1); Streptomycin (100 mg.L-1)	This study
E. adhaerens T4 ΔnodABC	E. adhaerens T4 derivative with nodABC (EADH_v2_pc0133 to EADH_v2_pc0135) deletion	Kanamycin (50 mg.L-1)	This study
E. adhaerens T173	wild-type / Ensifer canadensis sp. nov. strain T173T; LMG32374	Kanamycin (50 mg.L-1)	Bromfield et al., 2010; Bromfield et al., 2023
E. adhaerens Casida A	wild-type / LMG20216	n.c.	Casida, 1982; Willems et al., 2003
E. adhaerens R-7457	wild-type / 5D19; LMG30158	n.c.	Muñoz et al., 2001; Willems et al., 2003
E. adhaerens BR819	wild-type / LMG9954	n.c.	Moreira et al., 1993; Willems et al., 2003
E. adhaerens OV14	wild-type	Kanamycin (50 mg.L-1)	Wendt et al 2012; Rudder et al., 2014
Sinorhizobium medicae
S. medicae WSM419	wild-type	Chloramphenicol (12.5 mg.L-1)	Howieson & Ewing, 1986
S. medicae WSM419 ∆nifD	S. medicae WSM419 derivative with nifD (SMED_v1_mpb0408) deletion	Chloramphenicol (12.5 mg.L-1)	This study
S. medicae 645	wild-type	n.c.	This study
S. medicae M58	wild-type	n.c.	Sugawara et al., 2013
S. medicae M102	wild-type	n.c.	Eardly et al., 1990; Sugawara et al., 2013
S. medicae STM1654	wild-type	n.c.	Bailly et al., 2006
S. medicae MD4	wild-type	n.c.	Laguerre et al.,2012
Sinorhizobium meliloti
S. meliloti ML7	wild-type	n.c.	Laguerre et al.,2012
S. meliloti SM11	wild-type	n.c.	Schneiker-Bekel et al., 2011
S. meliloti 102F34	wild-type	n.c.	Burton, 1972
S. meliloti 1021	wild-type	Streptomycin (100 mg.L-1)	Meade et al., 1982
S. meliloti STM2775	wild-type	n.c.	Bailly et al., 2006
S. meliloti T027	wild-type	n.c.	Sugawara et al., 2013
S. meliloti AK83	wild-type	n.c.	Galardini et al.,2011
S. meliloti BL225C	wild-type	n.c.	Galardini et al.,2011
S. meliloti BO21CC	wild-type	n.c.	Biondi et al.,2009
S. meliloti M156	wild-type	n.c.	Sugawara et al., 2013
S. meliloti M162	wild-type	n.c.	Sugawara et al., 2013
S. meliloti M195	wild-type	n.c.	Sugawara et al., 2013
S. meliloti STM1643	wild-type	n.c.	Bailly et al., 2006
S. meliloti Rm41	wild-type	n.c.	Sugawara et al., 2013
S. meliloti FSM-MA	wild-type	n.c.	Nagymihály et al., 2017
Xanthomonas sp.
Xanthomonas euvesicatoria pv. alfalfae	wild-type / Xanthomonas alfalfae pv. alfalfae	n.c.	Riker et al., 1935; Esnault et al., 1993
Xanthomona campestris subsp campestris	wild-type	n.c.	Assis et al., 1996
Escherichia coli
DH5a	supE44 ∆lacU169 (Φ80dlacZ ∆M15) hsdR17 recA1 endA1 gyrA96 thi-1 relA1		Invitrogen; Thermo Scientific™
SM10(λpir)	thi thr leu tonA lacY supE recA::RP4-2-Tc::Mu Km λpir	Kanamycin (50 mg.L-1)	Simon et al., 1983
Plasmids
pBHR-mRFP	Constitutive mRFP expressing plasmid	Tetracycline (5 mg.L-1)	Smit et al., 2005
pBK-miniTn7-gfp3	Delivery plasmid for mini-Tn7-gfp3	Kanamycin (50 mg L-1); Ampicillin (100 mg.L-1); Chloramphenicol (12.5 mg L-1); Streptomycin (100 mg.L-1)	Koch et al., 2001
pGEM-T	PCR fragment cloning vector	Ampicillin (100 mg.L-1)	Promega
pJET1-2	PCR fragment cloning vector	Ampicillin (100 mg.L-1)	Thermo Scientific™
pJQ200mp19	Gene replacement vector	Gentamicin (40 mg.L-1)	Quandt and Hynes, 1993
pLS296-1	pJQ200mp19 derivative for E. medicae WSM419 nifD deletion	Gentamicin (40 mg.L-1)	This study
pLS368-1	pJQ200mp19 derivative for E. adhaerens T4 nodABC deletion	Gentamicin (40 mg.L-1)	This study
pRK2013	Helper plasmid for triparental matings	Kanamycin (50 mg.L-1)	Figurski and Helinski, 1979
pRK600	Helper plasmid for triparental matings	Chloramphenicol (12.5 mg L-1)	Finan et al., 1986
pUX-BF13	Helper plasmid providing the Tn7 transposition functions in trans	Ampicillin (100 mg.L-1)	Bao et al., 1991
References
Bromfield ESP, Tambong JT, Cloutier S, Prévost D, Laguerre G, van Berkum P, Thi TVT, Assabgui R, Barran LR. (2010) Ensifer, Phyllobacterium and Rhizobium species occupy nodules of Medicago sativa (alfalfa) and Melilotus alba (sweet clover) grown at a Canadian site without a history of cultivation. Microbiology (Reading). 156(Pt 2):505-520.
Bromfield ESP, Cloutier S and Hynes MF (2023) Ensifer canadensis sp. nov. strain T173T isolated from Melilotus albus (sweet clover) in Canada possesses recombinant plasmid pT173b harbouring symbiosis and type IV secretion system genes apparently acquired from Ensifer medicae. Front Microbiol. 14:1195755. doi: 10.3389/fmicb.2023.1195755.
Casida LE. (1982) Ensifer adhaerens gen nov sp nov: a bacterial predator of bacteria in soil. Int J Syst Bacteriol. 32: 339–345.
Willems A, Fernández-López M, Muñoz-Adelantado E, Goris J, De Vos P, Martínez-Romero E, Toro N, Gillis M. (2003) Description of new Ensifer strains from nodules and proposal to transfer Ensifer adhaerens Casida 1982 to Sinorhizobium as Sinorhizobium adhaerens comb. nov. Request for an opinion. Int J Syst Evol Microbiol. 53(Pt 4):1207-1217. doi: 10.1099/ijs.0.02264-0.
Muñoz E, Villadas PJ, Toro N. (2001) Ectopic transposition of a group II intron in natural bacterial populations. Mol Microbiol. 41(3):645-52. doi: 10.1046/j.1365-2958.2001.02540.x.
Moreira, FMS, Gillis M, Pot B, Kersters K & Franco AF (1993). Characterization of rhizobia isolated from different divergence groups of tropical Leguminosae by ENOD11 comparative polyacrylamide gel electrophoresis of their total proteins. Syst Appl Microbiol 16, 135–146.
Wendt T, Doohan F, Mullins E. (2012) Production of Phytophthora infestans-resistant potato (Solanum tuberosum) utilising Ensifer adhaerens OV14. Transgenic Res. 21(3):567-78.
Rudder S, Doohan F, Creevey CJ, Wendt T, Mullins E. (2014) Genome sequence of Ensifer adhaerens OV14 provides insights into its ability as a novel vector for the genetic transformation of plant genomes. BMC Genomics. 15: 268.
Howieson J. Ewing M. (1986) Acid tolerance in the Rhizobium meliloti–Medicago symbiosis. Austra J Agri Res. 37:55–64.
Sugawara M, Epstein B, Badgley BD et al. (2013) Comparative genomics of the core and accessory genomes of 48 Sinorhizobiumstrains comprising five genospecies. Genome Biol 14, R17. doi.org/10.1186/gb-2013-14-2-r17.
Eardly BD, Materon LA, Smith NH, Johnson DA., Rumbaugh MD and Selander RK (1990). Genetic structure of natural populations of the nitrogen-fixing bacterium Rhizobium meliloti. Appl Environ Microbiol 56, 187–194.
Bailly X, Olivieri I, Demita S, Cleyet-Marel JC, Bena G (2006) Recombination and selection shape the molecular diversity pattern of nitrogen-fixing Sinorhizobium sp. associated to Medicago. Molecular Ecology, 15, 2719–2734. doi:10.1111/j.1365-294X.2006.02969.x.
Laguerre G, Heulin-Gotty K, Brunel B, Klonowska A, Le Quéré A, Tillard P, Prin Y, Cleyet-Marel JC, Lepetit M (2012) Local and systemic N signaling are involved in Medicago truncatula preference for the most efficient Sinorhizobium symbiotic partners. New Phytol. 195(2):437-449. doi: 10.1111/j.1469-8137.2012.04159.x.
Schneiker-Bekel S, Wibberg D, Bekel T, Blom J, Linke B, Neuweger H, Stiens M, Vorhölter FJ, Weidner S, Goesmann A, Pühler A, Schlüter A. (2011) The complete genome sequence of the dominant Sinorhizobium meliloti field isolate SM11 extends the S. meliloti pan-genome. J Biotechnol. 155(1):20-33. doi: 10.1016/j.jbiotec.2010.12.018.
Burton JC (1972) In Alfalfa Science and Technology ed. Hanson, C.H. (Am. Soc. Agron., Madison,WI), pp. 229-246.
Meade HM, Long SR, Ruvkun GB, Brown SE and Ausubel FM (1982) Physical and genetic characterization of symbiotic and auxotrophic mutants of Rhizobium meliloti induced by transposon Tn5 mutagenesis. J Bacteriol. 149(1):114-22. doi: 10.1128/jb.149.1.114-122.1982.
Galardini, M., Mengoni, A., Brilli, M. et al. (2011) Exploring the symbiotic pangenome of the nitrogen-fixing bacterium Sinorhizobium meliloti. BMC Genomics, 12, 235. doi.org/10.1186/1471-2164-12-235.
Biondi EG, Tatti E, Comparini D, Giuntini E, Mocali S, Giovannetti L, Bazzicalupo M, Mengoni A, Viti C. (2009) Metabolic capacity of Sinorhizobium (Ensifer) meliloti strains as determined by phenotype MicroArray analysis. Appl Environ Microbiol. 75(16):5396-5404. doi:10.1128/AEM.00196-09.
Nagymihály M, Vásarhelyi BM, Barrière Q, Chong TM, Bálint B, Bihari P, Hong KW, Horváth B, Ibijbijen J, Amar M, Farkas A, Kondorosi É, Chan KG, Gruber V, Ratet P, Mergaert P, Kereszt A. (2017) The complete genome sequence of Ensifer meliloti strain CCMM B554 (FSM-MA), a highly effective nitrogen-fixing microsymbiont of Medicago truncatula Gaertn. Stand Genomic Sci. 12:75. doi: 10.1186/s40793-017-…
Riker AJ. Jones FR. and Davis MC. (1935) Bacterial leaf spot of alfalfa. J Agric Res. 51 (2) ; 177–182.
Esnault R. Buffard D. Breda C. Sallaud C. El Turk J. and Kondorosi A. (1993) Pathological and molecular characterizations of alfalfa interactions with compatible and incompatible bacteria Xanthomonas campestris pv alfalfae and Pseudomonas syringae pv pisi. Mol Plant-Microbe Interact. 6:655-664.
Assis SMP, Mariano RLR, Michereff SJ and Coelho RSB (1996) Biocontrol of Xanthomonas campestris pv campestris on kale with Bacillus spp and endophytic bacteria. In Advances in Biological control of Plant Diseases Edição no 2; Wenhua T Cook RJ. and Rovira Eds.; China Agricultural University Press: Beijing China 347-353.
Simon R, Priefer U and Pühler A (1983). A Broad Host Range Mobilization System for In Vivo Genetic Engineering: Transposon Mutagenesis in Gram Negative Bacteria. Bio/Technology, 1(9), 784–791. doi:10.1038/nbt1183-784.
Smit P, Raedts J, Portyanko V, Debelle F, Gough C, Bisseling T and Geurts R (2005). NSP1 of the GRAS protein family is essential for rhizobial Nod factor-induced transcription. Science 308, 1789–1791.
Koch B, Jensen LE and Nybroe O (2001) A panel of Tn7-based vectors for insertion of the gfp marker gene or for delivery of cloned DNA into Gram-negative bacteria at a neutral chromosomal site. J. Microbiol. Methods 45: 187-195.
Quandt J and Hynes MF (1993) Versatile suicide vectors which allow direct selection for gene replacement in gram-negative bacteria. Gene 127: 15–21.
Figurski DH and Helinski DR (1979) Replication of an origin-containing derivative of plasmid RK2 dependent on a plasmid function provided in trans. Proc Natl Acad Sci U S A 76: 1648–1652.
Finan TM, Kunkel B, Vos GFD and Signer ER (1986). Second symbiotic megaplasmid in Rhizobium meliloti carrying exopolysaccharide and thiamine synthesis genes. J Bacteriol 167: 66–72.
Bao Y, Lies DP, Fu H and Roberts GP (1991). An improved Tn7-based system for the single-copy insertion of cloned genes into chromosomes of Gram-negative bacteria. Gene 109: 167-168.
