# Supplementary material for: Atypical rhizobia trigger nodulation and pathogenesis on the same legume hosts
Source: Nat Commun. 2024 Oct 26;15:9246. doi: 10.1038/s41467-024-53388-x (PMC11513132; doi:10.1038/s41467-024-53388-x)
Supplement: Supplementary file 13 — Source Data [file 41467_2024_53388_MOESM13_ESM.xlsx]

## Sheet: Fig. 1i
Source data associated to Fig. 1i
condition	plant	nodule primordia	white nodule	brownish nodule	fixing nodule	total nodule
A17 - WSM419	1	0	0	0	11	11
A17 - WSM419	2	0	0	0	7	7
A17 - WSM419	3	0	0	0	4	4
A17 - WSM419	4	1	0	0	3	4
A17 - WSM419	5	0	0	0	17	17
A17 - WSM419	6	0	0	0	8	8
A17 - WSM419	7	0	0	0	8	8
A17 - WSM419	8	0	0	0	9	9
A17 - WSM419	9	0	0	0	9	9
A17 - WSM419	10	0	0	0	7	7
A17 - WSM419	11	0	0	0	15	15
A17 - WSM419	12	0	0	0	9	9
A17 - WSM419	13	1	0	0	12	13
A17 - WSM419	14	0	0	0	8	8
A17 - WSM419	17	0	0	0	6	6
A17 - WSM419	18	1	0	0	11	12
A17 - WSM419	19	1	0	0	10	11
A17 - WSM419	20	1	0	0	13	14
A17 - WSM419	21	4	0	0	7	11
A17 - WSM419	22	2	0	0	15	17
A17 - WSM419	23	2	0	0	7	9
A17 - T4	1	0	4	0	0	4
A17 - T4	3	0	11	0	0	11
A17 - T4	6	0	4	0	0	4
A17 - T4	8	2	8	0	0	10
A17 - T4	9	0	4	3	0	7
A17 - T4	10	2	1	0	0	3
A17 - T4	11	0	0	4	0	4
A17 - T4	13	1	6	2	0	9
A17 - T4	14	0	5	5	0	10
A17 - T4	15	0	4	4	0	8
A17 - T4	16	0	7	4	0	11
A17 - T4	17	3	0	10	0	13
A17 - T4	18	0	4	2	0	6
A17 - T4	19	0	1	1	0	2
A17 - T4	20	0	1	11	0	12
A17 - T4	21	0	2	7	0	9
A17 - T4	22	0	4	5	0	9
A17 - T4	23	0	0	6	0	6

## Sheet: Fig. 2e
Source data associated to Fig. 2e
Number of nodules per plant
Mock	WSM419	T4	T4∆nodABC
0	5	14	0
0	5	10	0
0	10	13	0
0	6	9	0
0	8	16	0
0	6	11	0
0	9	13	0
0	4	16	0
	6	9	0
	2	18	0
	6	7	0
	8	14	0
	6	11	0
	12		0
	6		0
	4		0
			0
			0
			0
			0
			0
			0
			0
			0
			0
			0
			0
			0
			0
			0
			0

## Sheet: Fig. 2f
Source data associated to Fig. 2f
Number of nodules per plant
WSM419 0 mM NO3-	T4 0 mM NO3-	WSM419 5 mM NO3-	T4 5 mM NO3-
1	9	0	0
10	9	0	0
4	3	0	0
7	12	0	0
11	3	0	0
3	9	0	0
1	13	0	0
9	11	0	0
2	6	0	0
4	19	0	0
5	17	0	0
7	4	0	0
6	10	0
6	10	0
7	13	0
6	6	0
9	11	0
9	3	0
8	5	0
9	21	0
19	9	0
4	0	0
5	7	0
3	7	0
9	9	0
6	13	0
9	9	0
2	6	0
7	13	0
8	10	0
5	17
5	8
5	6
4	5
10	3
7	15
6	15
4	9
4	14

## Sheet: Fig. 2g
Source data associated to Fig. 2g
Condition	WSM419 nodule	T4 nodule	total nodule
R1 A17 WSM419	12	0	12
R1 A17 WSM419	16	0	16
R1 A17 WSM419	16	0	16
R1 A17 WSM419	13	0	13
R1 A17 WSM419	13	0	13
R1 A17 WSM419	17	0	17
R1 A17 WSM419	20	0	20
R1 A17 WSM419	13	0	13
R1 A17 WSM419	22	0	22
R1 A17 WSM419	19	0	19
R2 A17 WSM419	14	0	14
R2 A17 WSM419	7	0	7
R2 A17 WSM419	8	0	8
R2 A17 WSM419	9	0	9
R2 A17 WSM419	5	0	5
R2 A17 WSM419	16	0	16
R2 A17 WSM419	15	0	15
R2 A17 WSM419	12	0	12
R2 A17 WSM419	10	0	10
R2 A17 WSM419	20	0	20
R3 A17 WSM419	14	0	14
R3 A17 WSM419	13	0	13
R3 A17 WSM419	12	0	12
R3 A17 WSM419	14	0	14
R3 A17 WSM419	7	0	7
R3 A17 WSM419	5	0	5
R3 A17 WSM419	11	0	11
R3 A17 WSM419	11	0	11
R3 A17 WSM419	8	0	8
R3 A17 WSM419	11	0	11
R1 A17 T4	0	51	51
R1 A17 T4	0	55	55
R1 A17 T4	0	35	35
R1 A17 T4	0	37	37
R1 A17 T4	0	28	28
R1 A17 T4	0	30	30
R1 A17 T4	0	38	38
R1 A17 T4	0	31	31
R1 A17 T4	0	65	65
R1 A17 T4	0	48	48
R2 A17 T4	0	27	27
R2 A17 T4	0	27	27
R2 A17 T4	0	41	41
R2 A17 T4	0	34	34
R2 A17 T4	0	37	37
R2 A17 T4	0	46	46
R2 A17 T4	0	51	51
R2 A17 T4	0	55	55
R2 A17 T4	0	65	65
R2 A17 T4	0	55	55
R3 A17 T4	0	55	55
R3 A17 T4	0	49	49
R3 A17 T4	0	35	35
R3 A17 T4	0	63	63
R3 A17 T4	0	67	67
R3 A17 T4	0	55	55
R3 A17 T4	0	50	50
R3 A17 T4	0	28	28
R3 A17 T4	0	68	68
R3 A17 T4	0	44	44
R1 A17 WSM419:T4	12	21	33
R1 A17 WSM419:T4	4	28	32
R1 A17 WSM419:T4	4	43	47
R1 A17 WSM419:T4	7	32	39
R1 A17 WSM419:T4	1	15	16
R1 A17 WSM419:T4	4	41	45
R1 A17 WSM419:T4	6	46	52
R1 A17 WSM419:T4	1	12	13
R1 A17 WSM419:T4	4	20	24
R1 A17 WSM419:T4	7	43	50
R2 A17 WSM419:T4	7	9	16
R2 A17 WSM419:T4	3	12	15
R2 A17 WSM419:T4	5	28	33
R2 A17 WSM419:T4	6	17	23
R2 A17 WSM419:T4	1	15	16
R2 A17 WSM419:T4	7	9	16
R2 A17 WSM419:T4	7	15	22
R2 A17 WSM419:T4	4	23	27
R2 A17 WSM419:T4	3	6	9
R2 A17 WSM419:T4	5	26	31
R3 A17 WSM419:T4	3	32	35
R3 A17 WSM419:T4	5	32	37
R3 A17 WSM419:T4	3	9	12
R3 A17 WSM419:T4	5	25	30
R3 A17 WSM419:T4	3	14	17
R3 A17 WSM419:T4	4	19	23
R3 A17 WSM419:T4	7	26	33
R3 A17 WSM419:T4	3	10	13
R3 A17 WSM419:T4	1	29	30
R3 A17 WSM419:T4	3	21	24

## Sheet: Fig. 2h
Source data associated to Fig. 2h
Condition	Injection time in vial (h:min)	Injection time in GC (h:min)	Injection time in vial (min)	injection time in GC (min)	delta time (min)	spike area (pA/s)
R1 A17 WSM419	10:00:00	11:55:00	600	715	115	902
R1 A17 WSM419	10:30:00	12:23:00	630	743	113	675
R1 A17 WSM419	11:00:00	12:57:00	660	777	117	930
R1 A17 WSM419	11:30:00	13:24:00	690	804	114	933
R1 A17 WSM419	12:00:00	13:53:00	720	833	113	209
R1 A17 WSM419	12:30:00	14:22:00	750	862	112	605
R1 A17 WSM419	13:00:00	14:57:00	780	897	117	1265
R1 A17 WSM419	13:30:00	15:26:00	810	926	116	663
R1 A17 WSM419	14:00:00	16:00:00	840	960	120	688
R1 A17 WSM419	14:30:00	16:32:00	870	992	122	766
R2 A17 WSM419	10:00:00	11:49:00	600	709	109	938
R2 A17 WSM419	10:30:00	12:19:00	630	739	109	787
R2 A17 WSM419	11:00:00	12:51:00	660	771	111	302
R2 A17 WSM419	11:30:00	13:33:00	690	813	123	1329
R2 A17 WSM419	12:00:00	14:01:00	720	841	121	606
R2 A17 WSM419	12:30:00	14:28:00	750	868	118	1867
R2 A17 WSM419	13:00:00	14:55:00	780	895	115	1237
R2 A17 WSM419	13:30:00	16:52:00	810	1012	202	1446
R2 A17 WSM419	14:00:00	15:55:00	840	955	115	867
R2 A17 WSM419	14:30:00	16:24:00	870	984	114	1509
R3 A17 WSM419	10:00:00	11:52:00	600	712	112	647
R3 A17 WSM419	10:30:00	12:19:00	630	739	109	1004
R3 A17 WSM419	11:00:00	12:51:00	660	771	111	911
R3 A17 WSM419	11:30:00	13:21:00	690	801	111	1012
R3 A17 WSM419	12:00:00	13:50:00	720	830	110	298
R3 A17 WSM419	12:30:00	14:18:00	750	858	108	1034
R3 A17 WSM419	13:00:00	14:52:00	780	892	112	507
R3 A17 WSM419	13:30:00	15:24:00	810	924	114	793
R3 A17 WSM419	14:00:00	15:54:00	840	954	114	619
R3 A17 WSM419	14:30:00	16:30:00	870	990	120	643
R1 A17 T4	10:00:00	11:59:00	600	719	119	2
R1 A17 T4	10:30:00	12:27:00	630	747	117	1
R1 A17 T4	11:00:00	13:01:00	660	781	121	1
R1 A17 T4	11:30:00	13:28:00	690	808	118	1
R1 A17 T4	12:00:00	13:57:00	720	837	117	1
R1 A17 T4	12:30:00	14:26:00	750	866	116	2
R1 A17 T4	13:00:00	15:01:00	780	901	121	2
R1 A17 T4	13:30:00	15:30:00	810	930	120	2
R1 A17 T4	14:00:00	16:04:00	840	964	124	2
R1 A17 T4	14:30:00	16:36:00	870	996	126	2
R2 A17 T4	10:00:00	11:53:00	600	713	113	1
R2 A17 T4	10:30:00	12:23:00	630	743	113	2
R2 A17 T4	11:00:00	12:55:00	660	775	115	2
R2 A17 T4	11:30:00	13:37:00	690	817	127	2
R2 A17 T4	12:00:00	14:05:00	720	845	125	1
R2 A17 T4	12:30:00	14:32:00	750	872	122	1
R2 A17 T4	13:00:00	14:59:00	780	899	119	1
R2 A17 T4	13:30:00	16:56:00	810	1016	206	2
R2 A17 T4	14:00:00	15:59:00	840	959	119	2
R2 A17 T4	14:30:00	16:28:00	870	988	118	2
R3 A17 T4	10:00:00	11:56:00	600	716	116	1
R3 A17 T4	10:30:00	12:23:00	630	743	113	2
R3 A17 T4	11:00:00	12:55:00	660	775	115	2
R3 A17 T4	11:30:00	13:25:00	690	805	115	2
R3 A17 T4	12:00:00	13:54:00	720	834	114	2
R3 A17 T4	12:30:00	14:22:00	750	862	112	2
R3 A17 T4	13:00:00	14:56:00	780	896	116	2
R3 A17 T4	13:30:00	15:28:00	810	928	118	1
R3 A17 T4	14:00:00	15:58:00	840	958	118	1
R3 A17 T4	14:30:00	16:34:00	870	994	124	1
R1 A17 WSM419:T4	10:00:00	12:03:00	600	723	123	738
R1 A17 WSM419:T4	10:30:00	12:31:00	630	751	121	439
R1 A17 WSM419:T4	11:00:00	13:05:00	660	785	125	260
R1 A17 WSM419:T4	11:30:00	13:32:00	690	812	122	327
R1 A17 WSM419:T4	12:00:00	14:01:00	720	841	121	35
R1 A17 WSM419:T4	12:30:00	14:30:00	750	870	120	130
R1 A17 WSM419:T4	13:00:00	15:05:00	780	905	125	726
R1 A17 WSM419:T4	13:30:00	15:34:00	810	934	124	80
R1 A17 WSM419:T4	14:00:00	16:08:00	840	968	128	275
R1 A17 WSM419:T4	14:30:00	16:40:00	870	1000	130	795
R2 A17 WSM419:T4	10:00:00	11:57:00	600	717	117	156
R2 A17 WSM419:T4	10:30:00	12:27:00	630	747	117	94
R2 A17 WSM419:T4	11:00:00	12:59:00	660	779	119	198
R2 A17 WSM419:T4	11:30:00	13:41:00	690	821	131	194
R2 A17 WSM419:T4	12:00:00	14:09:00	720	849	129	265
R2 A17 WSM419:T4	12:30:00	14:36:00	750	876	126	1045
R2 A17 WSM419:T4	13:00:00	15:03:00	780	903	123	383
R2 A17 WSM419:T4	13:30:00	17:00:00	810	1020	210	656
R2 A17 WSM419:T4	14:00:00	16:03:00	840	963	123	448
R2 A17 WSM419:T4	14:30:00	16:32:00	870	992	122	104
R3 A17 WSM419:T4	10:00:00	12:00:00	600	720	120	196
R3 A17 WSM419:T4	10:30:00	12:27:00	630	747	117	358
R3 A17 WSM419:T4	11:00:00	12:59:00	660	779	119	98
R3 A17 WSM419:T4	11:30:00	13:29:00	690	809	119	413
R3 A17 WSM419:T4	12:00:00	13:58:00	720	838	118	441
R3 A17 WSM419:T4	12:30:00	14:26:00	750	866	116	252
R3 A17 WSM419:T4	13:00:00	15:00:00	780	900	120	312
R3 A17 WSM419:T4	13:30:00	15:32:00	810	932	122	51
R3 A17 WSM419:T4	14:00:00	16:02:00	840	962	122	64
R3 A17 WSM419:T4	14:30:00	16:38:00	870	998	128	163

## Sheet: Fig. 2i
Source data associated to Fig. 2i
	WSM419:T4		645:T4		M58:T4		M102:T4		STM1654:T4		MD4:T4		FSM-MA:T4		M156:T4		M162:T4		M195:T4		STM1643:T4		STM2775:T4		T027:T4		AK83:T4		BL225C:T4		BO21CC:T4		102F34:T4		1021:T4		ML7:T4		Sm11:T4		WSM419:WSM419∆nifD		WSM419:Rm41
Plant	WSM419	T4	645	T4	M58	T4	M102	T4	STM1654	T4	MD4	T4	FSM-MA	T4	M156	T4	M162	T4	M195	T4	STM1643	T4	STM2775	T4	T027	T4	AK83	T4	BL225C	T4	BO21CC	T4	102F34	T4	1021	T4	ML7	T4	Sm11	T4	WSM419	WSM419∆nifD	WSM419	Rm41
1	1	6	0	4	0	6	0	4	0	10	0	16	0	7	0	5	1	2	0	2	0	8	0	4	0	7	0	5	0	0	0	9	0	3	0	8	0	4	1	7	3	2	8	6
2	0	4	0	8	0	8	0	2	0	4	0	7	0	3	1	7	0	6	0	2	0	4	0	8	0	8	0	9	0	0	0	13	0	4	0	7	0	5	0	4	0	5	0	4
3	0	4	0	8	0	9	0	3	0	6	0	6	0	7	0	5	0	4	0	0	0	6	0	10	0	5	0	13	0	5	0	9	0	7	0	12	0	5	0	7	1	3	0	6
4	1	12	0	6	0	7	1	3	0	10	0	9	0	4	0	7	0	4	0	2	0	5	0	10	0	14	0	12	0	2	0	12	0	3	0	9	0	6	0	4	3	3	2	6
5	0	7	0	3	1	9	0	5	1	5	0	11	0	3	0	2	0	5	0	2	0	9	0	7	0	5	0	1	0	8	1	5	1	3	0	4	0	5	0	4	1	3	5	3
6	0	7	0	3	0	10	0	3	0	8	0	6	0	7	0	0	1	3	0	0	0	11	0	10	0	5	0	14	0	3	0	11	0	6	0	9	0	7	0	5	4	0	6	2
7	0	6	0	8	0	10	0	0	0	5	0	7	0	12	0	5	0	7	0	4	0	12	0	7	0	11	0	6	0	3	0	13	0	6	0	6	0	6	0	6	3	4	5	3
8	1	8	0	6	0	10	0	5	0	2	1	5	3	2	0	6	0	4	0	6	0	6	0	21	0	8	0	21	0	5	0	7	2	6	0	8	0	1	0	10	2	2	3	3
9	0	9	0	10	0	11	0	2	0	5	0	8	2	3	0	3	0	2	0	6	0	4	0	10	0	9	0	10	0	8	0	10	0	6	0	5	0	11	0	5	5	1	2	1
10	2	6	0	13	2	5	0	5	0	8	0	10	0	5	0	7	0	11	0	6	0	0	0	5	0	10	0	7	0	7	0	9	0	1	0	4	0	8	0	6	2	1	6	2
11	0	11	0	13	0	11	1	3	0	11	2	7	0	5	0	5	0	5	0	6	0	0	0	3	0	7	0	0	0	15	0	7	0	6	0	8	0	8	0	3	0	1	1	3
12	1	4	0	5	0	8	0	1	0	3	1	8	0	11	0	6	0	3	0	4	0	1	0	4	0	10	0	10	0	11	0	8	0	8	0	7	0	9	1	7	1	4	4	2
13	0	9	0	3	0	5	0	6	0	6	1	10	0	1	0	7	1	4	0	7	0	10	0	8	0	10	0	12	0	1	1	8	0	10	0	8	0	9	0	10	1	3	0	5
14	0	14	0	8	0	5	0	3	0	2	1	11	1	2	0	3	1	7	0	1	0	2	0	7	0	8	0	11	0	7	0	10	0	6	0	7	0	9	0	8	0	4	3	2
15	2	14	0	13	0	10	0	2	0	6	1	8	2	7	0	5	0	5	0	4	0	10	0	7	0	11	0	9	0	12	0	10	0	10	0	12	0	7	0	10	2	1	4	4
16	0	11	0	3	0	11	1	2	1	11	0	8	0	8	1	2	0	8	0	4	0	11	0	9	0	12	0	7	0	9	1	5	0	10	0	12	0	7	0	8	4	0	3	1
17	0	4	0	10	0	10	0	3	0	8	2	7	0	6	0	7	0	9	0	1	0	6	0	6	0	7	0	9	0	14	2	5	0	7	0	5	0	3	1	7	2	0	3	1
18	0	10	2	5	0	6	0	3	0	5	0	11	0	6	0	9	0	10	0	4	0	5	0	6	0	8	0	7	0	6	0	6	0	6	0	5	0	7	0	6	1	2	0	7
19	0	12	0	0	1	4	0	3	0	6	0	12	0	8	0	10	0	15	0	0	0	10	0	9	0	6	0	10	0	14	0	6	0	8	0	9	0	4	1	7	3	2	4	0
20	1	10	0	4	0	8	0	8	0	3	0	11	0	1	0	2	0	9	0	4	0	8	0	7	0	7	0	9	0	13	0	8	0	6	0	4	0	9	1	8	2	3	2	0
21	0	17	0	14	1	6	0	2	0	4	1	13	0	9	0	2	1	21	0	6	0	0	0	10	0	11	0	14	0	7	0	9	0	8	0	12	0	10	1	6	2	0	0	6
22	0	6	0	2	0	2	0	3	0	3	0	12	0	12	0	6	0	5	0	0	0	6	0	6	0	7	0	0	0	11	0	6	0	7	0	9	0	5	0	6	7	0	6	0
23	0	6	1	10	0	11	0	4	0	9	0	8	0	2	0	15	0	12	0	2	0	5	1	8	0	5	0	9	0	9	1	5	0	6	0	0	0	9	2	9	1	3	3	1
24	0	15	0	8	0	12	0	1	0	8	0	11	2	10	0	9	0	16	0	6	0	12	0	10	0	11	0	2	0	7	0	7	1	8	0	8	0	6	1	11	3	10	4	1
25	0	8	0	3	0	7	1	5	0	8	1	9	0	0	0	7	0	6	0	5	0	18	0	10	0	6	0	5	0	7	0	9	0	12	0	8	0	6	0	10	3	2	4	5
26	1	6	0	6	1	9	1	6	0	5	0	5	0	5	0	3	0	7	0	4	0	0	0	9	0	5	0	8	0	8	0	8	0	11	0	8	0	3	1	7	1	2	2	4
27	0	1	0	6	0	10	0	9	0	2	0	5	1	4	0	9	0	6	0	0	0	6	0	5	0	7	0	8	0	8	2	7	0	4	0	3	0	5	1	7	0	2	6	0
28	0	3	0	6	0	10	1	4	0	8	1	7	0	1	0	6	0	3	0	8	0	11	0	10	0	5	0	8	0	14	0	4	0	3	0	8	0	5	1	5	3	4	4	1
29	2	6	0	12	1	5	0	6	1	4	0	11	1	3	0	5	0	5	0	4	0	13	0	6	0	7	0	8	0	0	0	13	0	5	0	8	0	10	0	3	2	3	2	2
30	0	8	0	10	1	11	0	4	0	13	1	5	1	6	1	5	0	3	0	12	0	7	1	8	0	7	0	7	0	12	1	8	0	0	0	8	0	6	0	6	3	2	5	3
31	0	9	1	8	1	13	0	7	0	6	2	6	0	12	1	4	0	5	0	7	2	5	0	10	0	7	0	9	0	7	0	9	1	10	0	7	0	6	0	13	6	0	2	5
32	2	9	0	6	0	7	0	3	0	10	1	11	0	10	0	5	0	5	0	8	0	7	0	7	0	9	0	10	0	0	1	9	0	10	0	8	0	8	0	6	6	1	3	2
33	0	6	0	5	0	13	1	2	0	7	2	5	0	5	0	2	0	11	0	9	0	4	0	11	0	0	0	10	0	10	0	3	0	8	0	7	0	11	1	14	2	2	4	2
34	0	6	0	4	0	8	0	2	0	9	1	6	0	4	0	3	0	9	0	1	0	8	0	12	0	0	0	13	0	6	0	11	0	10	0	8	0	4	0	6	4	0	3	0
35	0	3	2	8	0	13	0	2	1	6	0	7	0	8	0	3	0	18	0	8	0	6	0	8	0	9	0	11	0	8	2	6	1	2	0	10	0	6	0	5	1	1	1	7
36	0	7	0	6	0	9	0	2	0	4	1	4	0	0	0	2	0	9	0	2	0	7	0	8	0	7	0	7	0	8	0	8	0	7	0	9	0	8	2	4	4	0	3	1
37	0	6	0	3	0	18	0	3	0	14	0	13	0	5	0	5	1	8	0	13	0	8	0	8	0	4	0	8	0	6	1	9	0	9	0	7	0	5	2	3	2	4	7	0
38	0	6	0	4	0	10	0	2	1	5	2	11	0	6	0	4	0	7	0	12	0	5	0	7	0	6	0	6	0	9	0	4	0	0	0	9	0	7	0	0	2	3	3	1
39	0	11	1	4	0	22	0	9	0	8	2	7	0	6	0	4	0	6	0	2	0	8	0	6	0	13	0	9	0	8	0	5	0	14	0	8	1	8	0	4	2	4	5	2
40	0	3	0	0	0	6	0	2	0	10	0	0	0	9	0	2	0	5	0	6	0	7	0	6	0	11	0	11	0	4	1	11	0	15	0	8	0	11	0	5	1	5	2	4

## Sheet: Fig. 3k
Source data associated to Fig. 3k
Sample	CT ACT	CT RRM	CT CP2	CT CP3	CT CP4	CT NAC969	CT SymCRK	CT DNF2	CT RSD	CT LEGH1
J0 WSM R1	21.53	25.26	35	35	35	25.82	35	31.93	35	35
	21.18	25.45	35	35	35	25.77	35	31.54	35	34.16
J0 WSM R2	21.63	25.55	35	35	35	24.67	35	32.01	35	34.25
	21.96	25.29	35	35	35	24.64	35	32.22	35	33.2
J0 WSM R3	22.71	26.9	35	35	35	27.08	35	35	35	35
	22.7	26.98	35	35	35	26.96	35	35	35	35
J2 WSM R1	21.16	24.81	35	35	35	27	35	31.52	35	35
	21.34	24.95	35	35	35	27.1	35	31.57	35	35
J2 WSM R2	20.95	24.77	35	35	35	28.56	35	32.07	35	35
	20.93	24.77	35	35	35	28.33	35	31.78	35	35
J5 WSM R1	20.5	24.2	35	35	35	28.01	30.28	29.34	33.01	27.97
	20.81	24.63	35	35	35	28.47	30.45	29.83	32.76	28.12
J5 WSM R2	21	24.94	35	35	35	30.08	31.48	30.8	30.14	27.77
	21	25.04	35	35	35	30.12	31.62	30.55	29.93	27.84
J8 WSM R1	20.8	24.12	35	35	35	26.17	22.23	22.14	20.69	14.62
	20.75	24.03	35	35	35	26.18	22.27	21.99	20.94	14.54
J8 WSM R2	20.64	23.98	26.99	28.2	26.73	27.05	22.42	22.68	21.25	15.62
	20.56	23.99	26.26	28.33	26.68	27.1	22.48	22.24	22.2	15.68
J8 WSM R3	23.12	26.11	29.74	31.8	29.93	26.71	25.32	26.79	23.17	15.65
	23.21	26.18	29.96	32.24	30.25	26.83	25.71	25.82	23.24	15.65
J12 WSM R1	20.76	23.86	27.11	29.56	27.29	26.57	21.34	21.98	22.21	14
	20.79	24	27.29	29.64	27.34	26.9	21.69	22.06	21.53	13.9
J12 WSM R2	21.42	24.88	29.28	31.29	29.2	27.44	21.92	22.3	22.72	13.88
	21.31	24.78	28.98	31.59	29.11	28.05	21.92	22.44	22.17	13.82
J12 WSM R3	21.06	24.45	27.13	28.27	26.75	25.45	22.53	22.58	21.56	14.2
	21.09	24.44	25.92	28.19	26.74	25.42	22.17	22.51	23.24	14.21
J16 WSM R1	20.32	23.76	25.94	27.46	25.88	25.95	21.02	20.87	21.64	13.41
	20.28	23.71	25.76	27.45	25.9	25.91	20.78	20.69	21.46	13.3
J16 WSM R2	20.47	24.06	25.6	26.81	25.52	25.52	20.77	20.72	21.87	13.51
	20.54	24.02	25.67	26.86	25.33	25.55	20.67	20.69	22.9	13.48
J16 WSM R3	21.03	24.24	24.31	25.69	24.43	24.93	21.97	22.15	22.09	14.29
	21.02	24.25	24.02	25.75	24.54	25.29	22.33	22.32	22.69	14.24
J21 WSM R1	20.68	24.11	23.45	25.04	23.75	24.83	21.86	21.6	21.8	13.92
	20.58	24.06	23.69	24.93	23.71	24.97	22.48	21.79	21.63	13.9
J21 WSM R2	19.97	23.62	22.66	24.57	23.49	24.1	21.08	21.02	22.26	13.51
	20.22	23.64	23.19	24.61	23.48	24.22	21.12	20.89	22.03	13.54
J21 WSM R3	20.53	24.12	21.51	23.62	23	24.18	22.42	22.44	22.72	14.19
	20.72	24.13	21.65	23.63	23.07	24.2	22.46	22.18	22.49	14.11
J0 T4 R1	20.9	24.83	35	35	35	24.78	35	29.77	35	33.02
	20.93	24.72	35	35	35	24.75	35	29.12	35	33.69
J0 T4 R2	20.84	24.69	35	35	35	25.96	35	30.9	35	35
	20.78	24.61	35	35	35	25.96	35	30.8	35	35
J0 T4 R3	22.42	26.83	35	35	35	27.26	35	35	35	35
	22.24	26.79	35	35	35	27.31	35	35	35	35
J2 T4 R1	20.48	24.24	35	35	35	27.65	35	31.06	35	35
	20.51	24.14	35	35	35	27.61	35	30.55	35	35
J2 T4 R2	20.65	24.66	35	35	35	28.46	35	32.12	35	35
	20.61	24.62	35	35	35	28.33	35	33.12	35	35
J2 T4 R3	22.91	26.63	35	35	35	33.34	35	35	35	35
	22.97	26.74	35	35	35	32.6	35	35	35	35
J5 T4 R1	20.45	24.09	35	35	35	27.32	30.63	29.94	32.26	27.11
	20.33	24.06	35	35	35	27.45	30.81	30.47	32.49	27.16
J5 T4 R2	20.49	24.14	35	35	35	25.44	30.7	30.07	32.48	28.23
	20.45	24.12	35	35	35	25.66	30.77	29.79	32.05	28.15
J8 T4 R1	20.21	23.88	23.24	24.35	22.65	25.9	23.46	22.43	24.54	20.9
	20.26	23.74	22.71	24.1	22.67	25.95	23.88	22.53	24.44	20.78
J8 T4 R2	20.29	23.68	24.63	26.72	24.92	23.69	24.62	22.78	23.76	21.49
	20.3	23.74	24.07	26.88	24.56	23.63	23.81	23.17	24.24	21.5
J8 T4 R3	22.9	25.86	23.62	26.04	23.29	25.71	27.12	26.05	24.91	21.63
	22.88	25.91	23.48	26.17	23.29	26.03	27.47	26.92	24.54	21.28
J12 T4 R1	21.17	24.7	22.05	23.69	21.52	25.72	25.84	24.23	25.06	21.68
	20.89	24.83	21.72	23.34	21.52	25.73	25.1	23.52	25.29	21.71
J12 T4 R2	20.42	23.81	22.13	23.24	21.5	26.17	24.54	22.58	22.93	20.51
	20.53	23.85	21.58	23.34	21.45	26.16	25.25	22.65	22.51	20.58
J12 T4 R3	20.77	24.11	24.47	27.53	25.02	24.98	24.95	24.2	24.3	20.2
	20.92	23.97	24.25	27.56	25.01	25.1	24.97	24.25	24.88	20.29
J16 T4 R1	20.46	23.73	20.32	21.29	19.67	24.03	24.24	23.03	24.58	20.1
	20.54	23.64	19.66	21.29	19.7	24.01	24.45	22.8	24.21	20.13
J16 T4 R2	20.58	23.49	20.87	22.93	21.06	24.58	24.24	22.93	23.93	19.89
	20.71	23.61	21.14	22.92	21.08	24.57	24.09	23.16	22.95	19.95
J16 T4 R3	21.97	24.71	25.08	28.23	25.14	23.8	27.07	26.73	24.11	20.82
	22.07	24.65	25.15	28.17	25.04	23.81	27.12	26.81	25.11	20.85
J21 T4 R1	21.81	24.12	22.66	25.15	22.19	22.51	26.51	25.79	23.03	20.33
	21.65	24.17	22.67	24.77	22.16	22.56	26.08	25.51	24.52	20.28
J21 T4 R2	20.47	23.59	21.49	23.51	21.08	23.62	24.58	23.94	24.6	20.53
	20.3	23.45	21.51	23.6	21.03	23.66	24.63	23.69	24.81	20.43
J21 T4 R3	20.62	23.8	24.3	26.54	24.06	23.64	26.03	25.62	24.89	20.43
	20.59	23.74	24.73	26.63	23.99	23.73	25.92	25.51	25.46	20.49
	EFF ACT	EFF RRM	EFF CP2	EFF CP3	EFF CP4	EFF NAC969	EFF SymCRK	EFF DNF2	EFF RSD	EFF LEGH1
	1.974	2	1.966	1.791	1.852	1.926	2	2	1.862	1.906

## Sheet: Fig. 3ab
Source data associated to Fig. 3ab
Bacterial cell length
free-living WSM419	WSM419 bacteroids	free-living T4	T4 bacteroids
1.897	8.95	1.292	1.8
1.912	5.872	1.667	1.481
1.74	8.112	2.21	1.901
1.911	7.457	2.11	1.74
1.718	4.847	2.125	1.647
1.566	5.223	1.68	1.415
1.865	5.811	1.473	1.503
1.809	5.108	1.481	1.376
1.688	5.125	1.447	1.774
1.637	5.146	1.649	1.419
2.267	4.981	1.447	1.609
2.359	7.456	1.818	1.267
2.796	6.397	1.897	1.358
2.505	7.288	2.016	1.609
2.771	5.219	1.538	1.725
2.66	5.564	1.415	1.313
2.38	7.574	1.865	1.426
2.362	4.203	1.864	1.959
2.355	6.903	1.959	1.358
2.563	5.796	1.873	1.888
1.957	6.404	1.848	1.594
1.8	6.105	1.584	2.068
1.873	5.27	2.084	1.538
1.857	4.283	1.727	1.887
1.929	7.209	1.67	1.818
2.34	7.592	1.282	1.725
2.244	6.726	1.489	1.688
2.047	5.996	1.667	1.739
1.774	5.106	1.758	1.951
1.587	5.568	1.582	1.627
2.43	5.043	1.566	1.865
1.758	5.852	1.709	2.059
1.978	5.94	2.052	1.939
1.887	5.757	1.533	1.142
1.809	4.952	1.587	1.373
2.113	6.724	1.73	1.631
1.813	5.728	2.183	1.517
1.978	6.617	1.481	1.447
2.154	7.12	1.771	1.384
1.846	7.256	1.533	1.799
1.892	8.061	1.856	1.654
1.565	6.637	2.355	1.503
1.65	6.25	2.06	1.653
1.483	6.922	1.503	1.653
1.749	6.756	1.409	1.566
1.782	6.574	1.581	1.031
1.696	7.222	1.122	1.68
1.524	5.07	1.938	1.631
1.678	7.043	2.194	1.334
1.856	6.154	1.543	2.122
1.915	3.967	1.712	1.594
1.637	4.063	2.019	2.332
1.78	8.387	1.609	2.388
1.966	4.16	2.241	2.649
1.566	5.008	1.426	1.982
1.168	4.575	1.96	1.975
1.352	3.769	2.13	1.473
1.193	4.539	1.279	1.592
1.647	4.25	1.398	1.992
1.25	5.546	1.357	2.122
1.885	6.363	1.358	1.587
2.346	6.063	1.193	1.773
1.773	5.526	1.344	1.334
1.773	5.165	1.21	1.631
2.193	6.876	1.701	1.533
1.456	8.342	1.888	1.688
1.445	5.074	2.267	1.709
2.122	5.937	1.463	1.39
1.78	5.363	1.78	1.647
1.32	5.561	2.11	1.401
1.605	6.252	1.864	1.725
2.522	7.15	1.326	1.627
1.864	5.087	1.725	2.611
2.004	5.091	1.957	2.068
2.052	5.776	2.193	1.725
1.78	5.739	2.19	1.626
1.755	7.155	1.73	1.582
1.68	5.352	1.562	1.303
1.668	5.501	1.481	1.91
1.426	5.265	1.831	1.371
1.68	5.162	1.73	1.468
1.709	7.772	1.551	1.3
1.451	6.964	1.419	1.377
1.677	5.063	1.267	1.401
1.415	6.657	1.873	1.739
1.358	6.071	2.008	1.459
1.358	7.224	2.24	1.74
1.809	6.272	1.774	1.667
1.659	3.721	1.799	2.145
1.887	4.455	1.463	1.78
1.688	7.107	1.4	2.399
2.084	6.525	1.423	1.866
1.799	5.318	1.023	1.562
1.631	5.601	2.115	1.371
1.637	8.002	1.773	1.226
1.481	6.338	1.631	1.537
1.266	4.839	1.25	1.188
1.473	4.821	1.631	1.569
1.308	5.091	1.649	1.682
1.562	3.255	1.519	2.094

## Sheet: Fig. 4a
Source data associated to Fig. 4a
	Primary root length (cm)
	Inoculation at 0 dps		Inoculation at 1 dps		Inoculation at 2 dps		Inoculation at 3 dps		Inoculation at 6 dps
Day post-inoculation	T4	mock	T4	mock	T4	mock	T4	mock	T4	mock
0	0.23	0.53	0.93	1.73	2.64	2.09	3.4	3.77	1.32	5.41
0	0.42	0.75	1.54	1.33	2.57	1.84	3.39	2.77	5.1	5.08
0	0.22	0.32	1.79	1.17	2.39	2.55	3.35	3.02	1.27	4.72
0	0.72	0.57	1.62	1.69	2.41	1.11	3.28	1.93	5.6	2.69
0	0.16	0.8	2.25	1.48	2.83	1.62	2.96	3.31	4.41	5.79
0	0.67	0.5	0.87	0.26	2.63	2.96	3.62	2.21	4.79	4.61
0	0.18	0.46	1.08	0.67	2.68	2.86	3.34	3.49	5.95	2.39
0	0.23	0.18	1.26	0.89	2.7	2.17	1.9	1.39	5.68	6.12
0	0.25	0.56	1.27	0.93	2.56	2.54	1.63	1.76	5.49	5.91
0	0.38	0.51	1.02	0.74	1.9	3.02	2.59	3.18	5.59	4.81
0	0.38	0.73	2.27	0.73	2.78	0.36	1.03	1.07	7.03	4.8
0	0.17	0.56	1.99	1.81	1.95	0.97	3.58	2.99	5.83	5.64
0	0.21	0.51	2.51	1.74	2.35	1.48	0.61	4	1.85	4.25
0	0.59	0.6	1.96	1.03	2.67	2.68	2.97	3.33	5.47	5.73
0	0.23	0.5	1.86	1.65	2.78	1.92	3.2	3.61	5.89	1.58
0	0.29	0.39	1.79	1.14	1.49	2.9	2.05	1.16	4.47	5.8
0	0.1	0.43	0.81	0.2	2.69	3.48	3.79	0.34	0.41	1.98
0	0.19	0.11	1.32	0.92	1.85	3.08	3.64	2.91	0.86	1.26
0	0.2	0.5	0.93	0.4	2.72	3.41	2.73	2.64	5.84	5.86
0	0.5	0.24	1.07	1.57	1.84	3.44	2.32	3.54	6.06	5.6
0	0.5	0.57	2.57	1.78	1.72	2.95	3.76	3.52	6.72	5.98
0	0.51	0.65	2.09	1.61	2.63	2.22	3.9	3.79	6.45	6.69
0	0.41	0.7	2.17	2.1	3.13	3.27	1.69	3.41	6.58	6.07
0	0.36	0.76	2.32	1.97	2.66	2.76	3.91	4.11	6.31	6.72
0	0.41	0.88	1.9	2	2.9	1.95	3.3	4.23	6.73	5.79
0	0.61	0.67	1.7	1.25	3.24	2.85	4.32	3.61	5.94	5.93
0	0.51	0.63	1.88	1.92	2.57	3.39	4.34	4.29	6.76	6.14
0	0.59	0.88	1.79	1.97	2.91	3.44	3.45	3.99	6.23	6.09
0	0.53	0.6	2.11	1.77	2.99	2.76	3.75	3.62	6.73	6.08
0	0.55	0.51	1.72	1.4	3.53	2.87	4.08	3.99	6.64	4.25
0	0.35	0.83	1.95	1.9	3.07	3.24	4.31	3.83	6.66	5.76
0	0.66	0.57	1.96	2.24	2.97	3.27	3.85	2.07	6.79	6.4
0	0.66	0.78	2.25	1.54	2.7	3.04	3.51	4.22	6.41	5.7
0	0.5	0.68	1.96	2.34	3.16	3.24	4.06	4.11	6.54	6.75
0	0.71	0.77	2.24	2.21	3.04	2.74	3.92	4.15	6.72	5.87
0	0.69	0.56	1.83	1.15	3.58	2.6	4.39	4.08	6.21	5.91
0	0.72	0.76	2.25	1.72	3.03	3	4.27	4.23	5.79	3.43
0	0.4	0.94	2.19	1.7	3.06	3.37	3.99	4.13	6.56	5.88
0	0.51	0.64	1.87	2.28	2.85	3.02	3.99	3.72	6.58	6.08
0	0.62	0.81	1.92	1.11	2.73	2.85	4.19	4.16	6.57	6.55
0	1.07	0.94	1.4	1.42	3.1	3.01	1.1	4.16	6.53	4.32
0	1.08	0.73	1.24	1.86	1.37	3.12	1.32	4.06	6.83	5.94
0	0.86	0.7	1.12	2.05	3.21	3.25	3.44	3.91	6.13	5.53
0	1.08	0.75	1.49	1.73	3.08	2.94	3.78	3.82	6.2	6.16
0	1.22	0.78	1.75	1.72	3	3.17	2.1	3.26	6.41	6.14
0	1.05	0.91	1.32	1.74	3.46	3.24	3.58	4.31	1.6	6.67
0	0.91	0.7	1.67	1.8	2.74	2.6	3.89	3.97	6.42	5.95
0	1.17	1.07	2.06	1.96	0.94	3.07	3.81	1.72	6.57	6.5
0	0.88	0.95	1.74	1.85	1.93	1.9	3.88	3.83	6.81	6.2
0	0.98	1.07	2.01	1.9	2.91	3.19	3.73	4.2	5.45	6.02
0	0.98	0.93	1.55	1.89	3.16	1.85	3.78	3.69	6.14	6.12
0	0.68	0.97	1.84	2.01	3.23	3.35	3.77	3.56	5.94	6.56
0	0.96	0.8	1.36	1.91	2.82	3.21	3.17	1.57	4.88	6.02
0	1.12	0.86	1.55	1.92	3.09	3.4	1.64	3.85	5.79	5.94
0	0.9	0.77	1.03	1.86	3.16	2.49	4.4	3.53	5.54	5.71
0	1.18	1.11	1.92	1.76	2.68	3.15	3.9	4.7	6.18	6.34
0	1.16	1.36	1.21	2.11	2.08	2.92	2.14	4.21	6.08	5.72
0	1	0.78	1.76	1.82	1.73	3.13	3.84	4.13	5.83	5.61
0	1.26	0.79	1.16	2.16	2.16	3.19	3.64	4.06	0.89	4.96
0	1.14	1.07	2	1.89	2.69	3.04	1.39	4.12	3.88	5.71
3	0.54	2.41	1.62	1.73	3.18	2.2	3.46	4.09	1.32	7.05
3	2.21	2.27	4.2	1.33	3.51	5.03	5.19	5.24	6.51	7.16
3	1.35	3.24	3.5	3.82	2.39	5.3	5.15	4.73	2.4	5.98
3	1.54	3.11	3.36	3	3.22	4.1	4.98	1.93	7.13	3.2
3	1.31	3.7	4.33	2.46	5.1	1.62	4.65	5.98	6.19	7.27
3	1.47	3.2	2.14	3.21	3.51	4.6	4.97	2.27	6.85	8.66
3	1.27	0.99	3.02	1.38	4.35	5.01	5.16	5.22	7.34	2.5
3	1.96	0.93	1.33	3.8	4.59	5.21	3.28	1.39	7.35	8.05
3	1.23	3.25	2.64	4.29	4.65	5.24	1.84	1.76	6.93	8.07
3	1.62	2.98	1.89	1.2	1.9	4.85	3.75	5.4	7.21	7.81
3	2.2	3.5	3.62	2.06	3.39	1.97	1.3	3.74	7.19	5.22
3	2.4	3.61	4.14	4.51	1.96	2.15	5.12	4.77	8.19	7.83
3	1.01	1.19	3.2	4.17	2.4	1.48	1.27	6.29	1.86	5.2
3	2.53	3.3	4.18	3.65	4.93	4.77	5.06	5.51	7.22	7.15
3	1.27	2.05	1.86	2.92	3.54	4.57	5.12	5.81	7.46	1.73
3	1.25	2.07	3.84	3.49	3.3	5.28	2.05	2.64	5.55	7.65
3	1.34	1.56	1.62	1.3	4.56	5.78	5.45	0.91	1.1	2.1
3	1.31	1.03	2.52	3.17	2.81	5.87	5.38	4.35	2.96	1.96
3	0.93	1.77	2.08	0.99	4.68	5.77	3.9	3.99	7.49	7.45
3	1.23	2.22	2.59	4.14	4.78	6.13	3.21	5.82	7.9	7.55
3	2.23	3.64	4.85	4.99	2.12	5.85	5.99	5.33	8.41	7.31
3	3.16	3.53	4.18	1.61	4.95	5.08	6.05	6.19	8.75	8.35
3	2.28	1.86	4.42	4.84	5.49	5.75	1.79	5.06	9.17	8.1
3	2.03	3.59	4.55	5.17	5.18	5.4	5.71	6.66	8.87	7.8
3	2.71	3.43	4.05	5.2	5.28	1.95	5.28	6.78	9.28	7.88
3	1.93	4.29	4.44	1.25	5.38	5.4	6.52	6.06	7.99	7.7
3	2.6	3.96	4.37	4.82	5.04	5.78	6.06	6.84	8.64	8.32
3	2.78	4.41	4.32	4.65	5.19	5.81	5.52	6.26	8.24	8.18
3	3.21	3.52	4.38	4.92	5.41	5.78	6.01	5.75	8.5	8.2
3	2.6	1.36	4.49	3.9	5.7	5.66	6.36	6.15	7.67	6.11
3	1.94	3.99	4.22	4.77	4.91	5.82	6.31	6.06	8.05	8.11
3	2.76	4.05	4.08	5	5.26	6.15	6.07	2.07	8.89	9.11
3	3.02	3.9	4.57	4.96	4.77	5.78	5.61	6.53	8.5	7.6
3	2.83	3.8	4.09	5.05	5.42	6.03	6.37	6.73	8.76	9.19
3	1.99	3.54	4.54	5.11	5.38	5.83	5.99	6.52	8.39	7.53
3	2.58	3.86	4.23	1.85	5.7	2.75	5.45	6.18	7.65	7.94
3	2.81	4.18	4.54	4.8	5.59	5.85	6.17	6.38	8.28	6.1
3	1.46	4.13	4.46	1.7	5.37	5.76	6.16	6.5	8.54	7.68
3	2.34	3.88	4.51	5.12	5.24	5.65	5.97	5.61	8.53	8.78
3	2.59	3.84	4.19	1.11	5.67	4.84	6.18	6.35	8.57	9.1
3	2.87	3.44	2.12	3.68	4.78	4.86	1.1	5.54	8.56	8.33
3	3	3.47	1.25	4.04	1.37	5.05	3.05	6.36	8.59	8.18
3	2.37	3.44	1.12	4.17	4.94	5.78	5.17	5.25	8.36	7.99
3	3.13	0.82	2.52	3.78	4.91	5.46	5.41	5.99	8.28	8.65
3	2.92	3.26	3.45	3.99	5.06	5.25	2.1	6.06	7.94	8.78
3	2.5	3.54	1.32	4.24	5.12	5.52	5.51	6.52	1.69	7.72
3	1.7	2.6	3.25	4.63	4.55	4.95	5.8	6.07	8.8	8.46
3	3.09	3.74	3.99	4.15	0.94	5.44	5.73	1.72	9.19	8.82
3	2.46	3.29	3.66	4.28	3.41	1.9	5.91	5.91	9.75	8.83
3	2.23	3.94	3.24	4.32	4.83	5.45	5.34	6.57	7.67	9.62
3	2.83	3.44	2.8	3.85	5.29	2.23	5.9	5.67	8.33	8.6
3	1.63	3.85	3.25	4.25	4.72	5.26	5.53	5.02	8.28	8.98
3	2.76	3.62	2.96	4.22	4.64	5.3	5.1	3.21	6.49	8.51
3	3.26	3.44	3.46	3.92	4.89	5.43	1.76	5.85	6.5	8.45
3	0.9	3.14	1.03	4.31	4.87	5.97	6.04	4.91	7.79	7.92
3	3.51	2.99	3.32	4.25	4.18	5.57	4.56	6.9	8.08	8.51
3	3.13	4.14	1.85	4.53	3.76	5.13	2.6	6.17	8.46	7.91
3	3.02	2.2	3.68	4.27	3.63	5.08	5.18	6.51	8.1	7.63
3	3.24	1.54	1.16	4.49	2.97	5.31	5.31	5.57	0.89	6.2
3	2.95	3.05	3.7	3.76	4.32	4.82	1.73	6.47	5.51	7.86
4	0.99	2.41	1.66	1.73	3.96	2.2	4.4	6.23	1.5	7.05
4	2.27	2.27	4.37	1.48	3.63	5.5	5.41	6.26	7.09	7.78
4	2.33	4.31	3.57	4.38	2.39	6.16	5.46	5.4	2.4	6.17
4	1.56	4.14	3.65	3.06	3.22	4.63	5.18	1.93	7.77	4.27
4	1.31	4.8	4.47	2.99	5.1	1.8	4.88	6.58	7.18	7.65
4	1.52	4.3	2.2	5.16	3.81	4.6	5.46	2.83	6.85	9.46
4	1.47	1.18	3.16	1.38	4.86	5.48	5.35	5.62	7.52	2.5
4	1.96	0.93	1.33	4.2	4.81	5.65	3.28	1.39	7.79	8.85
4	1.29	4.07	2.84	5.25	4.93	5.68	1.84	1.76	7.58	8.88
4	1.75	3.36	3.81	1.2	2.13	4.85	3.93	5.96	7.77	8.32
4	2.27	4.22	3.62	2.06	3.5	1.97	1.36	4.47	7.19	5.22
4	2.4	4.74	4.14	5.08	1.96	2.19	5.15	5.3	8.19	8.54
4	1.01	1.19	3.28	4.6	2.41	1.48	1.27	6.79	1.86	5.54
4	2.57	4.4	4.03	4.28	4.98	5.07	5.11	6.26	7.63	7.4
4	1.27	2.15	1.86	3.61	3.77	5.25	5.31	6.46	8.16	2.51
4	1.25	3.35	3.98	4.11	3.72	5.28	2.05	2.87	7.7	8.43
4	1.51	1.86	1.62	1.3	4.83	6.45	5.45	0.91	1.16	2.37
4	1.45	1.38	2.62	4	3.2	6.58	5.6	4.62	2.96	1.96
4	0.97	1.77	2.14	1.02	5.04	6.44	4.02	4.22	7.49	7.94
4	1.23	2.64	2.59	4.37	5.06	6.48	4.4	6.34	8.8	8.24
4	2.27	4.99	5.44	6.15	2.18	6.59	6.59	5.33	8.41	8.09
4	3.16	4.21	4.7	1.61	5.75	5.81	6.47	6.8	8.8	8.87
4	2.32	1.86	5.12	5.56	6.22	6.34	1.85	5.72	9.75	8.71
4	2.03	4.23	5.34	6.28	5.72	6.14	6.31	7.21	8.87	8.99
4	2.75	4.73	5.05	6.32	5.8	1.95	5.87	7.58	9.36	8.82
4	2.08	5.09	5.11	1.25	6.04	5.87	7.33	6.32	7.99	7.91
4	2.73	4.72	4.71	5.69	5.71	6.67	6.66	7.12	9.12	8.47
4	2.84	5.24	4.85	5.52	5.63	6.7	6.17	6.58	8.89	8.47
4	3.21	4.32	5.11	5.63	5.88	6.8	6.69	6.03	9.19	8.78
4	2.79	1.36	4.98	4.6	6.13	6.32	6.93	6.71	8.39	6.32
4	1.94	5.07	4.85	5.63	5.22	6.72	6.96	6.64	8.71	8.11
4	2.76	5.04	4.25	5.7	5.97	7.15	6.58	2.07	10.64	9.11
4	3.02	4.84	5.18	5.59	5.36	6.69	6.3	6.93	9.59	8.83
4	2.88	4.49	4.71	6.05	6.07	6.04	6.83	7.24	10.05	9.93
4	1.99	4.21	5.23	6.1	6.11	6.84	6.68	6.87	9.16	8.16
4	2.58	4.7	4.49	1.85	5.91	2.75	6.23	6.56	8.59	7.94
4	2.91	4.75	5.33	6.11	6.14	6.35	6.62	7.09	9.36	6.78
4	1.46	4.71	5.11	1.7	6.31	6.17	6.58	6.96	9.05	8.64
4	2.34	4.69	5.11	6.03	5.73	6.37	6.36	6.12	9.73	9.66
4	2.59	4.76	4.81	1.3	5.67	5.51	7.05	6.82	9.43	9.69
4	2.94	4.14	2.32	4.32	5.49	6.38	1.1	6.83	9.54	9.5
4	3.02	4.2	1.42	5.13	1.37	6.02	3.26	6.79	9.55	9.79
4	2.5	3.91	1.12	5.03	5.8	6.55	5.85	6.02	9.62	8.64
4	3.13	1.86	2.54	4.69	5.39	6.24	5.91	6.83	9.69	9.43
4	2.96	3.85	3.96	4.83	5.89	6.34	2.14	6.98	9.55	9.82
4	2.61	4.29	1.6	5.07	5.77	6.32	6.15	7.39	1.81	8.84
4	1.7	3.4	3.73	5.75	4.96	5.37	6.52	7.19	9.63	8.84
4	3.09	4.44	4.63	5.08	0.94	6.21	6.42	1.72	9.63	9.38
4	2.8	4.04	3.99	5.35	3.58	1.9	6.44	6.74	10.41	9.9
4	2.23	4.85	3.32	5.74	5.66	6.2	6.36	7.33	8.45	9.62
4	3.04	4.13	2.82	4.71	5.93	2.51	6.43	6.97	9.57	8.67
4	1.65	4.15	3.25	5.31	5.45	5.91	6.16	5.96	9.4	9.51
4	2.86	4.21	3.13	5.08	4.74	5.85	5.65	3.96	7.04	9.41
4	3.26	4.06	4.18	4.73	5.64	6.06	1.87	6.66	8.78	9.71
4	0.9	4.05	1.03	5.38	5.75	6.17	7.06	5.63	8.23	8.76
4	3.51	4.35	3.71	4.9	4.18	6	4.84	7.64	9.51	9.52
4	3.13	4.84	1.85	5.45	3.88	5.7	3.11	7.14	9.18	8.52
4	3.02	2.26	4.3	5.05	4.07	5.79	5.67	7.23	10.05	8.09
4	3.31	2.47	1.18	5.6	3.08	5.91	5.89	6.31	1.54	6.67
4	3.07	3.36	3.84	4.77	4.9	5.55	1.86	6.93	5.75	8.35
5	0.99	2.41	1.76	1.79	4.72	2.2	5.69	6.23	1.5	7.05
5	2.36	2.28	4.38	1.59	3.67	5.88	6.13	6.68	7.09	7.78
5	2.33	5.09	3.61	5.04	2.41	6.46	5.9	5.98	2.4	6.17
5	1.56	4.7	3.65	3.09	3.22	5.44	6.11	1.93	7.77	4.27
5	1.31	5.53	4.59	3.27	5.1	1.8	5.33	7.23	7.18	7.65
5	1.93	4.99	2.36	5.98	3.81	5.36	5.71	3.1	6.85	9.46
5	1.47	1.24	3.36	1.38	4.86	6.01	5.92	6.24	7.52	2.5
5	2.03	0.93	1.97	5.03	4.89	5.99	3.32	1.39	7.79	8.85
5	1.29	5.02	3.03	5.59	4.93	5.87	1.84	1.76	7.58	8.88
5	1.75	4.14	3.92	1.2	2.13	6.01	4.5	6.46	7.77	8.32
5	2.27	4.71	3.62	3.08	4.9	1.97	1.36	4.75	7.19	5.22
5	2.49	5.47	4.14	5.69	1.96	2.28	5.38	5.56	8.19	8.54
5	1.23	1.19	3.33	5.47	2.49	1.48	1.64	7.24	1.86	5.54
5	2.67	4.97	4.1	4.69	4.98	5.48	5.64	6.89	7.63	7.4
5	1.27	3.73	1.86	4.26	5.65	5.81	5.77	7.09	8.16	2.51
5	1.3	4.15	3.98	4.81	3.72	6.08	2.05	2.94	7.7	8.43
5	1.51	1.86	1.62	1.3	5.07	6.7	6.66	2.03	1.16	2.37
5	1.48	1.69	3.04	4.56	3.58	6.9	6.33	4.77	2.96	1.96
5	0.97	1.77	2.35	1.02	5.13	6.82	4.28	4.35	7.49	7.94
5	1.23	2.65	2.59	4.73	5.06	7.01	6.15	6.82	8.8	8.24
5	2.27	5.4	5.8	6.79	2.29	6.86	7.5	5.86	8.5	8.66
5	3.16	4.94	5.06	1.61	6.02	6.57	7.13	7.62	8.84	10.07
5	2.42	1.86	5.55	6.3	6.56	7	1.85	6.56	10.07	9.95
5	2.05	4.86	5.54	7.01	6.14	6.38	6.95	8.05	10.32	9.52
5	2.75	5.4	5.57	7.03	6.41	1.95	6.62	8.46	10.22	9.21
5	2.08	5.39	5.28	1.25	6.61	6.23	7.46	6.73	8.83	8.36
5	2.73	5.99	4.84	6.63	6.14	7.11	7.25	7.85	9.77	9.06
5	2.84	6.07	4.93	6.25	6.38	7.18	7.21	7.52	9.11	9.09
5	3.26	4.66	5.54	6.36	6.89	7.18	7.55	6.67	10.01	9.33
5	2.79	1.36	5.29	5.06	6.93	6.5	7.72	7.5	9.84	7.28
5	2.04	5.64	4.85	6.28	5.75	7.31	7.49	7.33	9.23	8.15
5	2.76	5.94	4.25	6.51	6.28	7.59	7.16	2.07	10.64	9.63
5	3.02	5.56	5.58	6.21	5.82	7.27	7.01	7.64	10.3	9.57
5	2.89	5.21	4.95	6.66	6.67	7.03	7.75	8.13	10.82	9.93
5	2.02	4.95	5.73	6.73	6.62	7.99	7.54	7.67	9.33	8.94
5	2.59	5.68	4.49	1.85	6.19	2.75	6.8	7.23	8.76	8.82
5	2.91	5.43	5.62	6.71	6.56	7.04	7.4	7.77	9.72	7.51
5	1.46	5.7	5.3	1.7	6.83	7.01	6.81	7.62	9.6	9.74
5	2.34	5.33	5.7	6.89	6.17	6.93	7.2	7.04	9.85	10.68
5	2.59	5.38	5.28	1.3	5.67	5.87	7.84	7.81	9.74	10.39
5	2.94	4.89	2.49	5.32	6.34	6.57	1.1	7.07	9.54	9.5
5	3.04	4.87	1.44	5.83	1.37	6.53	3.29	7.49	9.97	9.79
5	2.61	4.73	1.12	5.73	6.58	7.22	6.45	6.23	10.26	9
5	3.32	2.71	2.54	5.47	6.27	7.06	6.6	7.81	10.61	10.12
5	3.08	4.64	4.09	5.47	6.98	7.03	2.88	7.44	9.55	10.15
5	2.65	5.08	1.6	6.23	6.61	6.92	6.78	7.74	1.81	8.84
5	1.78	4.06	3.73	6.69	5.66	6.16	7.38	7.7	10.29	9.33
5	3.09	5.06	4.73	6.14	0.94	6.97	6.97	1.72	9.71	9.38
5	2.8	4.64	3.99	5.67	3.58	1.9	7.14	7.42	10.52	9.9
5	2.3	5.64	3.32	6.23	6.17	6.94	6.95	8.3	10.19	9.62
5	3.04	5.32	2.82	5	6.78	3.13	7.15	7	10	8.9
5	1.88	5.29	3.34	6.25	6.16	6.66	6.35	6.3	9.81	9.77
5	2.99	5.17	3.13	5.96	6.05	6.58	6.77	4.05	7.82	9.88
5	3.26	4.72	4.87	5.4	6.35	6.63	1.87	6.93	9.53	10.03
5	0.9	5.03	1.03	6.03	6.97	6.7	7.6	5.69	10.34	9.76
5	3.51	5.19	3.71	6.04	4.18	6.23	6.71	8.34	10.42	9.9
5	3.13	5.59	1.85	6.02	4.31	6.4	3.5	7.61	10.11	10.39
5	3.03	2.37	4.74	6.13	4.1	6.96	6.01	7.85	10.05	9.64
5	3.31	3.28	1.18	6.29	3.31	6.87	6.44	6.97	2.35	7.5
5	3.09	3.7	3.84	5.47	5.47	6.36	1.86	8.03	6.22	8.49
6	0.99	2.41	1.76	1.79	4.72	2.27	5.69	6.58	1.5	7.47
6	2.36	2.5	4.42	1.59	3.67	6.2	6.57	7.56	8.82	9.41
6	2.33	5.67	3.61	5.51	2.42	7.24	6.1	6.43	2.47	10.16
6	1.56	5.47	3.65	3.09	3.22	6.6	7.03	1.93	8.97	5.02
6	1.31	6.31	4.59	3.58	5.1	1.8	6.35	8.02	9.14	10.4
6	1.93	5.56	2.36	5.98	5.4	5.89	6.32	3.63	7.83	9.57
6	1.47	1.24	3.36	1.38	4.86	6.8	6.52	7.31	9.14	2.5
6	2.14	0.93	1.97	5.03	4.89	6.58	3.37	1.39	9.34	9.73
6	1.29	5.84	3.03	6.14	4.93	6.33	1.84	1.76	9.08	10.36
6	2.21	4.81	3.92	1.2	2.13	6.01	4.74	7.16	8.84	9.49
6	2.34	5.37	3.62	3.58	5.27	2.04	1.4	4.75	8.34	5.22
6	2.49	6.22	4.32	6.17	1.96	2.36	5.86	6.34	8.19	9.46
6	1.39	1.24	3.53	5.99	2.49	1.48	1.72	8.16	1.87	6.24
6	2.86	5.65	4.24	4.89	4.98	6.05	6.13	7.61	8.95	8.46
6	1.27	5.87	1.86	6.62	5.65	6.39	6.58	7.82	8.16	3.86
6	1.3	4.69	3.98	5.36	3.72	6.81	2.33	3.26	8.06	9.43
6	1.51	2.01	1.82	1.31	5.07	7.44	6.66	2.03	2.02	2.37
6	1.48	1.69	3.04	5.05	3.92	7.52	6.95	5.17	3.28	2.16
6	0.97	1.77	2.35	1.05	5.15	7.37	4.28	4.9	9.36	9.03
6	1.35	2.69	2.79	4.73	5.06	7.64	6.93	7.62	10.05	9.46
6	2.27	6.27	5.94	7.73	2.29	7.54	8.53	8.18	8.64	8.66
6	3.16	5.64	5.14	1.61	6.93	7.23	7.65	8.32	9.77	10.36
6	2.42	1.86	5.64	6.75	7.62	7.86	1.85	7.68	10.54	9.95
6	2.05	5.72	5.76	7.74	7.11	7.43	7.76	8.6	10.32	9.77
6	2.75	6	6.16	7.72	7.4	1.95	7.29	9.27	10.22	9.42
6	2.08	6.39	5.55	1.25	7.08	6.98	7.49	8.51	10.06	8.36
6	2.73	7.63	5.04	7.22	6.52	8.11	7.79	8.53	10.56	9.53
6	2.84	6.07	5.09	6.74	7.05	7.89	7.59	8.16	9.5	9.3
6	3.26	5.51	5.77	6.87	7.77	8.42	8.05	7.61	10.39	9.61
6	2.79	1.36	5.66	5.17	7.96	7.64	8.37	8.47	9.84	8.22
6	2.11	6.79	4.9	7.01	6.73	7.96	8.15	8.01	9.23	9.51
6	2.76	6.77	4.25	7.14	7.23	8.27	7.87	2.23	10.99	9.63
6	3.02	6.45	5.62	6.93	6.85	8.04	7.66	8.3	10.41	9.57
6	2.89	5.98	5.06	7.21	7.34	8.21	8.07	8.74	10.82	9.93
6	2.02	5.8	5.93	7.08	7.42	8.66	8.41	8.65	9.81	9.22
6	2.59	6.48	4.62	1.91	6.8	3.15	7.32	8.16	8.76	9.9
6	2.91	6.25	5.76	7.5	7.25	7.73	8.11	8.34	9.72	8.04
6	1.46	6.43	5.83	1.7	7.55	7.57	7.54	8.53	9.6	10.12
6	2.34	5.81	6.24	7.69	7.04	7.86	7.51	8.04	9.85	11.62
6	2.59	6.34	5.56	1.3	6.02	6.6	8.74	8.7	9.74	10.39
6	2.94	5.49	2.49	6.26	6.9	7.18	1.15	7.37	9.54	9.57
6	3.09	5.79	1.44	6.72	1.55	7.21	3.29	8.21	9.97	10.56
6	2.61	5.23	1.12	6.43	7.33	7.81	6.91	7.41	10.26	10.08
6	3.32	3.45	2.6	6.21	6.62	7.47	7.33	8.67	10.61	11.3
6	3.08	5.35	4.09	6.28	7.55	7.93	3.43	8.06	9.55	10.99
6	2.65	6.07	1.6	7.05	7.5	8.12	7.45	8.71	1.81	9.1
6	1.78	4.85	3.73	7.16	6.17	6.51	7.74	7.96	10.29	9.62
6	3.09	6.05	4.77	6.63	0.94	7.34	7.75	1.72	10.49	10.54
6	2.8	5.59	3.99	6.3	3.58	1.9	7.35	8.27	10.52	10.67
6	2.3	6.13	3.42	7.38	6.63	7.78	7.19	8.59	10.19	9.94
6	3.04	5.72	3.11	5.99	7.38	3.39	8.08	9.57	11.89	9.77
6	1.98	6.12	3.34	6.33	7.02	7.05	7.14	8.15	10.42	10.64
6	2.99	5.66	3.13	6.26	6.17	6.87	7.67	8.48	8.25	10.47
6	3.26	5.51	5.06	6.57	7.11	6.97	1.88	8.18	9.53	10.81
6	0.9	5.78	1.12	6.72	7.62	7.14	8.35	9.13	10.67	10.98
6	3.52	6.14	3.71	6.73	4.18	7.05	6.71	8.34	10.71	10.81
6	3.23	6.29	2.02	6.65	4.59	7.24	3.54	7.61	10.21	10.7
6	3.03	3.65	5.05	6.81	4.1	7.6	6.36	7.85	10.05	9.73
6	3.31	3.81	1.23	6.78	3.57	7.73	7.39	6.97	2.89	8.17
6	3.09	4.54	3.84	6.07	6.01	7.02	2.71	8.03	6.46	9.58
7	0.99	2.41	1.76	1.79	4.72	2.27	5.69	6.58	1.5	7.47
7	2.37	2.5	4.42	1.59	3.67	6.97	6.67	8.15	9.32	9.41
7	2.33	6.2	3.61	5.75	2.42	7.91	6.16	6.78	2.47	10.16
7	1.58	5.88	3.65	3.47	3.22	6.94	7.72	1.93	9.23	5.28
7	1.37	6.73	4.59	3.88	5.1	1.8	7.41	8.02	9.14	10.4
7	2.23	5.97	2.44	5.98	5.4	6.15	7.64	4.73	7.83	9.63
7	1.47	1.24	3.36	1.38	4.95	6.9	7.24	7.82	9.18	2.5
7	2.14	0.93	1.97	5.43	5.37	7.28	3.37	1.41	9.72	9.74
7	1.29	5.84	3.03	6.76	4.93	7.23	1.84	1.76	9.84	10.36
7	2.21	5.3	3.92	1.2	2.13	7.71	5	7.65	8.86	9.49
7	2.34	5.59	3.62	3.83	5.69	2.39	1.4	4.75	8.38	8.86
7	2.49	6.54	4.32	6.87	1.96	2.52	5.86	6.99	9.16	9.46
7	1.39	1.24	3.53	6.44	2.49	1.48	1.72	9.16	1.89	6.74
7	2.86	6.26	4.24	5.45	4.98	6.4	6.87	8.34	9.57	9.39
7	1.32	6.26	1.86	7.2	5.65	6.86	8.15	8.49	8.26	4.75
7	1.33	5.14	3.98	5.66	3.72	7.55	2.52	3.9	8.08	9.68
7	1.51	2.5	1.82	1.69	5.07	8.21	6.67	2.03	2.02	2.57
7	1.48	1.69	3.04	5.21	4.29	8.27	7.8	5.21	3.28	2.16
7	0.97	1.77	2.35	1.05	5.16	8.17	4.35	5.35	9.81	9.49
7	2.48	2.94	2.79	5.7	5.06	8.5	7.94	8.5	10.05	10.42
7	2.27	6.85	6.1	8.84	2.29	7.76	8.93	8.43	9.16	8.66
7	3.16	6.16	5.25	1.61	7.6	8.35	8.25	9.29	9.84	10.36
7	2.42	1.89	5.85	7.76	8.46	8.63	1.85	8.48	10.75	9.95
7	2.05	6.76	5.98	8.78	7.92	8.27	8.72	8.73	10.45	9.82
7	2.83	6.58	6.64	8.49	8.15	1.95	8.03	9.27	10.51	9.75
7	2.16	7.06	5.59	1.25	8.09	7.91	7.89	8.94	10.06	8.55
7	2.73	7.63	5.04	8.06	7.28	8.84	8.44	8.9	10.56	9.53
7	2.84	7.25	5.09	7.49	7.88	8.49	8.08	9.25	10.19	9.3
7	3.26	5.82	6.29	7.69	8.5	8.95	8.77	8.63	10.39	9.61
7	2.79	1.36	5.66	6.01	8.75	7.96	8.66	9.06	10.24	8.22
7	2.13	7.28	5.19	7.91	8.44	8.28	8.88	8.45	10.27	9.51
7	2.76	7.06	4.25	7.85	8.21	8.91	8.33	2.23	11.4	10.28
7	3.02	6.75	5.79	7.77	7.43	9.05	8.18	8.9	10.65	9.57
7	2.89	6.71	5.06	8.12	7.63	8.76	8.4	8.74	10.82	9.93
7	2.02	6.42	6.01	7.92	8.19	8.77	8.48	9.22	9.81	10.06
7	2.59	7.19	4.62	1.91	7.89	3.76	7.87	8.22	8.76	9.9
7	2.91	6.62	6.35	8.52	8.35	8.49	8.53	8.82	9.88	8.04
7	1.46	6.98	6.01	1.7	8.25	8.61	7.99	8.9	9.6	10.12
7	2.34	6.47	6.76	8.45	7.86	8.52	7.86	8.04	10.23	11.62
7	2.59	6.62	6.34	1.3	7.65	7.14	8.81	9.27	10.96	10.49
7	3.07	6.05	2.49	6.38	6.98	7.46	1.15	7.84	10.04	9.93
7	3.09	6.44	1.44	7.25	1.55	7.96	3.29	9.06	11.34	10.56
7	2.66	6	1.12	6.82	8.06	8.66	7.55	8.21	11.21	10.21
7	3.32	3.79	2.6	6.31	7.22	8.03	7.94	9.13	10.61	11.61
7	3.08	6.11	4.09	6.85	8.56	8.61	3.44	9.07	10.19	11.4
7	2.65	6.58	1.6	7.71	8.07	8.32	8.46	9.77	1.81	10.09
7	1.78	5.56	3.73	7.7	6.79	7.45	8.43	9.29	10.32	9.62
7	3.09	6.78	4.77	7.42	0.94	7.97	8.27	1.79	10.49	10.54
7	2.8	6.48	4.06	6.87	3.89	1.9	7.57	9.39	11.02	11.01
7	2.3	7.29	3.42	7.89	7.18	8.41	7.66	9.78	10.53	10.57
7	3.04	6.83	3.11	6.69	8.1	3.8	8.78	9.57	12.3	9.77
7	1.98	6.85	3.34	7.54	7.07	7.46	7.82	8.15	10.42	10.64
7	2.99	6.51	3.13	6.92	6.28	7.75	8.29	8.48	8.25	10.47
7	3.26	6.44	5.22	6.96	7.73	7.63	2.43	8.27	11.53	10.81
7	0.9	6.79	1.26	7.26	8.09	8.27	8.47	9.13	11.17	12.07
7	3.52	6.72	3.76	7.49	4.18	7.63	7.09	9.65	11.17	11.26
7	3.23	6.99	2.02	7.16	5.23	8.16	3.76	9.5	10.98	10.7
7	3.03	4.61	5.05	7.24	4.11	8.11	6.91	8.8	9.92	9.73
7	3.31	4.85	1.23	7.53	3.92	8.23	8.36	9.08	3.5	8.52
7	3.09	5.37	3.84	6.7	6.53	7.69	3.43	9.16	6.63	9.58
10	0.99	2.41	1.76	1.79	6.35	2.86	6.47	8.38	1.5	7.92
10	2.63	2.5	4.42	1.59	3.67	8.69	7.49	9.5	11.33	9.57
10	2.33	8.53	3.61	5.75	2.65	9.58	6.16	8.28	2.47	11.24
10	1.58	7.98	3.65	3.47	3.22	8.71	8.86	1.93	9.52	7.45
10	1.37	9.28	4.59	3.88	5.1	1.8	9.63	9.02	9.14	10.4
10	2.23	7.76	2.44	5.98	5.4	7.73	7.75	8.25	9.51	10.27
10	1.52	1.24	3.36	1.38	4.95	8.83	9.55	8.55	10.22	2.5
10	2.16	2.41	1.97	5.43	5.37	8.92	3.37	2.71	9.72	10.42
10	1.38	6.94	3.03	6.76	4.93	9.82	1.84	1.76	9.89	10.83
10	2.21	7.05	3.92	1.2	2.13	8.66	6.63	9.3	8.92	9.61
10	2.34	7.28	3.62	3.83	5.69	2.39	1.4	4.75	8.83	10.27
10	2.49	8.93	4.32	6.87	1.96	2.52	5.86	9.78	9.69	11.35
10	1.39	1.79	3.53	6.44	2.49	1.48	2.1	10.45	1.91	8.9
10	3.03	8.61	4.24	5.45	4.98	8.19	8.68	9.94	9.69	9.66
10	1.32	8.2	1.86	7.2	5.65	9.2	8.15	9.82	8.54	8.69
10	1.33	7.3	3.98	5.66	3.77	7.66	2.52	4.94	8.08	9.68
10	1.51	3.42	1.82	1.69	5.13	9.34	7.21	2.03	2.02	2.57
10	1.6	1.69	3.04	5.21	4.52	9.72	9.41	7.89	3.28	2.67
10	0.97	1.77	2.35	1.05	5.16	8.85	4.46	9.04	10.33	11
10	2.48	4.93	2.79	5.7	5.06	9.98	8.85	8.5	11.56	10.42
10	2.27	8.45	7.93	9.24	2.29	9.79	9.02	9.72	10.39	9.29
10	3.16	8.99	5.28	1.61	8.95	10.55	9.09	9.9	10.87	10.4
10	2.42	2.94	5.92	8.98	9.99	9.99	1.85	10.86	11.07	10.45
10	2.05	9.32	6.05	8.94	10.08	10.45	9.09	9.39	10.45	11.53
10	2.83	8.75	8.26	8.83	8.99	1.95	9.38	9.76	11.42	10.46
10	2.16	8.68	5.84	1.25	9.27	8.38	9.56	9.13	10.3	9.9
10	2.73	9.77	5.04	9.48	9.22	10.56	9.52	9.49	11.65	10.79
10	2.84	9.45	5.09	9.08	9.47	9.08	9.51	10.64	10.19	9.38
10	3.26	8.57	8.02	9.68	9.7	11.27	9.05	9.91	10.39	10.01
10	2.79	1.69	6.54	7.94	9.74	9.08	9.74	9.73	10.91	10.11
10	2.13	9.53	5.19	9.01	8.44	8.74	9.72	9.01	10.46	9.51
10	2.76	9.51	4.39	9.13	9.17	9.69	9.54	2.29	11.4	10.49
10	3.02	9.4	5.96	9.79	9.69	10.98	8.95	9.31	10.65	10.61
10	2.89	9.3	5.06	8.69	9.09	10.5	9.36	9.61	11.51	10.92
10	2.04	9.32	6.16	9.93	9.97	10.04	9.5	9.87	9.81	10.92
10	2.59	9.65	4.63	1.91	8.67	4.99	8.75	9.4	9.92	10.4
10	2.91	9.28	8.2	11.37	9.41	9.7	9.8	9.3	10.69	9.86
10	1.46	9.41	7.9	4.59	10.24	9.51	8.66	9.81	10.35	10.93
10	2.34	9.45	8.52	10.84	8.71	9.48	8.74	9.43	10.46	11.83
10	2.59	9.76	8.05	3.18	7.65	8.34	9.08	10.02	10.96	11.58
10	3.07	8.1	2.49	8.7	7.82	7.46	2.27	9.77	11.04	9.99
10	3.09	8.37	1.44	8.93	1.67	9.36	3.11	9.06	11.34	10.56
10	2.66	7.63	1.21	8.44	10.11	10.16	8.81	11.81	11.21	10.41
10	3.32	4.84	2.6	8.77	8.56	10.2	9.73	9.23	10.81	11.61
10	3.08	7.86	4.09	9.14	8.66	9.75	3.44	9.07	10.19	11.4
10	2.65	7.2	1.6	9.09	9.39	9.1	11.06	9.77	1.81	10.09
10	1.78	7.08	3.73	8.99	8.45	9.96	9.38	10.59	10.32	9.62
10	3.09	8.56	4.77	9.2	1.12	9.74	10.54	1.79	10.49	10.54
10	2.8	8.83	4.06	9.32	4.93	1.9	7.78	10.59	11.02	11.01
10	2.3	8.86	3.42	9.64	8.66	8.74	8.08	11.16	10.99	10.86
10	3.04	9.2	3.49	9.79	8.61	5.43	9.49	10.2	12.3	10.06
10	1.98	9.81	3.34	10.31	9.26	9.1	9.07	9.84	10.42	10.7
10	2.99	8.59	3.13	9.5	6.42	9.94	8.64	8.48	8.25	10.98
10	3.26	7.97	5.22	10.84	9.27	9.78	3.02	9.89	11.53	11.42
10	0.9	8.13	1.26	9.26	8.73	9.41	9.81	9.32	11.47	12.39
10	3.52	9.31	3.76	9.16	5.41	7.71	10.38	10.16	11.17	11.26
10	3.23	9.22	2.02	9.52	6.99	9.23	4.84	9.72	10.98	10.7
10	3.03	6.47	5.05	8.81	4.11	9.17	6.91	9.72	10.32	10.2
10	3.31	6.48	1.23	9.75	5.51	9.73	9.56	11.09	5.56	9.82
10	3.09	6.38	3.84	8.32	8.13	9.56	3.43	9.85	6.74	10.16
12	0.99	2.41	2.02	2.28	6.35	4.32	8.96	9.65	1.5	7.92
12	2.63	2.5	4.45	1.59	3.67	9.83	10.15	9.97	12.07	11.95
12	2.33	9.79	3.61	8.46	2.66	10.88	6.16	9.9	2.47	12.31
12	1.58	9.28	3.65	4.61	3.22	9.86	9.76	2.95	10.04	10.06
12	1.37	10.22	4.59	7.41	5.1	1.8	11.48	9.34	9.48	10.85
12	2.23	8.91	2.44	7.52	5.4	8.94	9.68	9.56	9.51	10.27
12	1.64	2.1	3.36	4.69	4.95	9.93	9.9	11.72	10.22	2.5
12	2.29	3.73	1.97	7.39	5.42	9.49	3.37	3.96	10.35	11.14
12	1.38	8.28	3.03	10.19	4.93	10.63	1.84	1.76	10.68	10.83
12	2.21	8.31	4.07	3.25	2.13	9.21	7.14	9.96	8.92	9.63
12	2.34	8.21	3.62	8.04	5.69	2.39	1.4	4.75	10.25	10.69
12	2.54	8.93	4.32	10.75	1.96	2.52	7.46	9.9	9.92	11.35
12	1.44	1.83	3.53	10.33	2.65	1.48	3.07	11.74	1.91	10.84
12	3.08	10.56	4.27	10.01	4.98	9.33	9.78	12.01	9.69	10.68
12	1.32	9.86	1.92	9.53	5.65	10.26	8.57	11.69	8.54	10.3
12	1.41	7.49	4.02	8.77	3.77	8.01	2.52	5.53	8.08	9.68
12	1.51	3.75	1.82	1.69	5.13	9.98	7.49	3.58	2.02	2.57
12	1.6	1.69	3.27	6.18	5.03	10.51	10.88	8.87	3.28	2.67
12	0.97	1.77	2.35	1.05	5.16	10.31	4.46	9.12	10.33	11
12	2.48	5.9	2.79	8.44	5.06	10.85	9.46	9.55	11.56	10.92
12	2.27	8.45	7.93	9.97	2.29	10.82	9.53	9.72	10.99	9.65
12	3.16	9.88	5.28	1.61	8.95	10.61	9.3	9.9	10.96	11.02
12	2.42	4.7	5.99	10.09	9.99	9.99	1.85	10.86	11.83	12.17
12	2.05	9.59	6.05	10.31	10.08	10.45	10.38	9.39	10.92	11.53
12	2.83	9.52	8.26	9.14	8.99	1.95	9.38	10.47	11.42	10.46
12	2.16	8.69	6.06	1.25	10.19	11.33	9.83	9.13	10.64	10.26
12	2.73	9.77	5.04	9.48	9.67	10.56	10.18	9.83	12.76	11.06
12	2.84	9.84	5.09	9.2	9.56	9.61	10.11	11.8	10.92	9.98
12	3.27	8.57	8.26	9.92	9.73	12.21	9.47	10.46	10.69	11.33
12	2.8	1.78	6.8	9.49	9.74	9.4	9.74	10.39	12.62	10.13
12	2.18	10.7	5.19	9.01	8.44	9.07	9.88	9.56	10.46	11.13
12	2.76	10.22	4.39	9.22	9.39	9.69	9.65	2.29	12.9	11.68
12	3.02	10.28	5.96	9.79	10.25	10.98	9.4	9.68	11.08	10.61
12	2.89	10.32	5.1	8.69	9.37	10.5	9.66	9.61	12.07	11.16
12	2.04	10.28	6.29	9.93	9.97	10.52	9.5	9.87	11.29	10.92
12	2.59	10.23	4.63	1.99	9.49	6.48	9.91	9.76	9.92	10.47
12	2.98	9.29	8.2	11.37	10.12	9.86	9.98	10.29	12.77	10.45
12	1.46	9.94	8.49	7.13	10.24	9.54	8.66	10.44	11.48	11.6
12	2.34	10.46	9.01	10.84	8.74	9.79	9.45	9.83	11.21	11.83
12	2.59	10.5	9.28	4.94	7.65	8.93	9.51	10.45	11.37	11.58
12	3.07	8.29	2.49	8.88	7.99	9.82	2.27	9.77	11.46	10.91
12	3.09	9.83	1.44	9.2	1.67	9.89	3.11	9.64	11.54	11.31
12	2.66	8.95	1.21	8.9	10.85	10.16	9.51	11.81	11.21	11.3
12	3.32	6.43	2.6	9.02	9.41	10.61	10.03	11.21	11.45	11.61
12	3.08	9.04	4.09	9.14	10.68	10.16	3.59	10.2	12.09	11.63
12	2.65	8.1	1.6	9.6	11.26	9.85	11.89	10.3	1.81	10.09
12	1.78	8.09	3.73	9.64	8.72	10.38	10.36	10.59	11.08	11.44
12	3.09	9.99	4.77	10.11	1.17	10.09	10.72	1.79	10.63	10.96
12	2.8	10.18	4.06	9.48	7.71	1.9	7.92	11.01	12.03	11.49
12	2.3	9.35	3.42	10.05	8.8	8.74	8.28	11.16	10.99	11.43
12	3.04	9.82	3.49	10.26	9.93	6.95	10.78	10.2	12.3	10.73
12	1.98	10.89	3.34	11.02	10.15	9.75	10.06	9.88	11.36	11.71
12	2.99	9.68	3.13	10.21	6.42	10.54	10.3	8.48	8.25	12.28
12	3.26	9.64	5.22	10.84	10.67	10.06	3.34	10.58	11.74	11.92
12	1.04	9.43	1.26	10.08	8.73	9.77	10.97	9.9	11.51	12.39
12	3.52	9.65	3.76	9.98	5.41	8.52	10.58	10.8	11.17	12.51
12	3.23	9.22	2.02	9.76	9.08	9.74	5.82	10.55	10.98	11.51
12	3.03	6.71	5.29	10.19	4.11	10.14	6.91	10.03	10.45	11.08
12	3.31	7.72	1.23	9.88	6.77	10.43	9.99	11.79	5.56	11.22
12	3.23	7.77	3.84	9.1	10.32	10.49	3.43	10.86	6.74	10.76
14	1.14	2.41	2.02	4.1	6.88	7.6	9.19	9.65	1.5	7.92
14	2.63	2.5	4.75	1.59	3.67	10.55	10.19	10.91	12.07	11.95
14	2.33	10.11	3.61	9.75	2.67	10.88	6.3	10.11	2.47	12.31
14	1.58	9.92	3.65	5.93	3.33	10.28	9.86	3.74	10.15	10.06
14	1.37	10.22	4.62	8.71	5.27	1.8	11.48	9.6	9.48	10.85
14	2.23	9.85	2.44	11.73	5.4	9.79	9.68	9.65	9.51	10.27
14	1.64	3	3.36	5.44	4.95	10.31	9.9	11.72	10.22	2.5
14	2.45	4.71	1.97	8.65	5.42	10.26	3.5	4.34	10.35	11.14
14	1.38	8.28	3.03	10.19	5.08	12.61	1.84	1.76	10.68	11.33
14	2.21	9.35	4.07	3.81	2.13	11.21	7.92	10.14	8.92	9.78
14	2.91	9.29	3.62	9.96	5.69	2.39	1.4	7.94	10.25	10.69
14	2.54	10.54	4.73	11.23	1.96	2.52	7.46	10.98	10.99	11.42
14	1.44	1.83	3.53	10.43	2.65	1.48	3.07	12.77	2.65	10.84
14	3.08	10.56	4.27	12.81	5.09	9.53	10.97	12.34	9.8	11.24
14	1.38	9.86	2.29	10.23	5.65	10.71	8.76	11.69	8.54	10.3
14	1.41	8.61	4.02	10.74	3.77	9.4	2.52	6.79	8.08	11.28
14	1.51	5.54	1.82	1.69	5.53	9.98	7.49	3.59	2.02	2.6
14	1.6	1.69	3.27	6.76	6.29	11.81	10.88	9.36	3.28	2.67
14	0.97	1.77	2.35	1.05	5.52	10.9	4.83	9.47	10.33	11
14	2.48	7.53	2.79	10.16	5.06	11.15	9.46	10.17	13.09	10.92
14	2.27	9.85	9.67	9.97	2.41	10.82	9.74	9.72	10.99	10.38
14	3.16	9.88	5.28	1.61	9.15	11.63	10.04	9.9	11.03	11.02
14	2.42	4.7	5.99	10.8	9.99	11.04	1.85	10.98	11.83	12.17
14	2.05	10.82	6.05	10.31	10.1	11.58	10.38	9.73	11.06	11.53
14	2.83	10.48	9.39	9.65	9.37	1.95	9.81	10.47	11.42	10.46
14	2.16	9.54	6.06	1.25	10.19	11.33	11.38	11.01	10.97	10.26
14	2.73	9.77	5.04	10.21	10.08	10.56	10.18	10.65	12.76	11.06
14	2.86	9.84	5.22	10.36	10.73	10.37	10.11	12.42	10.92	9.98
14	3.27	8.57	8.88	10.74	9.99	12.21	10.07	10.7	10.97	11.33
14	2.91	1.78	6.81	10.78	9.94	10.29	10.01	11.23	12.62	10.13
14	2.26	10.7	5.69	9.72	8.44	10.42	10.15	10.08	10.46	11.13
14	2.76	10.22	4.39	10.38	10.22	10.38	10.03	2.31	12.9	11.68
14	3.02	10.53	5.96	9.8	11.22	10.98	10.32	10.11	11.08	10.61
14	2.89	10.32	5.1	9.52	9.6	10.5	10.56	9.61	12.07	11.16
14	2.11	10.28	6.29	10.31	10.22	10.52	9.5	10.57	11.29	10.92
14	2.59	10.98	4.63	1.99	9.97	9.42	10.14	10.71	11.1	10.66
14	3.04	9.47	8.82	11.46	10.16	10.45	10.74	10.72	12.77	10.45
14	1.46	10.52	8.99	8.66	10.29	10.42	8.66	12.03	11.48	11.6
14	2.34	10.46	9.29	10.84	8.77	11.12	10.32	9.83	11.21	12.64
14	2.59	11.16	9.68	10.95	7.65	9.6	9.93	11.12	11.37	11.58
14	3.07	8.29	2.49	10.24	8.11	9.82	2.27	10.29	11.46	11.14
14	3.09	9.9	1.45	10.41	1.67	10.61	3.24	10.09	11.54	11.7
14	2.66	10.86	1.21	10.46	11.22	10.8	9.51	12.29	11.21	11.3
14	3.32	7.63	2.6	11.07	10.6	11.68	10.17	11.24	11.56	11.64
14	3.08	10.37	4.09	10.68	10.68	11.32	3.59	10.2	12.09	12.06
14	2.65	9.65	1.6	11.51	11.31	10.51	13.81	10.3	1.81	11.61
14	1.78	9.36	3.73	11.22	10.75	10.54	11.89	10.59	11.33	11.44
14	3.09	10.54	4.77	11.45	1.51	10.88	12.02	2.47	10.89	10.96
14	2.8	10.98	4.06	10.75	7.71	1.9	7.92	12.5	12.03	11.49
14	2.31	10.46	3.42	11.89	11.89	10.78	8.43	11.82	11.63	11.43
14	3.04	9.82	3.49	12.24	10.53	7.83	11.23	10.67	12.3	11.19
14	1.98	11.43	3.34	12.59	11.48	11	11.66	9.88	11.36	11.93
14	2.99	10.24	3.13	10.82	6.45	10.54	10.32	8.48	8.31	12.28
14	3.26	10.05	5.22	11.89	10.82	11.52	3.53	10.58	11.74	11.92
14	1.04	9.98	1.26	10.11	8.73	10.42	11.76	10.58	12.5	12.39
14	3.52	11.44	4	10.59	5.41	8.52	10.58	10.8	11.17	12.51
14	3.23	11.39	2.06	10.96	9.08	11.15	7	11.17	10.98	11.51
14	3.03	7.93	5.29	11.33	4.45	11.2	6.91	10.85	10.52	11.08
14	3.31	8.67	1.24	11.25	7.49	11.86	9.99	12.43	6.95	11.22
14	3.23	8.55	3.84	10.79	10.75	12.04	3.43	10.86	6.74	10.79
17	1.17	2.41	2.02	6.25	6.88	7.6	9.19	9.65	1.5	8.25
17	2.63	2.5	4.75	1.59	3.67	10.55	10.19	10.91	12.22	11.95
17	2.33	10.33	3.6	9.75	2.67	10.88	6.3	10.11	2.71	12.31
17	1.63	10.17	3.65	8.2	3.33	11.39	9.91	5.01	10.18	10.06
17	1.37	10.92	4.62	9.42	5.27	1.8	11.48	9.6	9.48	11.15
17	2.23	9.85	2.44	11.73	5.4	10.77	9.68	9.65	9.51	10.27
17	1.64	4.61	3.36	7.04	4.95	10.31	9.9	11.72	10.22	2.5
17	2.45	6.76	1.97	8.66	5.5	10.56	3.85	5.74	10.35	11.14
17	1.38	9.63	3.03	10.74	5.53	12.61	1.84	1.76	10.68	11.69
17	2.21	11.18	4.07	4.37	2.13	11.21	7.92	10.25	8.92	9.78
17	2.91	9.29	3.62	12.84	5.69	2.39	1.44	8.98	10.25	11.75
17	2.54	12.68	4.73	11.24	1.96	2.52	7.46	11.49	10.99	11.42
17	1.44	1.83	3.53	11.25	2.65	1.48	3.07	12.77	2.66	10.84
17	3.08	11.42	4.78	12.81	5.23	9.53	10.97	12.5	11.01	11.34
17	1.59	11.43	2.29	11.89	5.65	10.71	8.76	11.69	9.25	10.82
17	1.41	10.18	4.25	10.74	3.77	9.4	2.54	8.53	8.08	11.28
17	1.51	7.12	1.82	1.69	5.53	9.98	7.49	5.07	2.02	2.97
17	1.7	1.69	3.34	6.76	7.79	11.81	10.88	10.17	3.28	3.43
17	1.2	2.8	2.54	1.15	5.52	11.33	4.83	9.89	11.91	11.5
17	2.48	7.53	2.79	10.65	5.06	11.21	9.46	10.93	13.09	11.52
17	2.27	11.08	9.78	9.97	2.48	10.88	9.74	10.31	12.44	11.43
17	3.16	10.89	5.3	1.61	10.01	11.89	10.04	10.73	11.67	11.12
17	2.42	4.7	5.99	10.8	9.99	11.62	1.85	10.98	11.83	12.17
17	2.05	11.15	6.12	10.31	10.73	11.58	10.75	9.75	11.94	11.53
17	2.83	10.83	9.39	9.97	9.48	1.95	10.05	10.78	12.67	11.33
17	2.21	10.63	6.28	1.28	10.19	11.33	11.38	11.01	12.28	10.59
17	2.86	10.5	5.04	10.21	10.44	10.56	10.18	10.65	12.76	11.13
17	2.86	9.84	6.6	10.36	10.73	10.67	10.77	12.42	10.92	11.54
17	3.29	9.7	9.29	10.74	9.99	12.21	10.6	10.7	10.97	11.89
17	2.98	2.26	7.25	11.32	10.13	10.37	10.01	11.23	12.62	11.56
17	2.26	10.7	5.93	11.01	8.44	11.07	10.37	11.85	11.09	11.52
17	2.76	10.22	4.39	10.75	10.93	12.5	10.2	2.31	12.9	12.49
17	3.02	11.28	5.96	11.22	11.22	11.4	10.32	10.2	11.08	10.85
17	3.4	10.37	5.15	10.31	10.88	10.5	10.56	9.62	12.07	11.45
17	2.11	10.57	6.32	11.26	10.8	11.01	9.97	11.63	11.29	11.47
17	2.59	11.22	4.63	3.93	9.97	9.42	10.49	10.87	11.88	12.33
17	3.27	9.92	9	11.46	10.48	10.45	10.74	10.72	12.77	10.6
17	1.46	11.16	9.18	8.74	10.82	10.42	8.66	12.03	11.48	11.6
17	2.34	10.93	9.75	10.84	8.98	11.12	10.32	11.01	11.51	12.64
17	2.59	11.51	9.68	10.95	7.65	10.25	9.93	11.77	11.52	11.58
17	3.07	10.62	2.49	10.79	8.21	10.28	2.27	11.45	11.46	11.14
17	3.09	10.21	1.45	10.41	1.67	10.8	3.29	10.09	11.54	11.7
17	2.66	11.01	1.21	10.72	11.22	11.28	10.64	12.66	11.21	11.3
17	3.32	10.59	2.6	11.37	10.6	11.68	10.67	11.34	11.56	11.64
17	3.08	10.6	4.09	11.1	10.68	11.36	3.59	10.36	12.09	12.06
17	2.65	9.77	1.61	11.57	11.31	11.01	13.81	10.42	1.81	11.61
17	1.78	10.24	3.73	11.22	10.75	11.45	11.89	11.78	11.33	11.44
17	3.09	11.38	4.77	11.45	1.51	10.88	12.27	2.47	10.89	10.96
17	2.8	11.75	4.06	11.18	7.71	1.9	7.95	12.5	12.03	11.49
17	2.43	10.94	3.42	11.89	11.89	11.86	8.43	11.82	11.63	11.43
17	3.04	11.67	3.49	12.24	10.67	9.98	11.32	10.96	12.3	11.19
17	1.98	11.43	3.34	12.59	11.48	12.49	11.66	11.06	11.36	11.93
17	2.99	10.24	3.13	10.82	6.45	11.15	11.55	8.55	8.31	12.28
17	3.26	10.85	5.22	11.89	10.82	11.85	3.53	11.21	11.74	11.92
17	1.04	10.8	1.26	10.11	8.73	12.76	11.76	10.58	12.5	12.39
17	3.52	11.67	4	10.94	5.41	11.75	10.88	10.8	11.17	12.51
17	3.23	11.39	2.06	10.96	9.69	11.37	8.25	11.17	10.98	11.51
17	3.03	11.15	5.29	11.33	4.45	12.58	6.91	11.19	10.52	11.08
17	3.31	10.32	1.24	11.29	10.44	12.75	10.58	12.43	6.95	11.22
17	3.23	11.23	3.84	10.79	11.85	12.04	3.43	10.96	6.74	10.79

## Sheet: Fig. 4j
Source data associated to Fig. 4j
CFU/mg of tissue
0 dpi	1 dpi	2 dpi	3 dpi	4 dpi	5 dpi	6 dpi	7 dpi
4 125	564 536	2 795 978	2 780 989	8 390 769	29 580 921	30 193 846	1 503 295
820	300 488	4 966 000	8 311 306	3 318 636	9 236 286	44 072 727	63 554 887
5 211	379 790	2 642 246	2 705 965	2 639 333	14 839 286	33 900 000	13 581 136
426	650 476	1 847 018	2 780 000	14 539 286	52 210 000	30 888 770	29 897 285
3 349	1 114 464	1 113 068	18 497 143	13 095 238	75 929 487	65 850 000	25 339 895
81	540 000	481 454	10 525 000	4 993 390	13 532 326	68 018 182
664	121 186	829 333	8 544 073	14 539 636	12 859 091	32 260 000
566	583 000	385 909	11 592 857	11 320 000	22 751 378	45 680 921
723	262 429	308 086	19 079 683	41 130 000	6 931 818	32 829 546
3 000	277 909	1 120 235	13 877 802	10 704 039	27 836 191	41 626 667
680	740 000	1 359 000	7 548 571	21 773 333
44	272 700	1 357 333	80 827 273	29 245 455
65	697 067	1 343 333	48 885 000	8 911 364
111	217 893	4 066 667	7 441 818	19 766 000
1 005	249 257	1 095 592	33 188 485	14 706 226
1 588			1 963 200	171 240 000
840			1 714 691	13 400 000
138			1 615 527	67 094 857
2 067			23 914 980	26 981 818
			8 947 609	4 132 895
			7 210 294	13 672 060
			12 681 818	11 785 065
			1 390 952	19 489 091

[truncated: 4 more sheets: Fig. 4k, Fig. 5a, Fig. 5b, Fig. 5c]
